# Supplementary material for: Comparison of Different Buffers for Protein Extraction from Formalin-Fixed and Paraffin-Embedded Tissue Specimens
Source: PLoS One. 2015 Nov 18;10(11):e0142650. doi: 10.1371/journal.pone.0142650 (PMC4651363; doi:10.1371/journal.pone.0142650)
Supplement: S5 Table — (XLS) [file pone.0142650.s005.xls]

					Peptide number									
Visible?	Starred?	Bio View:288 Proteins in 246 Clusters	Accession Number	Protein Grouping Ambiguity	buffer 1-1	buffer 1-2	buffer 2-1	buffer 2-2	buffer 3-1	buffer 3-2	buffer 4-1	buffer 4-2	buffer 5-1	buffer 5-2
TRUE	Empty	Cluster of Sodium/potassium-transporting ATPase subunit alpha-3 OS=Rattus norvegicus GN=Atp1a3 PE=1 SV=2 (P06687)	P06687 [3]	TRUE	39	23	34	38	30	14	52	54	12	18
TRUE	Empty	Cluster of Tubulin beta-4B chain OS=Rattus norvegicus GN=Tubb4b PE=1 SV=1 (Q6P9T8)	Q6P9T8 [5]	TRUE	22	29	16	19	13	12	28	30	3	3
TRUE	Empty	Cluster of Isoform 3 of Myelin basic protein S OS=Rattus norvegicus GN=Mbp (P02688-3)	P02688-3 [3]	TRUE	10	13	14	14	8	5	9	10	7	6
TRUE	Empty	Cluster of Actin, cytoplasmic 1 OS=Rattus norvegicus GN=Actb PE=1 SV=1 (P60711)	P60711 [3]	TRUE	17	17	17	15	12	9	19	16	15	9
TRUE	Empty	Cluster of Tubulin alpha-1A chain OS=Rattus norvegicus GN=Tuba1a PE=1 SV=1 (P68370)	P68370 [2]	TRUE	14	20	12	15	13	7	19	17	4	5
TRUE	Empty	ATP synthase subunit beta, mitochondrial OS=Rattus norvegicus GN=Atp5b PE=1 SV=2	P10719		15	14	6	5	5	7	14	14	7	6
TRUE	Empty	Cluster of Keratin, type II cytoskeletal 5 OS=Rattus norvegicus GN=Krt5 PE=1 SV=1 (Q6P6Q2)	Q6P6Q2 [4]	TRUE	13	20	19	13	10	5	11	7	10	8
TRUE	Empty	Isoform 2 of Glial fibrillary acidic protein OS=Rattus norvegicus GN=Gfap	P47819-2	TRUE	18	12	17	11	12	6	10	10	10	15
TRUE	Empty	Spectrin alpha chain, non-erythrocytic 1 OS=Rattus norvegicus GN=Sptan1 PE=1 SV=2	P16086		11	1	7	17	12	4	29	25	3	12
TRUE	Empty	ATP synthase subunit alpha, mitochondrial OS=Rattus norvegicus GN=Atp5a1 PE=1 SV=2	P15999		14	15	13	11	11	3	13	16	5	6
TRUE	Empty	Alpha-internexin OS=Rattus norvegicus GN=Ina PE=1 SV=2	P23565	TRUE	7		15	16	8	3	9	11	10	12
TRUE	Empty	2',3'-cyclic-nucleotide 3'-phosphodiesterase OS=Rattus norvegicus GN=Cnp PE=1 SV=2	P13233		8	6	13	9	7	2	8	7	3	3
TRUE	Empty	Cluster of Dihydropyrimidinase-related protein 2 OS=Rattus norvegicus GN=Dpysl2 PE=1 SV=1 (P47942)	P47942 [4]	TRUE	11	11	12	13	6	3	14	15	5	5
TRUE	Empty	Cluster of Heat shock cognate 71 kDa protein OS=Rattus norvegicus GN=Hspa8 PE=1 SV=1 (P63018)	P63018 [3]	TRUE	12	6	9	9	8	1	14	16	1	3
TRUE	Empty	Keratin, type I cytoskeletal 10 OS=Rattus norvegicus GN=Krt10 PE=2 SV=1	Q6IFW6	TRUE	11	11	12	11	10	6	11	10	9	7
TRUE	Empty	Excitatory amino acid transporter 2 OS=Rattus norvegicus GN=Slc1a2 PE=1 SV=2	P31596 (+1)		4	4	3	7	7	4	9	9		
TRUE	Empty	Fructose-bisphosphate aldolase A OS=Rattus norvegicus GN=Aldoa PE=1 SV=2	P05065	TRUE	12	11	7	9	6	3	13	12	3	2
TRUE	Empty	Synaptosomal-associated protein 25 OS=Rattus norvegicus GN=Snap25 PE=1 SV=1	P60881		7	8	7	8	5	3	8	9	7	7
TRUE	Empty	Neurofilament light polypeptide OS=Rattus norvegicus GN=Nefl PE=1 SV=3	P19527	TRUE	14	6	9	8	6	4	8	9	3	5
TRUE	Empty	Neurofilament medium polypeptide OS=Rattus norvegicus GN=Nefm PE=1 SV=4	P12839	TRUE	16	2	9	7	3	3	2	5	2	3
TRUE	Empty	Cluster of Pyruvate kinase isozymes M1/M2 OS=Rattus norvegicus GN=Pkm PE=1 SV=3 (P11980)	P11980 [3]	TRUE	9	6	7	4	5	1	12	10	7	7
TRUE	Empty	Creatine kinase B-type OS=Rattus norvegicus GN=Ckb PE=1 SV=2	P07335	TRUE	11	11	6	8	5	2	12	10	2	1
TRUE	Empty	Microtubule-associated protein 1A OS=Rattus norvegicus GN=Map1a PE=1 SV=1	P34926	TRUE	9	2	6	9	8	6	11	13	3	2
TRUE	Empty	Glyceraldehyde-3-phosphate dehydrogenase OS=Rattus norvegicus GN=Gapdh PE=1 SV=3	P04797		5	8	4	4	2	2	7	9	1	1
TRUE	Empty	Microtubule-associated protein 2 OS=Rattus norvegicus GN=Map2 PE=1 SV=3	P15146 (+1)		6	6	4	11	9	6	14	13	6	9
TRUE	Empty	Cluster of Heat shock protein HSP 90-alpha OS=Rattus norvegicus GN=Hsp90aa1 PE=1 SV=3 (P82995)	P82995 [2]	TRUE	7	2	5	6	9	3	16	19	2	2
TRUE	Empty	Neural cell adhesion molecule 1 OS=Rattus norvegicus GN=Ncam1 PE=1 SV=1	P13596		7	10	6	3	6	2	11	9		
TRUE	Empty	Neurofilament heavy polypeptide OS=Rattus norvegicus GN=Nefh PE=1 SV=4	P16884	TRUE	6	2	9	2	2	2	1	4	2	3
TRUE	Empty	Aconitate hydratase, mitochondrial OS=Rattus norvegicus GN=Aco2 PE=1 SV=2	Q9ER34		6	2	7	7	8	1	9	10	6	6
TRUE	Empty	Isoform 2 of Syntaxin-binding protein 1 OS=Homo sapiens GN=STXBP1	P61764-2 (+1)		2		5	10	9	4	13	10	3	2
TRUE	Empty	Calmodulin OS=Homo sapiens GN=CALM1 PE=1 SV=2	P62158 (+1)		5	5	3	5	5	1	6	7		
TRUE	Empty	Cluster of 14-3-3 protein gamma OS=Rattus norvegicus GN=Ywhag PE=1 SV=2 (P61983)	P61983 [2]	TRUE	9	11	7	10	6	5	11	11		
TRUE	Empty	Isoform IB of Synapsin-1 OS=Rattus norvegicus GN=Syn1	P09951-2		2	4	4	7	4	3	14	13		1
TRUE	Empty	Cluster of Isoform Alpha-2 of Guanine nucleotide-binding protein G(o) subunit alpha OS=Rattus norvegicus GN=Gnao1 (P59215-2)	P59215-2 [6]	TRUE	3	5	5	8	5	2	10	9	2	2
TRUE	Empty	Keratin, type II cytoskeletal 1 OS=Rattus norvegicus GN=Krt1 PE=2 SV=1	Q6IMF3	TRUE	6	7	7	6	3	4	5	5	3	3
TRUE	Empty	Hexokinase-1 OS=Rattus norvegicus GN=Hk1 PE=1 SV=4	P05708				5	8	7	4	11	12	5	6
TRUE	Empty	L-lactate dehydrogenase B chain OS=Rattus norvegicus GN=Ldhb PE=1 SV=2	P42123	TRUE	8	10	4	3	3		8	9	1	2
TRUE	Empty	Cluster of Dynamin-1 OS=Rattus norvegicus GN=Dnm1 PE=1 SV=2 (P21575)	P21575 [4]	TRUE			3	9	10		10	10	7	8
TRUE	Empty	Syntaxin-1B OS=Rattus norvegicus GN=Stx1b PE=1 SV=1	P61265	TRUE	5	4	5	6	6	1	12	9		2
TRUE	Empty	Malate dehydrogenase, mitochondrial OS=Rattus norvegicus GN=Mdh2 PE=1 SV=2	P04636		8	14	4	3	3	2	6	6	1	1
TRUE	Empty	Fructose-bisphosphate aldolase C OS=Rattus norvegicus GN=Aldoc PE=1 SV=3	P09117	TRUE	9	9	4		5	1	1	6	2	2
TRUE	Empty	Alpha-enolase OS=Rattus norvegicus GN=Eno1 PE=1 SV=4	P04764	TRUE	12	11	7	7	4	1	6	6	2	2
TRUE	Empty	Cluster of Keratin, type I cytoskeletal 14 OS=Rattus norvegicus GN=Krt14 PE=2 SV=1 (Q6IFV1)	Q6IFV1 [3]	TRUE	7	12	10	5	4	5	5	4	7	4
TRUE	Empty	Clathrin heavy chain 1 OS=Rattus norvegicus GN=Cltc PE=1 SV=3	P11442		5	2	3	4	5	1	17	10		6
TRUE	Empty	Glutamate dehydrogenase 1, mitochondrial OS=Rattus norvegicus GN=Glud1 PE=1 SV=2	P10860		9	5	6	4	3	2	4	5	1	2
TRUE	Empty	Ubiquitin carboxyl-terminal hydrolase isozyme L1 OS=Rattus norvegicus GN=Uchl1 PE=1 SV=2	Q00981		5	6	4	5	1	1	4	5	1	1
TRUE	Empty	Cluster of Plasma membrane calcium-transporting ATPase 2 OS=Rattus norvegicus GN=Atp2b2 PE=2 SV=2 (P11506)	P11506 [21]	TRUE	1			7	4	4	12	9	3	4
TRUE	Empty	Brain acid soluble protein 1 OS=Rattus norvegicus GN=Basp1 PE=1 SV=2	Q05175		5	5	6	6	6	7	5	4		
TRUE	Empty	Sodium/potassium-transporting ATPase subunit beta-1 OS=Rattus norvegicus GN=Atp1b1 PE=1 SV=1	P07340		4	4	3	4	4	1	5	4		
TRUE	Empty	60 kDa heat shock protein, mitochondrial OS=Rattus norvegicus GN=Hspd1 PE=1 SV=1	P63039		6	7	2	4	4	1	4	5	2	2
TRUE	Empty	Cluster of Gamma-enolase OS=Rattus norvegicus GN=Eno2 PE=1 SV=2 (P07323)	P07323 [3]	TRUE	10	12	7	4	1		4	5	3	2
TRUE	Empty	Triosephosphate isomerase OS=Rattus norvegicus GN=Tpi1 PE=1 SV=2	P48500		5	11	2	2	1	2	3	2		
TRUE	Empty	Myelin-oligodendrocyte glycoprotein OS=Rattus norvegicus GN=Mog PE=1 SV=1	Q63345		2	2	5	4	1		1	1		3
TRUE	Empty	Myelin proteolipid protein OS=Rattus norvegicus GN=Plp1 PE=1 SV=2	P60203		4	4	4	3	2	1	3	3		1
TRUE	Empty	14-3-3 protein zeta/delta OS=Rattus norvegicus GN=Ywhaz PE=1 SV=1	P63102	TRUE	8	10	7	6	3	3	8	7	1	
TRUE	Empty	14-3-3 protein epsilon OS=Rattus norvegicus GN=Ywhae PE=1 SV=1	P62260	TRUE	6	8	3	5	3	3	6	6	1	1
TRUE	Empty	Microtubule-associated protein 6 OS=Rattus norvegicus GN=Map6 PE=1 SV=1	Q63560 (+1)		2	1	4	6	4	2	5	6	2	3
TRUE	Empty	Cluster of 14-3-3 protein beta/alpha OS=Rattus norvegicus GN=Ywhab PE=1 SV=3 (P35213)	P35213 [5]	TRUE	10	12	8	8	4	5	9	8	2	1
TRUE	Empty	Vesicle-fusing ATPase OS=Rattus norvegicus GN=Nsf PE=1 SV=1	Q9QUL6		2		4	6	5		10	11		
TRUE	Empty	Aspartate aminotransferase, mitochondrial OS=Rattus norvegicus GN=Got2 PE=1 SV=2	P00507		4	6	1	4	2		6	8	2	2
TRUE	Empty	Phosphoglycerate kinase 1 OS=Rattus norvegicus GN=Pgk1 PE=1 SV=2	P16617		7	8	2	3		1	3	4		
TRUE	Empty	V-type proton ATPase subunit B, brain isoform OS=Rattus norvegicus GN=Atp6v1b2 PE=1 SV=1	P62815		3	5	3	6	2	1	5	3	2	1
TRUE	Empty	Cluster of Vesicle-associated membrane protein 2 OS=Rattus norvegicus GN=Vamp2 PE=1 SV=2 (P63045)	P63045 [5]	TRUE	3	3	2	3	2	2	3	3	1	2
TRUE	Empty	Cytochrome b-c1 complex subunit 2, mitochondrial OS=Rattus norvegicus GN=Uqcrc2 PE=1 SV=2	P32551		4	7	3	5	4	2	3	4		
TRUE	Empty	NAD-dependent protein deacetylase sirtuin-2 OS=Rattus norvegicus GN=Sirt2 PE=1 SV=1	Q5RJQ4		5	3	2	2		1	1	1	4	4
TRUE	Empty	Cytochrome b-c1 complex subunit 1, mitochondrial OS=Rattus norvegicus GN=Uqcrc1 PE=1 SV=1	Q68FY0		3	3		1	2	1	5	5	4	4
TRUE	Empty	Calcium/calmodulin-dependent protein kinase type II subunit alpha OS=Rattus norvegicus GN=Camk2a PE=1 SV=1	P11275	TRUE			4	8	6	3	12	10	2	2
TRUE	Empty	Aspartate aminotransferase, cytoplasmic OS=Rattus norvegicus GN=Got1 PE=1 SV=3	P13221		1	8	1	1	1		3	2	1	4
TRUE	Empty	Peptidyl-prolyl cis-trans isomerase A OS=Rattus norvegicus GN=Ppia PE=1 SV=2	P10111		4	8	3	2	2		4	4		
TRUE	Empty	Neuronal membrane glycoprotein M6-a OS=Rattus norvegicus GN=Gpm6a PE=1 SV=1	Q812E9 (+1)		2	3	1	4	3		4	3		
TRUE	Empty	Isoform Tau-D of Microtubule-associated protein tau OS=Rattus norvegicus GN=Mapt	P19332-4 (+1)		1		3	8	2	2	5	5	1	1
TRUE	Empty	Contactin-1 OS=Rattus norvegicus GN=Cntn1 PE=1 SV=2	Q63198		1	1	2	2	3	2	7	3	3	3
TRUE	Empty	Histone H2B type 1 OS=Rattus norvegicus PE=1 SV=2	Q00715		2	2	2	2	2	4	2	1	2	1
TRUE	Empty	Cluster of Isoform 2 of Serine/threonine-protein phosphatase 2B catalytic subunit alpha isoform OS=Rattus norvegicus GN=Ppp3ca (P63329-2)	P63329-2 [2]	TRUE	1	2	4	7	4		8	5		1
TRUE	Empty	Clathrin light chain A OS=Rattus norvegicus GN=Clta PE=1 SV=1	P08081 (+1)		4	5	2	2	3	2	4	3	1	2
TRUE	Empty	Glutamine synthetase OS=Rattus norvegicus GN=Glul PE=1 SV=3	P09606			1	2	2	2		4	3	2	5
TRUE	Empty	Rab GDP dissociation inhibitor alpha OS=Rattus norvegicus GN=Gdi1 PE=1 SV=1	P50398		3		1	3	2	1	3	2	2	2
TRUE	Empty	NADH-ubiquinone oxidoreductase 75 kDa subunit, mitochondrial OS=Rattus norvegicus GN=Ndufs1 PE=1 SV=1	Q66HF1		3	3	2	2	2	1	4	4	3	3
TRUE	Empty	Microtubule-associated protein 1B OS=Rattus norvegicus GN=Map1b PE=1 SV=2	P15205	TRUE	6		2	2	5	1	5	5		1
TRUE	Empty	Isocitrate dehydrogenase [NAD] subunit alpha, mitochondrial OS=Rattus norvegicus GN=Idh3a PE=1 SV=1	Q99NA5		4	7		2	1		3	3	1	1
TRUE	Empty	Pyruvate dehydrogenase E1 component subunit alpha, somatic form, mitochondrial OS=Rattus norvegicus GN=Pdha1 PE=1 SV=2	P26284		1		1	4	1		5	4	4	5
TRUE	Empty	Polyubiquitin-B OS=Rattus norvegicus GN=Ubb PE=1 SV=1	P0CG51 (+3)		3	1	3	1	2		4	3		
TRUE	Empty	Synaptic vesicle glycoprotein 2A OS=Rattus norvegicus GN=Sv2a PE=1 SV=2	Q02563				1	1	3	1	5	4	3	4
TRUE	Empty	Neuromodulin OS=Rattus norvegicus GN=Gap43 PE=1 SV=1	P07936	TRUE	2	4	3	5	5	3	3	3		
TRUE	Empty	Citrate synthase, mitochondrial OS=Rattus norvegicus GN=Cs PE=1 SV=1	Q8VHF5		4	4		2	2		3	4	1	1
TRUE	Empty	Thy-1 membrane glycoprotein OS=Rattus norvegicus GN=Thy1 PE=1 SV=1	P01830		2	4		2			4	3	1	1
TRUE	Empty	Cluster of Ras-related protein Rab-3A OS=Rattus norvegicus GN=Rab3a PE=1 SV=1 (P63012)	P63012 [2]	TRUE	2	7	3	2	2	1	7	3	1	1
TRUE	Empty	Myristoylated alanine-rich C-kinase substrate OS=Rattus norvegicus GN=Marcks PE=1 SV=2	P30009		3	6	3	2	3	1	1	1		
TRUE	Empty	ProSAAS OS=Rattus norvegicus GN=Pcsk1n PE=1 SV=1	Q9QXU9		2	7				1			2	1
TRUE	Empty	Cytochrome c oxidase subunit 4 isoform 1, mitochondrial OS=Rattus norvegicus GN=Cox4i1 PE=1 SV=1	P10888		2	4		3	3		5	4		
TRUE	Empty	V-type proton ATPase 116 kDa subunit a isoform 1 OS=Rattus norvegicus GN=Atp6v0a1 PE=2 SV=1	P25286 (+1)					1	1	2	6	6	2	2
TRUE	Empty	Vimentin OS=Rattus norvegicus GN=Vim PE=1 SV=2	P31000	TRUE	2	11	8	2	1	3			3	3
TRUE	Empty	Isoform S-MAG of Myelin-associated glycoprotein OS=Rattus norvegicus GN=Mag	P07722-2		2	2	3	1	1			2	1	1
TRUE	Empty	Peroxiredoxin-2 OS=Rattus norvegicus GN=Prdx2 PE=1 SV=3	P35704		4	5	1	1			1	1	2	2
TRUE	Empty	Peroxiredoxin-1 OS=Rattus norvegicus GN=Prdx1 PE=1 SV=1	Q63716		4	6	1	1				1	1	
TRUE	Empty	Brevican core protein OS=Rattus norvegicus GN=Bcan PE=1 SV=2	P55068		1	1	1	1	1		2	1	5	4
TRUE	Empty	Isoform 2 of Protein NDRG2 OS=Rattus norvegicus GN=Ndrg2	Q8VBU2-2		3	5				1	1	1	1	1
TRUE	Empty	Phosphate carrier protein, mitochondrial OS=Rattus norvegicus GN=Slc25a3 PE=1 SV=1	P16036		2		1	1	1	3	1	2	1	1
TRUE	Empty	Cytochrome c oxidase subunit 2 OS=Rattus norvegicus GN=Mtco2 PE=2 SV=2	P00406 (+19)		1	3	1	2	2	1	1	2	2	1
TRUE	Empty	Cluster of ADP-ribosylation factor 3 OS=Rattus norvegicus GN=Arf3 PE=1 SV=2 (P61206)	P61206 [4]	TRUE		2	2	2	2	1	4	2	1	2
TRUE	Empty	Cluster of ADP/ATP translocase 1 OS=Rattus norvegicus GN=Slc25a4 PE=1 SV=3 (Q05962)	Q05962 [2]	TRUE	1	1	1	2	3		4	2		1
TRUE	Empty	Phosphoglycerate mutase 1 OS=Rattus norvegicus GN=Pgam1 PE=1 SV=4	P25113		2	3	2	1	1	1	1	2	1	1
TRUE	Empty	Cytochrome c oxidase subunit 5A, mitochondrial OS=Rattus norvegicus GN=Cox5a PE=1 SV=1	P11240		2	3	1	1	1	1	3	2	1	1
TRUE	Empty	Neuroplastin OS=Rattus norvegicus GN=Nptn PE=1 SV=2	P97546		1	3		1	1	1	4	2	2	2
TRUE	Empty	Synapsin-2 OS=Rattus norvegicus GN=Syn2 PE=1 SV=1	Q63537			5		3		1	4	4		
TRUE	Empty	Cluster of Isoform 4 of Tropomyosin alpha-1 chain OS=Rattus norvegicus GN=Tpm1 (P04692-4)	P04692-4 [7]	TRUE	1		1	2	2		2	2	4	3
TRUE	Empty	Nucleoside diphosphate kinase B OS=Rattus norvegicus GN=Nme2 PE=1 SV=1	P19804		2	4	1	1			2		1	1
TRUE	Empty	Malate dehydrogenase, cytoplasmic OS=Rattus norvegicus GN=Mdh1 PE=1 SV=3	O88989		3	1	2		1	1	3	3		
TRUE	Empty	ATP synthase subunit delta, mitochondrial OS=Rattus norvegicus GN=Atp5d PE=1 SV=2	P35434		2	2	2	2	2	2	2	2		
TRUE	Empty	Visinin-like protein 1 OS=Homo sapiens GN=VSNL1 PE=1 SV=2	P62760 (+1)		2	2		2	2	2	3	1		
TRUE	Empty	Transketolase OS=Rattus norvegicus GN=Tkt PE=1 SV=1	P50137		2	1	2	2	1		2		1	1
TRUE	Empty	Transforming protein RhoA OS=Rattus norvegicus GN=Rhoa PE=1 SV=1	P61589		1	1	2	1	1		1	1		1
TRUE	Empty	Heterogeneous nuclear ribonucleoproteins A2/B1 OS=Rattus norvegicus GN=Hnrnpa2b1 PE=1 SV=1	A7VJC2 (+3)				3	3	1		3	1	1	1
TRUE	Empty	Cytochrome c oxidase subunit 5B, mitochondrial OS=Rattus norvegicus GN=Cox5b PE=1 SV=2	P12075		3	4			1		1	4		
TRUE	Empty	Creatine kinase U-type, mitochondrial OS=Rattus norvegicus GN=Ckmt1 PE=1 SV=1	P25809	TRUE				3	2		4	5	3	1
TRUE	Empty	Pyruvate dehydrogenase E1 component subunit beta, mitochondrial OS=Rattus norvegicus GN=Pdhb PE=1 SV=2	P49432		3	4	1	1	2		3	1		
TRUE	Empty	Limbic system-associated membrane protein OS=Rattus norvegicus GN=Lsamp PE=1 SV=1	Q62813 (+1)		1	4	1	1	1	2	1	1	1	
TRUE	Empty	Histone H2A.Z OS=Rattus norvegicus GN=H2afz PE=1 SV=2	P0C0S7		1	1	1	1	1		1	2	1	2
TRUE	Empty	Cluster of Glycogen phosphorylase, brain form (Fragment) OS=Rattus norvegicus GN=Pygb PE=1 SV=3 (P53534)	P53534 [2]	TRUE	2			2			2	3	1	3
TRUE	Empty	Sodium/potassium-transporting ATPase subunit beta-2 OS=Rattus norvegicus GN=Atp1b2 PE=2 SV=1	P13638		2	3	1	1		1	1	1		
TRUE	Empty	Elongation factor 1-alpha 1 OS=Rattus norvegicus GN=Eef1a1 PE=1 SV=1	P62630		1	1	1	2		2	3	1	1	
TRUE	Empty	Tenascin-R OS=Rattus norvegicus GN=Tnr PE=1 SV=1	Q05546			1					7	4	1	1
TRUE	Empty	Excitatory amino acid transporter 1 OS=Rattus norvegicus GN=Slc1a3 PE=1 SV=2	P24942 (+1)					1	2		3	2		
TRUE	Empty	Cell cycle exit and neuronal differentiation protein 1 OS=Rattus norvegicus GN=Cend1 PE=1 SV=1	Q5FVI4		2	2	1	1	1	1	1	2		
TRUE	Empty	Synaptophysin OS=Rattus norvegicus GN=Syp PE=1 SV=1	P07825		1	2	1	2	1	1	1	1		
TRUE	Empty	Histone H4 OS=Rattus norvegicus GN=Hist1h4b PE=1 SV=2	P62804				2		1	1	2	2	1	1
TRUE	Empty	ATP synthase subunit d, mitochondrial OS=Rattus norvegicus GN=Atp5h PE=1 SV=3	P31399			5	1	1		1	4	2		
TRUE	Empty	Isocitrate dehydrogenase [NAD] subunit beta, mitochondrial OS=Rattus norvegicus GN=Idh3B PE=1 SV=1	Q68FX0		1	1		2	1		2	1	2	3
TRUE	Empty	Cofilin-1 OS=Rattus norvegicus GN=Cfl1 PE=1 SV=3	P45592		1	3	1	1	1		1	2		
TRUE	Empty	Hyaluronan and proteoglycan link protein 1 OS=Rattus norvegicus GN=Hapln1 PE=1 SV=2	P03994		1			2	2	2	2	2	2	2
TRUE	Empty	Guanine nucleotide-binding protein G(I)/G(S)/G(T) subunit beta-1 OS=Rattus norvegicus GN=Gnb1 PE=1 SV=4	P54311		1	3		2	1		3		1	1
TRUE	Empty	Sodium- and chloride-dependent GABA transporter 3 OS=Rattus norvegicus GN=Slc6a11 PE=2 SV=1	P31647		1	1	1	1	1	1	1	2	1	1
TRUE	Empty	Cluster of Transgelin-3 OS=Rattus norvegicus GN=Tagln3 PE=1 SV=2 (P37805)	P37805 [2]	TRUE	1	5	1				1	2	2	1
TRUE	Empty	Phosphatidylethanolamine-binding protein 1 OS=Rattus norvegicus GN=Pebp1 PE=1 SV=3	P31044		1	4	1	1	1		2	1		
TRUE	Empty	Voltage-dependent anion-selective channel protein 2 OS=Rattus norvegicus GN=Vdac2 PE=1 SV=2	P81155	TRUE	1	5		2			4	1		
TRUE	Empty	Dihydrolipoyllysine-residue acetyltransferase component of pyruvate dehydrogenase complex, mitochondrial OS=Rattus norvegicus GN=Dlat PE=1 SV=3	P08461		1	3	1	1		2	1	1		
TRUE	Empty	ATP synthase subunit b, mitochondrial OS=Rattus norvegicus GN=Atp5f1 PE=1 SV=1	P19511				1	2	2		2	2		
TRUE	Empty	Cytochrome c oxidase subunit 6C-2 OS=Rattus norvegicus GN=Cox6c2 PE=1 SV=3	P11951				1	2	1	2	2	2		
TRUE	Empty	Cluster of 6-phosphofructokinase, muscle type OS=Rattus norvegicus GN=Pfkm PE=2 SV=3 (P47858)	P47858 [2]	TRUE				1			1	1	2	5
TRUE	Empty	Neurocan core protein OS=Rattus norvegicus GN=Ncan PE=1 SV=1	P55067						1		2	1	4	5
TRUE	Empty	Clathrin light chain B OS=Rattus norvegicus GN=Cltb PE=1 SV=1	P08082 (+1)			3		1	2		2	3	1	1
TRUE	Empty	Voltage-dependent anion-selective channel protein 1 OS=Rattus norvegicus GN=Vdac1 PE=1 SV=4	Q9Z2L0	TRUE	1	3		2	1		3	1	1	1
TRUE	Empty	Myc box-dependent-interacting protein 1 OS=Rattus norvegicus GN=Bin1 PE=1 SV=1	O08839 (+3)		2	1	1	1	1		1	2		
TRUE	Empty	Endophilin-A1 OS=Rattus norvegicus GN=Sh3gl2 PE=1 SV=2	O35179			1		1	2		3	2		1
TRUE	Empty	10 kDa heat shock protein, mitochondrial OS=Rattus norvegicus GN=Hspe1 PE=1 SV=3	P26772		2	5	1	1			1	1		
TRUE	Empty	Cytochrome c, somatic OS=Mus musculus GN=Cycs PE=1 SV=2	P62897 (+1)					1	1	1	4	4		
TRUE	Empty	Neurofascin OS=Rattus norvegicus GN=Nfasc PE=1 SV=2	P97685 (+2)					1		1	1		2	4
TRUE	Empty	ATP synthase subunit O, mitochondrial OS=Rattus norvegicus GN=Atp5o PE=1 SV=1	Q06647		2	4					2	3		
TRUE	Empty	DnaJ homolog subfamily C member 5 OS=Rattus norvegicus GN=Dnajc5 PE=1 SV=1	P60905		1	3		1	1		2	2		
TRUE	Empty	Calcium/calmodulin-dependent protein kinase type II subunit beta OS=Rattus norvegicus GN=Camk2b PE=1 SV=1	P08413	TRUE			2	3	2	1	6	5		3
TRUE	Empty	Hemoglobin subunit beta-1 OS=Rattus norvegicus GN=Hbb PE=1 SV=3	P02091		1	1	1	1		1		1	1	
TRUE	Empty	Syntaxin-1A OS=Rattus norvegicus GN=Stx1a PE=1 SV=1	P32851 (+3)	TRUE	1		1	3	2	1	6	4		1
TRUE	Empty	Prohibitin OS=Rattus norvegicus GN=Phb PE=1 SV=1	P67779		1	4							2	3
TRUE	Empty	Spectrin beta chain, non-erythrocytic 2 OS=Rattus norvegicus GN=Sptbn2 PE=1 SV=2	Q9QWN8					1			3	3		4
TRUE	Empty	L-lactate dehydrogenase A chain OS=Rattus norvegicus GN=Ldha PE=1 SV=1	P04642	TRUE		5	2	1	2	1	4	3	1	2
TRUE	Empty	Superoxide dismutase [Cu-Zn] OS=Rattus norvegicus GN=Sod1 PE=1 SV=2	P07632		2	2	1				1		1	1
TRUE	Empty	Fascin OS=Rattus norvegicus GN=Fscn1 PE=1 SV=2	P85845				1				1		2	2
TRUE	Empty	Peptidyl-prolyl cis-trans isomerase FKBP1A OS=Rattus norvegicus GN=Fkbp1a PE=1 SV=3	Q62658		1	2	1	1	1	1	1	1		
TRUE	Empty	Protein kinase C and casein kinase substrate in neurons protein 1 OS=Rattus norvegicus GN=Pacsin1 PE=1 SV=1	Q9Z0W5				1	2	1	1	2	2		
TRUE	Empty	Profilin-2 OS=Rattus norvegicus GN=Pfn2 PE=1 SV=3	Q9EPC6		1	2	1	1		1	1			1
TRUE	Empty	Aquaporin-4 OS=Rattus norvegicus GN=Aqp4 PE=1 SV=1	P47863 (+1)		1		2	1	1	1	1			
TRUE	Empty	Histone H3.3 OS=Rattus norvegicus GN=H3f3b PE=1 SV=2	P84245 (+1)			1	1					1	1	1
TRUE	Empty	Cluster of Ras-related protein Rab-1A OS=Rattus norvegicus GN=Rab1A PE=1 SV=3 (Q6NYB7)	Q6NYB7 [2]	TRUE		4	3		2	1	2	2		1
TRUE	Empty	Superoxide dismutase [Mn], mitochondrial OS=Rattus norvegicus GN=Sod2 PE=1 SV=2	P07895		2	3	1	1			2	1		
TRUE	Empty	Macrophage migration inhibitory factor OS=Rattus norvegicus GN=Mif PE=1 SV=4	P30904			3		1			2	1	1	1
TRUE	Empty	Mitochondrial inner membrane protein (Fragment) OS=Rattus norvegicus GN=Immt PE=1 SV=1	Q3KR86		2				1		2	3		2
TRUE	Empty	ATP synthase subunit e, mitochondrial OS=Rattus norvegicus GN=Atp5i PE=1 SV=3	P29419		1	2		1	1	1	1	1		
TRUE	Empty	Hemoglobin subunit alpha-1/2 OS=Rattus norvegicus GN=Hba1 PE=1 SV=3	P01946			2								1
TRUE	Empty	Protein AMBP OS=Homo sapiens GN=AMBP PE=1 SV=1	P02760											
TRUE	Empty	LIM and SH3 domain protein 1 OS=Rattus norvegicus GN=Lasp1 PE=1 SV=1	Q99MZ8					3		1	1	1	1	2
TRUE	Empty	Reticulon-4 OS=Rattus norvegicus GN=Rtn4 PE=1 SV=1	Q9JK11		2	1		1		1				
TRUE	Empty	AP-2 complex subunit alpha-2 OS=Rattus norvegicus GN=Ap2a2 PE=1 SV=3	P18484		1	1		1	1		2	1		2
TRUE	Empty	Ras-related protein Rab-14 OS=Rattus norvegicus GN=Rab14 PE=1 SV=3	P61107	TRUE	2			2	2	1	3		1	2
TRUE	Empty	Cluster of Synaptotagmin-1 OS=Rattus norvegicus GN=Syt1 PE=1 SV=3 (P21707)	P21707 [2]	TRUE							6	2		
TRUE	Empty	Septin-7 OS=Rattus norvegicus GN=Sept7 PE=1 SV=1	Q9WVC0					3			4	2		
TRUE	Empty	2-oxoglutarate dehydrogenase, mitochondrial OS=Rattus norvegicus GN=Ogdh PE=1 SV=1	Q5XI78							2			2	2
TRUE	Empty	Beta-synuclein OS=Rattus norvegicus GN=Sncb PE=1 SV=1	Q63754		1	2	1	1	1		1	1		
TRUE	Empty	Clathrin coat assembly protein AP180 OS=Rattus norvegicus GN=Snap91 PE=1 SV=1	Q05140 (+1)			2	1	1			1	1	1	1
TRUE	Empty	Myelin-associated oligodendrocyte basic protein OS=Rattus norvegicus GN=Mobp PE=1 SV=1	Q63327 (+1)				2	1						
TRUE	Empty	Protein DJ-1 OS=Rattus norvegicus GN=Park7 PE=1 SV=1	O88767		2	4								
TRUE	Empty	Apolipoprotein E OS=Rattus norvegicus GN=Apoe PE=1 SV=2	P02650			3							1	1
TRUE	Empty	Isoform 2 of Septin-5 OS=Rattus norvegicus GN=Sept5	Q9JJM9-2					2			2	3		
TRUE	Empty	Gamma-synuclein OS=Rattus norvegicus GN=Sncg PE=1 SV=2	Q63544		1	3								
TRUE	Empty	CD59 glycoprotein OS=Rattus norvegicus GN=Cd59 PE=1 SV=2	P27274		1	3							1	
TRUE	Empty	Secernin-1 OS=Rattus norvegicus GN=Scrn1 PE=1 SV=1	Q6AY84							1			2	2
TRUE	Empty	4F2 cell-surface antigen heavy chain OS=Rattus norvegicus GN=Slc3a2 PE=1 SV=1	Q794F9		2	2				1	1			1
TRUE	Empty	Solute carrier family 12 member 5 OS=Rattus norvegicus GN=Slc12a5 PE=1 SV=2	Q63633 (+1)					1	2		2	1		1
TRUE	Empty	Peroxiredoxin-6 OS=Rattus norvegicus GN=Prdx6 PE=1 SV=3	O35244		2	4								
TRUE	Empty	Synaptojanin-1 OS=Rattus norvegicus GN=Synj1 PE=1 SV=3	Q62910 (+5)					1	1	1		1	1	2
TRUE	Empty	V-type proton ATPase subunit E 1 OS=Rattus norvegicus GN=Atp6v1e1 PE=1 SV=1	Q6PCU2			1					1	2		1
TRUE	Empty	Major urinary protein OS=Rattus norvegicus PE=1 SV=1	P02761							1			1	1
TRUE	Empty	Septin-8 OS=Rattus norvegicus GN=Sept8 PE=1 SV=1	B0BNF1	TRUE				1			2	2	3	2
TRUE	Empty	Amphiphysin OS=Rattus norvegicus GN=Amph PE=1 SV=1	O08838				1	2	1	1	1			
TRUE	Empty	Opioid-binding protein/cell adhesion molecule OS=Rattus norvegicus GN=Opcml PE=1 SV=2	P32736 (+1)							1			2	
TRUE	Empty	Tyrosine-protein phosphatase non-receptor type substrate 1 OS=Rattus norvegicus GN=Sirpa PE=1 SV=1	P97710					1	1		2	2		
TRUE	Empty	Ectonucleotide pyrophosphatase/phosphodiesterase family member 6 OS=Rattus norvegicus GN=Enpp6 PE=2 SV=1	B0BND0		2	1								
TRUE	Empty	Succinate dehydrogenase [ubiquinone] flavoprotein subunit, mitochondrial OS=Rattus norvegicus GN=Sdha PE=1 SV=1	Q920L2					1	1		1	2		1
TRUE	Empty	Peripherin OS=Rattus norvegicus GN=Prph PE=1 SV=1	P21807	TRUE	4	2								
TRUE	Empty	AP-2 complex subunit beta OS=Rattus norvegicus GN=Ap2b1 PE=1 SV=1	P62944 (+1)			1			1			3		
TRUE	Empty	Heat shock protein beta-1 OS=Rattus norvegicus GN=Hspb1 PE=1 SV=1	P42930		3	2								
TRUE	Empty	ATP synthase subunit gamma, mitochondrial OS=Rattus norvegicus GN=Atp5c1 PE=1 SV=2	P35435								2	3		
TRUE	Empty	Ubiquitin-conjugating enzyme E2 N OS=Rattus norvegicus GN=Ube2n PE=1 SV=1	Q9EQX9		1	2								
TRUE	Empty	Breast carcinoma-amplified sequence 1 homolog (Fragment) OS=Rattus norvegicus GN=Bcas1 PE=1 SV=2	Q3ZB98 (+5)				2	1				1		
TRUE	Empty	Synaptic vesicle membrane protein VAT-1 homolog OS=Rattus norvegicus GN=Vat1 PE=1 SV=1	Q3MIE4		1	1							1	
TRUE	Empty	Dihydrolipoyllysine-residue succinyltransferase component of 2-oxoglutarate dehydrogenase complex, mitochondrial OS=Rattus norvegicus GN=Dlst PE=1 SV=2	Q01205										1	2
TRUE	Empty	Annexin A5 OS=Rattus norvegicus GN=Anxa5 PE=1 SV=3	P14668		2	2							1	
TRUE	Empty	Reticulon-1 OS=Rattus norvegicus GN=Rtn1 PE=2 SV=1	Q64548			2		1						
TRUE	Empty	Synaptogyrin-1 OS=Rattus norvegicus GN=Syngr1 PE=2 SV=1	Q62876					1	1	1	2			
TRUE	Empty	Neurogranin OS=Rattus norvegicus GN=Nrgn PE=1 SV=1	Q04940	TRUE				3	3	2				
TRUE	Empty	Dihydropteridine reductase OS=Rattus norvegicus GN=Qdpr PE=1 SV=1	P11348		2	2								
TRUE	Empty	CaM kinase-like vesicle-associated protein OS=Rattus norvegicus GN=Camkv PE=1 SV=1	Q63092					1		2		1		1
TRUE	Empty	Rho GDP-dissociation inhibitor 1 OS=Rattus norvegicus GN=Arhgdia PE=1 SV=1	Q5XI73			2							1	1
TRUE	Empty	Ras-related protein Rab-11B OS=Rattus norvegicus GN=Rab11b PE=2 SV=4	O35509 (+1)		1	3								
TRUE	Empty	Glutathione S-transferase P OS=Rattus norvegicus GN=Gstp1 PE=1 SV=2	P04906			3								
TRUE	Empty	NADH dehydrogenase [ubiquinone] flavoprotein 2, mitochondrial OS=Rattus norvegicus GN=Ndufv2 PE=1 SV=2	P19234			1							1	2
TRUE	Empty	Cytochrome c oxidase subunit 7A2, mitochondrial OS=Rattus norvegicus GN=Cox7a2 PE=1 SV=1	P35171			2					1			
TRUE	Empty	Peroxiredoxin-5, mitochondrial OS=Rattus norvegicus GN=Prdx5 PE=1 SV=1	Q9R063 (+1)			2						1		
TRUE	Empty	Mammalian ependymin-related protein 1 OS=Rattus norvegicus GN=Epdr1 PE=2 SV=1	Q5XII0		2	2								
TRUE	Empty	ATP synthase protein 8 OS=Rattus norvegicus GN=Mt-atp8 PE=1 SV=1	P11608			2								
TRUE	Empty	Calcium-dependent secretion activator 1 OS=Rattus norvegicus GN=Cadps PE=1 SV=1	Q62717								2	2		
TRUE	Empty	Heterogeneous nuclear ribonucleoprotein A3 OS=Rattus norvegicus GN=Hnrnpa3 PE=1 SV=1	Q6URK4 (+1)								1	2		
TRUE	Empty	Alpha-adducin OS=Rattus norvegicus GN=Add1 PE=1 SV=2	Q63028 (+1)							1	2	1		
TRUE	Empty	Rabphilin-3A OS=Rattus norvegicus GN=Rph3a PE=1 SV=1	P47709					1				2		1
TRUE	Empty	NSFL1 cofactor p47 OS=Rattus norvegicus GN=Nsfl1c PE=1 SV=1	O35987										2	2
TRUE	Empty	Protein bassoon OS=Rattus norvegicus GN=Bsn PE=1 SV=3	O88778							1	1			2
TRUE	Empty	Succinyl-CoA:3-ketoacid coenzyme A transferase 1, mitochondrial OS=Rattus norvegicus GN=Oxct1 PE=1 SV=1	B2GV06										1	2
TRUE	Empty	Ubiquitin-conjugating enzyme E2 variant 2 OS=Rattus norvegicus GN=Ube2v2 PE=1 SV=3	Q7M767		1	2								
TRUE	Empty	Band 4.1-like protein 1 OS=Rattus norvegicus GN=Epb41l1 PE=1 SV=1	Q9WTP0 (+1)							1		2		
TRUE	Empty	AP-2 complex subunit mu OS=Rattus norvegicus GN=Ap2m1 PE=1 SV=1	P84092											3
TRUE	Empty	Guanine deaminase OS=Rattus norvegicus GN=Gda PE=1 SV=1	Q9WTT6					2					1	
TRUE	Empty	Histone H1.4 OS=Rattus norvegicus GN=Hist1h1e PE=1 SV=3	P15865											
TRUE	Empty	Elongation factor Tu, mitochondrial OS=Rattus norvegicus GN=Tufm PE=1 SV=1	P85834					1						2
TRUE	Empty	ATP synthase subunit g, mitochondrial OS=Rattus norvegicus GN=Atp5l PE=1 SV=2	Q6PDU7			2								
TRUE	Empty	Thiosulfate sulfurtransferase OS=Rattus norvegicus GN=Tst PE=1 SV=3	P24329				2							
TRUE	Empty	Prelamin-A/C OS=Rattus norvegicus GN=Lmna PE=1 SV=1	P48679											1
TRUE	Empty	Dynactin subunit 1 OS=Rattus norvegicus GN=Dctn1 PE=2 SV=2	P28023					2		1				
TRUE	Empty	Myosin light chain 3 OS=Rattus norvegicus GN=Myl3 PE=1 SV=2	P16409											
TRUE	Empty	Elongation factor 1-delta OS=Rattus norvegicus GN=Eef1d PE=1 SV=2	Q68FR9 (+1)			2								
TRUE	Empty	Pyruvate carboxylase, mitochondrial OS=Rattus norvegicus GN=Pc PE=1 SV=2	P52873											2
TRUE	Empty	WD repeat-containing protein 1 OS=Rattus norvegicus GN=Wdr1 PE=1 SV=3	Q5RKI0											2
TRUE	Empty	Protein RUFY3 OS=Rattus norvegicus GN=Rufy3 PE=1 SV=1	Q5FVJ0 (+1)											
TRUE	Empty	Ras-related protein Rab-6A OS=Rattus norvegicus GN=Rab6a PE=2 SV=2	Q9WVB1											2
TRUE	Empty	Secretogranin-2 OS=Rattus norvegicus GN=Scg2 PE=2 SV=1	P10362			2								
TRUE	Empty	Septin-11 OS=Rattus norvegicus GN=Sept11 PE=1 SV=1	B3GNI6 (+2)	TRUE				1			3	2	1	
TRUE	Empty	ATP synthase-coupling factor 6, mitochondrial OS=Rattus norvegicus GN=Atp5j PE=1 SV=1	P21571			2								
TRUE	Empty	ATP synthase subunit epsilon, mitochondrial OS=Rattus norvegicus GN=Atp5e PE=1 SV=2	P29418			2								
