# Supplementary material for: Comparison of Different Buffers for Protein Extraction from Formalin-Fixed and Paraffin-Embedded Tissue Specimens
Source: PLoS One. 2015 Nov 18;10(11):e0142650. doi: 10.1371/journal.pone.0142650 (PMC4651363; doi:10.1371/journal.pone.0142650)
Supplement: S6 Table — (XLS) [file pone.0142650.s006.xls]

					Peptide number									
Visible?	Starred?	Bio View:227 Proteins in 194 Clusters	Accession Number	Protein Grouping Ambiguity	buffer 1-1	buffer 1-2	buffer 2-1	buffer 2-2	buffer 3-1	buffer 3-2	buffer 4-1	buffer 4-2	buffer 5-1	buffer 5-2
TRUE	Empty	Cluster of Myosin-6 OS=Rattus norvegicus GN=Myh6 PE=2 SV=2 (P02563)	P02563 [3]	TRUE	118	121	102	57	112	74	138	136	29	33
TRUE	Empty	Cluster of Actin, cytoplasmic 1 OS=Rattus norvegicus GN=Actb PE=1 SV=1 (P60711)	P60711 [4]	TRUE	24	27	17	16	14	21	25	24	18	11
TRUE	Empty	ATP synthase subunit beta, mitochondrial OS=Rattus norvegicus GN=Atp5b PE=1 SV=2	P10719		22	19	16	15	12	21	20	19	11	9
TRUE	Empty	ATP synthase subunit alpha, mitochondrial OS=Rattus norvegicus GN=Atp5a1 PE=1 SV=2	P15999		21	21	19	16	18	13	21	18	10	7
TRUE	Empty	Cluster of Tropomyosin alpha-1 chain OS=Rattus norvegicus GN=Tpm1 PE=1 SV=3 (P04692)	P04692	TRUE	18	23	14	11	16	10	15	15	4	4
TRUE	Empty	Aconitate hydratase, mitochondrial OS=Rattus norvegicus GN=Aco2 PE=1 SV=2	Q9ER34		14	16	13	10	11	5	19	20	6	6
TRUE	Empty	Cluster of Desmin OS=Rattus norvegicus GN=Des PE=1 SV=2 (P48675)	P48675 [2]	TRUE	14	17	17	14	15	11	14	12	12	14
TRUE	Empty	Cluster of Myosin light chain 3 OS=Rattus norvegicus GN=Myl3 PE=1 SV=2 (P16409)	P16409	TRUE	17	14	9	9	11	7	14	13	2	3
TRUE	Empty	Cluster of Keratin, type II cytoskeletal 1 OS=Rattus norvegicus GN=Krt1 PE=2 SV=1 (Q6IMF3)	Q6IMF3 [7]	TRUE	9	6	14	37	9	10	7	6	6	16
TRUE	Empty	Myoglobin OS=Rattus norvegicus GN=Mb PE=1 SV=3	Q9QZ76		9	10	6	6	5	5	7	7		
TRUE	Empty	Isocitrate dehydrogenase [NADP], mitochondrial OS=Rattus norvegicus GN=Idh2 PE=1 SV=2	P56574		12	12	9	5	6	9	16	18	1	
TRUE	Empty	Myosin regulatory light chain 2, ventricular/cardiac muscle isoform OS=Rattus norvegicus GN=Myl2 PE=1 SV=2	P08733		14	13	7	5	6	7	12	10	2	2
TRUE	Empty	Long-chain specific acyl-CoA dehydrogenase, mitochondrial OS=Rattus norvegicus GN=Acadl PE=1 SV=1	P15650		12	10	12	9	10	6	14	12	1	2
TRUE	Empty	Myosin-binding protein C, cardiac-type OS=Rattus norvegicus GN=Mybpc3 PE=2 SV=2	P56741		4	4	6	3	12	1	27	24	10	9
TRUE	Empty	L-lactate dehydrogenase B chain OS=Rattus norvegicus GN=Ldhb PE=1 SV=2	P42123	TRUE	18	16	10	6	9	7	11	12	2	2
TRUE	Empty	Hemoglobin subunit alpha-1/2 OS=Rattus norvegicus GN=Hba1 PE=1 SV=3	P01946		6	4	7	6	4	8	4	6	7	4
TRUE	Empty	Creatine kinase S-type, mitochondrial OS=Rattus norvegicus GN=Ckmt2 PE=1 SV=2	P09605	TRUE	6	7	7	8	5	4	8	7	4	4
TRUE	Empty	Isoform SERCA2A of Sarcoplasmic/endoplasmic reticulum calcium ATPase 2 OS=Rattus norvegicus GN=Atp2a2	P11507-2		5	7	10	4	9	6	17	15	5	5
TRUE	Empty	Cluster of Hemoglobin subunit beta-1 OS=Rattus norvegicus GN=Hbb PE=1 SV=3 (P02091)	P02091 [3]	TRUE	5	1	8	6	3	10	7	9	6	4
TRUE	Empty	Malate dehydrogenase, mitochondrial OS=Rattus norvegicus GN=Mdh2 PE=1 SV=2	P04636		12	13	6	4	4	8	13	11	1	1
TRUE	Empty	Troponin T, cardiac muscle OS=Rattus norvegicus GN=Tnnt2 PE=1 SV=2	P50753 (+1)		3	4	6	6	8	3	13	11	1	1
TRUE	Empty	Alpha-crystallin B chain OS=Rattus norvegicus GN=Cryab PE=1 SV=1	P23928		7	8	5	4	4	4	5	7	4	4
TRUE	Empty	Cytochrome b-c1 complex subunit 1, mitochondrial OS=Rattus norvegicus GN=Uqcrc1 PE=1 SV=1	Q68FY0		7	10	9	3	5	2	8	8	8	8
TRUE	Empty	Creatine kinase M-type OS=Rattus norvegicus GN=Ckm PE=1 SV=2	P00564	TRUE	8	9	7	6	5	5	10	9	2	1
TRUE	Empty	Fructose-bisphosphate aldolase A OS=Rattus norvegicus GN=Aldoa PE=1 SV=2	P05065	TRUE	12	10	8	3	7	5	6	6	2	2
TRUE	Empty	Serum albumin OS=Rattus norvegicus GN=Alb PE=1 SV=2	P02770		7	8	10	5	6	8	5	9	2	3
TRUE	Empty	NADH-ubiquinone oxidoreductase 75 kDa subunit, mitochondrial OS=Rattus norvegicus GN=Ndufs1 PE=1 SV=1	Q66HF1		6	5	6	4	5	2	13	10	5	3
TRUE	Empty	Keratin, type I cytoskeletal 10 OS=Rattus norvegicus GN=Krt10 PE=2 SV=1	Q6IFW6	TRUE	9	6	11	12	7	11	8	7	5	13
TRUE	Empty	3-ketoacyl-CoA thiolase, mitochondrial OS=Rattus norvegicus GN=Acaa2 PE=1 SV=1	P13437		9	9	6	4	4	3	10	7	4	3
TRUE	Empty	Cluster of Glyceraldehyde-3-phosphate dehydrogenase OS=Rattus norvegicus GN=Gapdh PE=1 SV=3 (P04797)	P04797 [2]	TRUE	7	7	4	2	1	7	12	10	1	2
TRUE	Empty	Electron transfer flavoprotein subunit alpha, mitochondrial OS=Rattus norvegicus GN=Etfa PE=1 SV=4	P13803		10	8	6	5	4	3	6	7		
TRUE	Empty	Troponin I, cardiac muscle OS=Rattus norvegicus GN=Tnni3 PE=1 SV=2	P23693		3	4	6	3	5	3	3	4	3	3
TRUE	Empty	Cytochrome b-c1 complex subunit 2, mitochondrial OS=Rattus norvegicus GN=Uqcrc2 PE=1 SV=2	P32551		9	8	5	4	2	3	8	9		
TRUE	Empty	Major urinary protein OS=Rattus norvegicus PE=1 SV=1	P02761		2	1	5	3	1	12		1	6	3
TRUE	Empty	Aspartate aminotransferase, mitochondrial OS=Rattus norvegicus GN=Got2 PE=1 SV=2	P00507		6	6	6	4	4	3	5	5	3	3
TRUE	Empty	Cytochrome c oxidase subunit 4 isoform 1, mitochondrial OS=Rattus norvegicus GN=Cox4i1 PE=1 SV=1	P10888		5	5	6	5	6	4	5	5		
TRUE	Empty	Pyruvate dehydrogenase E1 component subunit alpha, somatic form, mitochondrial OS=Rattus norvegicus GN=Pdha1 PE=1 SV=2	P26284		3	3	5	3	5	2	3	5	7	5
TRUE	Empty	Fatty acid-binding protein, heart OS=Rattus norvegicus GN=Fabp3 PE=1 SV=2	P07483		7	5	6	1	5		5	6		
TRUE	Empty	Citrate synthase, mitochondrial OS=Rattus norvegicus GN=Cs PE=1 SV=1	Q8VHF5		5	7	3	1	3	1	7	6	3	1
TRUE	Empty	Cluster of ADP/ATP translocase 1 OS=Rattus norvegicus GN=Slc25a4 PE=1 SV=3 (Q05962)	Q05962 [2]	TRUE	3	4	7	5	3	6	6	5	2	
TRUE	Empty	60 kDa heat shock protein, mitochondrial OS=Rattus norvegicus GN=Hspd1 PE=1 SV=1	P63039		7	6	6	3	4	6	4	5	2	2
TRUE	Empty	2-oxoglutarate dehydrogenase, mitochondrial OS=Rattus norvegicus GN=Ogdh PE=1 SV=1	Q5XI78		1	3	6		4	2	11	7	4	5
TRUE	Empty	Electron transfer flavoprotein subunit beta OS=Rattus norvegicus GN=Etfb PE=2 SV=3	Q68FU3		7	4	3	5	4	2	6	6	3	3
TRUE	Empty	Cluster of Glycogen phosphorylase, muscle form OS=Oryctolagus cuniculus GN=PYGM PE=1 SV=3 (PYGM_RABIT)	PYGM_RABIT [3]	TRUE		3	1		3		7	6	9	6
TRUE	Empty	Alpha-enolase OS=Rattus norvegicus GN=Eno1 PE=1 SV=4	P04764	TRUE	9	9	5	2	2	10	7	6		1
TRUE	Empty	Cytochrome c oxidase subunit 5A, mitochondrial OS=Rattus norvegicus GN=Cox5a PE=1 SV=1	P11240		6	5	1	1	2	2	2	4	2	2
TRUE	Empty	Pyruvate dehydrogenase E1 component subunit beta, mitochondrial OS=Rattus norvegicus GN=Pdhb PE=1 SV=2	P49432		9	6	2	2	2	1	6	7		
TRUE	Empty	Cluster of Phosphoglycerate mutase 2 OS=Rattus norvegicus GN=Pgam2 PE=2 SV=2 (P16290)	P16290 [2]	TRUE	5	5	3	1	1		5	4	4	4
TRUE	Empty	Heat shock cognate 71 kDa protein OS=Rattus norvegicus GN=Hspa8 PE=1 SV=1	P63018	TRUE	3	5	3		1	3	8	4	2	1
TRUE	Empty	Cluster of Keratin, type I cytoskeletal 17 OS=Rattus norvegicus GN=Krt17 PE=2 SV=1 (Q6IFU8)	Q6IFU8 [3]	TRUE	3	3	6	21	5	4	2	3	2	10
TRUE	Empty	Cytochrome c oxidase subunit 5B, mitochondrial OS=Rattus norvegicus GN=Cox5b PE=1 SV=2	P12075		4	4	3		3	1	4	3	1	1
TRUE	Empty	Triosephosphate isomerase OS=Rattus norvegicus GN=Tpi1 PE=1 SV=2	P48500		8	5	3	1	3	3	4	3	1	
TRUE	Empty	Ubiquinone biosynthesis protein COQ9, mitochondrial OS=Rattus norvegicus GN=Coq9 PE=2 SV=2	Q68FT1		6	5	4		4		2	3		2
TRUE	Empty	Pyruvate kinase isozymes M1/M2 OS=Rattus norvegicus GN=Pkm PE=1 SV=3	P11980		2	4	2		2		5	5	4	6
TRUE	Empty	Aldehyde dehydrogenase, mitochondrial OS=Rattus norvegicus GN=Aldh2 PE=1 SV=1	P11884		8	6	2	1	2	1	5	4	3	2
TRUE	Empty	Aspartate aminotransferase, cytoplasmic OS=Rattus norvegicus GN=Got1 PE=1 SV=3	P13221		6	8	1	1	1		3	4	4	2
TRUE	Empty	Phosphate carrier protein, mitochondrial OS=Rattus norvegicus GN=Slc25a3 PE=1 SV=1	P16036		1	1	4	2	3	2	4	6	1	1
TRUE	Empty	Cytochrome c, somatic OS=Mus musculus GN=Cycs PE=1 SV=2	P62897 (+1)		1	2	4	1	4	5	6	6		
TRUE	Empty	Alpha-actinin-1 OS=Rattus norvegicus GN=Actn1 PE=1 SV=1	Q9Z1P2		6	4	3	1	2		4	4	1	1
TRUE	Empty	ATP synthase subunit O, mitochondrial OS=Rattus norvegicus GN=Atp5o PE=1 SV=1	Q06647		4	5	5	1		1	4	4		
TRUE	Empty	Succinate dehydrogenase [ubiquinone] flavoprotein subunit, mitochondrial OS=Rattus norvegicus GN=Sdha PE=1 SV=1	Q920L2				1	2	2		6	7	3	1
TRUE	Empty	Cytochrome b-c1 complex subunit Rieske, mitochondrial OS=Rattus norvegicus GN=Uqcrfs1 PE=1 SV=2	P20788		2	2	4	2	4		4	4	2	1
TRUE	Empty	Cytochrome c oxidase subunit 2 OS=Uromys caudimaculatus GN=MT-CO2 PE=3 SV=1	Q38RU4 (+10)		2	2	2	2	1	4	4	2	3	2
TRUE	Empty	Urinary protein 2 OS=Rattus norvegicus PE=1 SV=1	P81828		2	2	1	1	1	2	2	2	2	2
TRUE	Empty	ATP synthase subunit b, mitochondrial OS=Rattus norvegicus GN=Atp5f1 PE=1 SV=1	P19511		1	1	2	1	2	3	6	3	1	1
TRUE	Empty	ATP synthase subunit d, mitochondrial OS=Rattus norvegicus GN=Atp5h PE=1 SV=3	P31399		4	2	3	2	2		5	3		
TRUE	Empty	Methylmalonate-semialdehyde dehydrogenase [acylating], mitochondrial OS=Rattus norvegicus GN=Aldh6a1 PE=1 SV=1	Q02253		6	4	2	2	1	5	5	5	2	
TRUE	Empty	Acetyl-CoA acetyltransferase, mitochondrial OS=Rattus norvegicus GN=Acat1 PE=1 SV=1	P17764		6	4	4	1	1	3	7	5		
TRUE	Empty	Malate dehydrogenase, cytoplasmic OS=Rattus norvegicus GN=Mdh1 PE=1 SV=3	O88989		2	4	1		1	4	6	6	1	
TRUE	Empty	Cluster of Tubulin beta-4B chain OS=Rattus norvegicus GN=Tubb4b PE=1 SV=1 (Q6P9T8)	Q6P9T8 [2]	TRUE	5	4	2	1	1	4	7	2	2	1
TRUE	Empty	Phosphoglycerate kinase 1 OS=Mus musculus GN=Pgk1 PE=1 SV=4	P09411 (+1)		6	4	1		3	1	4	6		
TRUE	Empty	Histone H4 OS=Rattus norvegicus GN=Hist1h4b PE=1 SV=2	P62804				4		2	5	4	2	4	1
TRUE	Empty	Heat shock protein beta-6 OS=Rattus norvegicus GN=Hspb6 PE=1 SV=1	P97541		5	4	2		1		4	3	1	1
TRUE	Empty	Cytochrome c oxidase subunit 6C-2 OS=Rattus norvegicus GN=Cox6c2 PE=1 SV=3	P11951		3	2	3	2	4	3	2	3		
TRUE	Empty	Histone H2A.J OS=Rattus norvegicus GN=H2afj PE=2 SV=1	A9UMV8 (+7)		1	1	2	2	1	3	3	3	3	3
TRUE	Empty	Cardiac phospholamban OS=Rattus norvegicus GN=Pln PE=2 SV=1	P61016		2	2	2	1	2	2	1	2	1	1
TRUE	Empty	Very long-chain specific acyl-CoA dehydrogenase, mitochondrial OS=Rattus norvegicus GN=Acadvl PE=1 SV=1	P45953		5	4	1		1	2	4	1		1
TRUE	Empty	Fumarate hydratase, mitochondrial OS=Rattus norvegicus GN=Fh PE=1 SV=1	P14408 (+1)		6	5	2		1		6	5	1	1
TRUE	Empty	Histone H2B type 1 OS=Rattus norvegicus PE=1 SV=2	Q00715		1	2	2	2	2	3	1	1		
TRUE	Empty	Dihydrolipoyllysine-residue succinyltransferase component of 2-oxoglutarate dehydrogenase complex, mitochondrial OS=Rattus norvegicus GN=Dlst PE=1 SV=2	Q01205		4	5	1				2	1	3	2
TRUE	Empty	L-lactate dehydrogenase A chain OS=Rattus norvegicus GN=Ldha PE=1 SV=1	P04642	TRUE	8	4	4	3	3	2	4	4	3	3
TRUE	Empty	Cluster of Tubulin alpha-1A chain OS=Rattus norvegicus GN=Tuba1a PE=1 SV=1 (P68370)	P68370 [3]	TRUE	3	1	1			5	3	4	3	2
TRUE	Empty	Enoyl-CoA hydratase, mitochondrial OS=Rattus norvegicus GN=Echs1 PE=1 SV=1	P14604		5	4	2		2		3	1		
TRUE	Empty	Trifunctional enzyme subunit beta, mitochondrial OS=Rattus norvegicus GN=Hadhb PE=1 SV=1	Q60587		1	1	1		1		4	2	4	3
TRUE	Empty	Cytochrome c oxidase subunit 7A2, mitochondrial OS=Rattus norvegicus GN=Cox7a2 PE=1 SV=1	P35171		2	2	2	1	1		1	1		
TRUE	Empty	Sodium/potassium-transporting ATPase subunit alpha-1 OS=Rattus norvegicus GN=Atp1a1 PE=1 SV=1	P06685				2		3	9	3		2	2
TRUE	Empty	Long-chain-fatty-acid--CoA ligase 1 OS=Rattus norvegicus GN=Acsl1 PE=1 SV=1	P18163			1	2		2		5	5	4	2
TRUE	Empty	Calsequestrin-2 OS=Rattus norvegicus GN=Casq2 PE=1 SV=2	P51868		2	4	3	1	3		4	4		
TRUE	Empty	ATP synthase subunit delta, mitochondrial OS=Rattus norvegicus GN=Atp5d PE=1 SV=2	P35434		2	2	1	2	2	2	2	2		
TRUE	Empty	Short-chain specific acyl-CoA dehydrogenase, mitochondrial OS=Rattus norvegicus GN=Acads PE=1 SV=2	P15651		2	1	3				4	2	1	1
TRUE	Empty	Trifunctional enzyme subunit alpha, mitochondrial OS=Rattus norvegicus GN=Hadha PE=1 SV=2	Q64428				2		1	1	7	3	1	1
TRUE	Empty	Keratin, type II cytoskeletal 2 epidermal OS=Rattus norvegicus GN=Krt2 PE=2 SV=1	Q6IG02	TRUE	2	2	2	4	3	3	1	2	1	2
TRUE	Empty	Dihydrolipoyl dehydrogenase, mitochondrial OS=Rattus norvegicus GN=Dld PE=1 SV=1	Q6P6R2		3	1	2	1	1		2		2	2
TRUE	Empty	Nucleoside diphosphate kinase B OS=Rattus norvegicus GN=Nme2 PE=1 SV=1	P19804 (+1)		5	3	2		1		2	3	1	1
TRUE	Empty	Heat shock protein HSP 90-beta OS=Rattus norvegicus GN=Hsp90ab1 PE=1 SV=4	P34058			1	3		3	1	2	2	2	2
TRUE	Empty	Enoyl-CoA delta isomerase 1, mitochondrial OS=Rattus norvegicus GN=Eci1 PE=1 SV=1	P23965		3	1	2	2	1	1	3	3	1	1
TRUE	Empty	Succinyl-CoA:3-ketoacid coenzyme A transferase 1, mitochondrial OS=Rattus norvegicus GN=Oxct1 PE=1 SV=1	B2GV06		2	1	2	2	2	2	1	2	2	2
TRUE	Empty	Fructose-bisphosphate aldolase B OS=Rattus norvegicus GN=Aldob PE=1 SV=2	P00884	TRUE			4			9			2	
TRUE	Empty	Dihydrolipoyllysine-residue acetyltransferase component of pyruvate dehydrogenase complex, mitochondrial OS=Rattus norvegicus GN=Dlat PE=1 SV=3	P08461		3	2	2			2	4	4		
TRUE	Empty	ATP synthase subunit gamma, mitochondrial OS=Rattus norvegicus GN=Atp5c1 PE=1 SV=2	P35435			1			1		5	4		
TRUE	Empty	NADH dehydrogenase [ubiquinone] flavoprotein 2, mitochondrial OS=Rattus norvegicus GN=Ndufv2 PE=1 SV=2	P19234		4	1	1	1		1	1	3	2	2
TRUE	Empty	Elongation factor Tu, mitochondrial OS=Rattus norvegicus GN=Tufm PE=1 SV=1	P85834				2	1			3	2	3	3
TRUE	Empty	Cluster of 14-3-3 protein epsilon OS=Rattus norvegicus GN=Ywhae PE=1 SV=1 (P62260)	P62260 [2]	TRUE	7	3	1		1	1	2	3		
TRUE	Empty	Cluster of Isoform 2 of PDZ and LIM domain protein 5 OS=Homo sapiens GN=PDLIM5 (Q96HC4-2)	Q96HC4-2 [3]	TRUE			1				5	4	2	2
TRUE	Empty	Stress-70 protein, mitochondrial OS=Rattus norvegicus GN=Hspa9 PE=1 SV=3	P48721		1	3				1	3	2		1
TRUE	Empty	Voltage-dependent anion-selective channel protein 1 OS=Rattus norvegicus GN=Vdac1 PE=1 SV=4	Q9Z2L0		1	1	1		1	1	3	2	1	1
TRUE	Empty	Cluster of Collagen alpha-2(I) chain OS=Rattus norvegicus GN=Col1a2 PE=1 SV=3 (P02466)	P02466 [2]	TRUE		2	2	1	2	1		1	2	4
TRUE	Empty	Electron transfer flavoprotein-ubiquinone oxidoreductase, mitochondrial OS=Rattus norvegicus GN=Etfdh PE=2 SV=1	Q6UPE1				2		2		2	1	3	2
TRUE	Empty	Mitochondrial inner membrane protein (Fragment) OS=Rattus norvegicus GN=Immt PE=1 SV=1	Q3KR86		3	2	1				2	2	3	2
TRUE	Empty	Serotransferrin OS=Rattus norvegicus GN=Tf PE=1 SV=3	P12346				2		2	2		1	1	1
TRUE	Empty	Histone H3.3 OS=Rattus norvegicus GN=H3f3b PE=1 SV=2	P84245 (+1)				1	1	1	3	1	1	1	1
TRUE	Empty	Isovaleryl-CoA dehydrogenase, mitochondrial OS=Rattus norvegicus GN=Ivd PE=1 SV=2	P12007		2	3	2	1	1		2	1		
TRUE	Empty	ATP synthase subunit e, mitochondrial OS=Rattus norvegicus GN=Atp5i PE=1 SV=3	P29419		1	1	2	1	1	1	1	3		
TRUE	Empty	ES1 protein homolog, mitochondrial OS=Rattus norvegicus PE=1 SV=2	P56571			2	2			2	2	1		
TRUE	Empty	Succinate dehydrogenase [ubiquinone] iron-sulfur subunit, mitochondrial OS=Rattus norvegicus GN=Sdhb PE=2 SV=2	P21913		1	1	2		2		2	2	1	
TRUE	Empty	NADH dehydrogenase [ubiquinone] iron-sulfur protein 4, mitochondrial OS=Rattus norvegicus GN=Ndufs4 PE=1 SV=1	Q5XIF3		2	2	2	1	1		1	1	1	
TRUE	Empty	Cluster of Elongation factor 1-alpha 2 OS=Rattus norvegicus GN=Eef1a2 PE=2 SV=1 (P62632)	P62632 [2]	TRUE	1	1	1	2	1	3	2	1		
TRUE	Empty	Acyl-coenzyme A thioesterase 2, mitochondrial OS=Rattus norvegicus GN=Acot2 PE=1 SV=1	O55171			1	1		1	1	3	1	1	
TRUE	Empty	Junction plakoglobin OS=Rattus norvegicus GN=Jup PE=1 SV=1	Q6P0K8					12						
TRUE	Empty	Glutathione S-transferase Mu 2 OS=Rattus norvegicus GN=Gstm2 PE=1 SV=2	P08010		1	3					1	1	1	1
TRUE	Empty	Thioredoxin-dependent peroxide reductase, mitochondrial OS=Rattus norvegicus GN=Prdx3 PE=1 SV=2	Q9Z0V6		1	1				1	2	2	1	1
TRUE	Empty	ATP synthase subunit epsilon, mitochondrial OS=Rattus norvegicus GN=Atp5e PE=1 SV=2	P29418		2	1	1				1		1	1
TRUE	Empty	Collagen alpha-1(I) chain OS=Rattus norvegicus GN=Col1a1 PE=1 SV=5	P02454			2	3	1	2			1		1
TRUE	Empty	Isocitrate dehydrogenase [NAD] subunit alpha, mitochondrial OS=Rattus norvegicus GN=Idh3a PE=1 SV=1	Q99NA5		1	3					1	1	1	1
TRUE	Empty	ATP synthase subunit g, mitochondrial OS=Rattus norvegicus GN=Atp5l PE=1 SV=2	Q6PDU7		2					1	2	2		
TRUE	Empty	10 kDa heat shock protein, mitochondrial OS=Rattus norvegicus GN=Hspe1 PE=1 SV=3	P26772		3	1	2		1	1	1	1		
TRUE	Empty	Prohibitin OS=Rattus norvegicus GN=Phb PE=1 SV=1	P67779		1	1	1				1		3	1
TRUE	Empty	Hydroxyacid oxidase 2 OS=Rattus norvegicus GN=Hao2 PE=1 SV=2	Q07523				1			7			1	
TRUE	Empty	Platelet glycoprotein 4 OS=Rattus norvegicus GN=Cd36 PE=1 SV=3	Q07969		3	1	1		1			1	1	1
TRUE	Empty	Superoxide dismutase [Cu-Zn] OS=Rattus norvegicus GN=Sod1 PE=1 SV=2	P07632		2		2			2		1		1
TRUE	Empty	Hydroxyacyl-coenzyme A dehydrogenase, mitochondrial OS=Rattus norvegicus GN=Hadh PE=2 SV=1	Q9WVK7			1	3		1		1			
TRUE	Empty	Delta(3,5)-Delta(2,4)-dienoyl-CoA isomerase, mitochondrial OS=Rattus norvegicus GN=Ech1 PE=1 SV=2	Q62651		2	1	1		1		1	1	1	1
TRUE	Empty	Cytochrome b-c1 complex subunit 8 OS=Rattus norvegicus GN=Uqcrq PE=2 SV=1	Q7TQ16		1		1		1		2	1	1	1
TRUE	Empty	NADH dehydrogenase [ubiquinone] iron-sulfur protein 2, mitochondrial OS=Rattus norvegicus GN=Ndufs2 PE=1 SV=1	Q641Y2			1					1	1	3	
TRUE	Empty	Cytochrome b-c1 complex subunit 6, mitochondrial OS=Rattus norvegicus GN=Uqcrh PE=2 SV=1	Q5M9I5		2	1					1	1	1	1
TRUE	Empty	Prohibitin-2 OS=Rattus norvegicus GN=Phb2 PE=1 SV=1	Q5XIH7				1	1		1	2	1	1	
TRUE	Empty	Tripartite motif-containing protein 72 OS=Rattus norvegicus GN=Trim72 PE=2 SV=1	A0JPQ4										4	3
TRUE	Empty	Glutathione S-transferase alpha-1 OS=Rattus norvegicus GN=Gsta1 PE=1 SV=3	P00502					1		7			1	
TRUE	Empty	Beta-enolase OS=Rattus norvegicus GN=Eno3 PE=1 SV=3	P15429 (+1)	TRUE	3	2		1	2	2	4			1
TRUE	Empty	Isocitrate dehydrogenase [NAD] subunit beta, mitochondrial OS=Rattus norvegicus GN=Idh3B PE=1 SV=1	Q68FX0		1				1		1		1	2
TRUE	Empty	Peroxiredoxin-2 OS=Rattus norvegicus GN=Prdx2 PE=1 SV=3	P35704		2	2		1				1	1	1
TRUE	Empty	Prelamin-A/C OS=Rattus norvegicus GN=Lmna PE=1 SV=1	P48679											3
TRUE	Empty	Superoxide dismutase [Mn], mitochondrial OS=Rattus norvegicus GN=Sod2 PE=1 SV=2	P07895		3	1	1			1	1	1		
TRUE	Empty	ATP synthase subunit f, mitochondrial OS=Rattus norvegicus GN=Atp5j2 PE=1 SV=1	D3ZAF6								2	2	1	1
TRUE	Empty	NADH dehydrogenase [ubiquinone] 1 alpha subcomplex subunit 10, mitochondrial OS=Rattus norvegicus GN=Ndufa10 PE=1 SV=1	Q561S0		1	1					3	1	1	
TRUE	Empty	Alpha-1-inhibitor 3 OS=Rattus norvegicus GN=A1i3 PE=1 SV=1	P14046		2	1							1	
TRUE	Empty	Peroxiredoxin-1 OS=Rattus norvegicus GN=Prdx1 PE=1 SV=1	Q63716		2	1				2		1		
TRUE	Empty	Chaperone activity of bc1 complex-like, mitochondrial OS=Rattus norvegicus GN=Adck3 PE=2 SV=1	Q5BJQ0		1	1	1				1		1	
TRUE	Empty	ATP synthase-coupling factor 6, mitochondrial OS=Rattus norvegicus GN=Atp5j PE=1 SV=1	P21571		2	1		1	1			2		
TRUE	Empty	Phosphatidylethanolamine-binding protein 1 OS=Rattus norvegicus GN=Pebp1 PE=1 SV=3	P31044		2		1		1			1		
TRUE	Empty	Carnitine O-palmitoyltransferase 1, muscle isoform OS=Rattus norvegicus GN=Cpt1b PE=1 SV=1	Q63704				1						1	1
TRUE	Empty	Up-regulated during skeletal muscle growth protein 5 OS=Rattus norvegicus GN=Usmg5 PE=1 SV=1	Q9JJW3			1	1	1	1		1			
TRUE	Empty	Creatine kinase B-type OS=Rattus norvegicus GN=Ckb PE=1 SV=2	P07335	TRUE							1	1	2	
TRUE	Empty	Cytochrome b5 type B OS=Rattus norvegicus GN=Cyb5b PE=1 SV=2	P04166		1								1	1
TRUE	Empty	Succinyl-CoA ligase [ADP/GDP-forming] subunit alpha, mitochondrial OS=Rattus norvegicus GN=Suclg1 PE=2 SV=2	P13086				1		1			1	1	
TRUE	Empty	Thyroglobulin OS=Homo sapiens GN=TG PE=1 SV=5	P01266 (+1)											
TRUE	Empty	Sodium/potassium-transporting ATPase subunit beta-1 OS=Rattus norvegicus GN=Atp1b1 PE=1 SV=1	P07340			1	1			2	1	1		
TRUE	Empty	Medium-chain specific acyl-CoA dehydrogenase, mitochondrial OS=Rattus norvegicus GN=Acadm PE=1 SV=1	P08503				1				2		1	
TRUE	Empty	Histone H1.4 OS=Rattus norvegicus GN=Hist1h1e PE=1 SV=3	P15865				1	1	1	2				
TRUE	Empty	Aldose reductase OS=Rattus norvegicus GN=Akr1b1 PE=1 SV=3	P07943		2	1				1				
TRUE	Empty	Urinary protein 3 OS=Rattus norvegicus PE=2 SV=1	P83121			2		1		1	1			1
TRUE	Empty	Ribonuclease UK114 OS=Rattus norvegicus GN=Hrsp12 PE=1 SV=3	P52759				1			4				
TRUE	Empty	Alcohol dehydrogenase [NADP(+)] OS=Rattus norvegicus GN=Akr1a1 PE=1 SV=2	P51635							4			1	
TRUE	Empty	NADH dehydrogenase [ubiquinone] 1 alpha subcomplex subunit 9, mitochondrial OS=Rattus norvegicus GN=Ndufa9 PE=1 SV=2	Q5BK63											
TRUE	Empty	Carnitine O-palmitoyltransferase 2, mitochondrial OS=Rattus norvegicus GN=Cpt2 PE=1 SV=1	P18886								1	2	1	
TRUE	Empty	Urinary protein 1 OS=Rattus norvegicus PE=1 SV=1	P81827		1	1		1		2				
TRUE	Empty	Protein NDRG2 OS=Rattus norvegicus GN=Ndrg2 PE=1 SV=1	Q8VBU2 (+1)		2				1					
TRUE	Empty	Amine oxidase [flavin-containing] A OS=Rattus norvegicus GN=Maoa PE=1 SV=1	P21396									2		
TRUE	Empty	3-hydroxyacyl-CoA dehydrogenase type-2 OS=Rattus norvegicus GN=Hsd17b10 PE=1 SV=3	O70351		1	2								
TRUE	Empty	Annexin A5 OS=Rattus norvegicus GN=Anxa5 PE=1 SV=3	P14668		1								1	1
TRUE	Empty	Mitochondrial 2-oxoglutarate/malate carrier protein OS=Rattus norvegicus GN=Slc25a11 PE=2 SV=3	P97700				1				2			
TRUE	Empty	Carnitine O-acetyltransferase OS=Rattus norvegicus GN=Crat PE=1 SV=1	Q704S8								1			
TRUE	Empty	Heat shock protein beta-1 OS=Rattus norvegicus GN=Hspb1 PE=1 SV=1	P42930		2		1	1			1			
TRUE	Empty	Calmodulin OS=Homo sapiens GN=CALM1 PE=1 SV=2	P62158 (+1)		2		1		1					
TRUE	Empty	Complement C3 OS=Rattus norvegicus GN=C3 PE=1 SV=3	P01026										3	1
TRUE	Empty	NADH dehydrogenase [ubiquinone] iron-sulfur protein 6, mitochondrial OS=Mus musculus GN=Ndufs6 PE=1 SV=2	P52503		2		1							
TRUE	Empty	Acyl-CoA synthetase family member 2, mitochondrial OS=Rattus norvegicus GN=Acsf2 PE=2 SV=1	Q499N5										2	
TRUE	Empty	Mitochondrial import inner membrane translocase subunit Tim8 A OS=Rattus norvegicus GN=Timm8a PE=1 SV=1	Q9WVA1		2								1	
TRUE	Empty	Polymerase I and transcript release factor OS=Rattus norvegicus GN=Ptrf PE=1 SV=1	P85125				1		2					1
TRUE	Empty	Insulin receptor-related protein OS=Rattus norvegicus GN=Insrr PE=1 SV=3	Q64716					2						1
TRUE	Empty	Keratin, type I cytoskeletal 40 OS=Rattus norvegicus GN=Krt40 PE=2 SV=1	Q6IFW2	TRUE								4		
TRUE	Empty	Kynurenine/alpha-aminoadipate aminotransferase, mitochondrial OS=Rattus norvegicus GN=Aadat PE=1 SV=1	Q64602							3				
TRUE	Empty	Protein DJ-1 OS=Rattus norvegicus GN=Park7 PE=1 SV=1	O88767		2						1			
TRUE	Empty	Enoyl-CoA delta isomerase 2, mitochondrial OS=Rattus norvegicus GN=Eci2 PE=1 SV=1	Q5XIC0		2	1								
TRUE	Empty	Natriuretic peptides A OS=Rattus norvegicus GN=Nppa PE=1 SV=1	P01161											3
TRUE	Empty	NADH dehydrogenase [ubiquinone] 1 alpha subcomplex subunit 5 OS=Rattus norvegicus GN=Ndufa5 PE=1 SV=3	Q63362		2							1		
TRUE	Empty	Aminoacylase-1A OS=Rattus norvegicus GN=Acy1a PE=1 SV=1	Q6AYS7							2				
TRUE	Empty	Glutamate--cysteine ligase catalytic subunit OS=Rattus norvegicus GN=Gclc PE=1 SV=2	P19468							2				
TRUE	Empty	Glucose-6-phosphate isomerase OS=Rattus norvegicus GN=Gpi PE=1 SV=1	Q6P6V0								2			
TRUE	Empty	Fructose-1,6-bisphosphatase 1 OS=Rattus norvegicus GN=Fbp1 PE=1 SV=2	P19112							2				
TRUE	Empty	Aminopeptidase N OS=Rattus norvegicus GN=Anpep PE=1 SV=2	P15684							2				
TRUE	Empty	UPF0598 protein C8orf82 homolog OS=Rattus norvegicus PE=2 SV=1	Q642A4											
TRUE	Empty	78 kDa glucose-regulated protein OS=Mesocricetus auratus GN=HSPA5 PE=1 SV=1	P07823	TRUE								2	1	
TRUE	Empty	Myosin light polypeptide 6 OS=Rattus norvegicus GN=Myl6 PE=1 SV=3	Q64119	TRUE	4									
