# Supplementary material for: Comparison of Different Buffers for Protein Extraction from Formalin-Fixed and Paraffin-Embedded Tissue Specimens
Source: PLoS One. 2015 Nov 18;10(11):e0142650. doi: 10.1371/journal.pone.0142650 (PMC4651363; doi:10.1371/journal.pone.0142650)
Supplement: S7 Table — (XLS) [file pone.0142650.s007.xls]

					Peptide number									
Visible?	Starred?	Bio View:351 Proteins in 318 Clusters	Accession Number	Protein Grouping Ambiguity	buffer 1-1	buffer 1-2	buffer 2-1	buffer 2-2	buffer 3-1	buffer 3-2	buffer 4-1	buffer 4-2	buffer 5-1	buffer 5-2
TRUE	Empty	Cluster of Actin, cytoplasmic 1 OS=Rattus norvegicus GN=Actb PE=1 SV=1 (P60711)	P60711 [5]	TRUE	22	22	18	15	17	16	21	24	5	6
TRUE	Empty	ATP synthase subunit alpha, mitochondrial OS=Rattus norvegicus GN=Atp5a1 PE=1 SV=2	P15999		21	19	19	13	17	20	18	19	6	6
TRUE	Empty	ATP synthase subunit beta, mitochondrial OS=Rattus norvegicus GN=Atp5b PE=1 SV=2	P10719		15	16	11	5	9	8	18	16	5	7
TRUE	Empty	Sodium/potassium-transporting ATPase subunit alpha-1 OS=Rattus norvegicus GN=Atp1a1 PE=1 SV=1	P06685		16	30	22	5	20	19	27	9		7
TRUE	Empty	Cluster of Major urinary protein OS=Rattus norvegicus PE=1 SV=1 (P02761)	P02761 [2]	TRUE	12	8	10	9	8	9	10	12	5	4
TRUE	Empty	Low-density lipoprotein receptor-related protein 2 OS=Rattus norvegicus GN=Lrp2 PE=1 SV=1	P98158		45	8	13	5	8	9	19	8	7	17
TRUE	Empty	Fructose-bisphosphate aldolase B OS=Rattus norvegicus GN=Aldob PE=1 SV=2	P00884	TRUE	16	11	12	10	11	10	14	9	2	2
TRUE	Empty	Cluster of Hemoglobin subunit beta-1 OS=Rattus norvegicus GN=Hbb PE=1 SV=3 (P02091)	P02091 [3]	TRUE	12	15	9	4	9	8	11	12	2	1
TRUE	Empty	Serum albumin OS=Rattus norvegicus GN=Alb PE=1 SV=2	P02770		17	27	11	13	12	8	13	8		1
TRUE	Empty	Cluster of Hemoglobin subunit alpha-1/2 OS=Rattus norvegicus GN=Hba1 PE=1 SV=3 (P01946)	P01946 [3]	TRUE	7	9	7	6	7	7	7	10		
TRUE	Empty	Na(+)/H(+) exchange regulatory cofactor NHE-RF1 OS=Rattus norvegicus GN=Slc9a3r1 PE=1 SV=3	Q9JJ19		15	13	13	13	12	13	8		2	3
TRUE	Empty	Methylmalonate-semialdehyde dehydrogenase [acylating], mitochondrial OS=Rattus norvegicus GN=Aldh6a1 PE=1 SV=1	Q02253		21	20	11	5	11	8	12	8	1	1
TRUE	Empty	Cluster of Keratin, type II cytoskeletal 1 OS=Rattus norvegicus GN=Krt1 PE=2 SV=1 (Q6IMF3)	Q6IMF3 [4]	TRUE	15	10	12	10	7	10	9	3	11	10
TRUE	Empty	Glutamate--cysteine ligase catalytic subunit OS=Rattus norvegicus GN=Gclc PE=1 SV=2	P19468		8	13	9	10	15	5	10	5	3	3
TRUE	Empty	Cluster of Dipeptidyl peptidase 4 OS=Rattus norvegicus GN=Dpp4 PE=1 SV=2 (P14740)	P14740 [2]	TRUE	18	20	7	6	6	5	9	6	2	5
TRUE	Empty	Kynurenine/alpha-aminoadipate aminotransferase, mitochondrial OS=Rattus norvegicus GN=Aadat PE=1 SV=1	Q64602		13	16	9	8	10	5	9	4	3	3
TRUE	Empty	Aminoacylase-1A OS=Rattus norvegicus GN=Acy1a PE=1 SV=1	Q6AYS7		12	11	10	5	10	10	12	4	2	4
TRUE	Empty	Alpha-enolase OS=Rattus norvegicus GN=Eno1 PE=1 SV=4	P04764		11	14	12	5	12	13	11	7	2	2
TRUE	Empty	Gamma-glutamyltranspeptidase 1 OS=Rattus norvegicus GN=Ggt1 PE=1 SV=4	P07314		13	15	7	6	9	7	8	4	2	3
TRUE	Empty	Aconitate hydratase, mitochondrial OS=Rattus norvegicus GN=Aco2 PE=1 SV=2	Q9ER34		9	8	10	6	9	10	11	7	3	6
TRUE	Empty	Neutral and basic amino acid transport protein rBAT OS=Rattus norvegicus GN=Slc3a1 PE=1 SV=1	Q64319		8	10	3	8	6	4	8	4	2	5
TRUE	Empty	Keratin, type I cytoskeletal 10 OS=Rattus norvegicus GN=Krt10 PE=2 SV=1	Q6IFW6	TRUE	11	10	12	11	11	12	11	3	11	8
TRUE	Empty	Heat shock cognate 71 kDa protein OS=Rattus norvegicus GN=Hspa8 PE=1 SV=1	P63018	TRUE	11	13	9	8	12	8	11	10	1	3
TRUE	Empty	Catalase OS=Rattus norvegicus GN=Cat PE=1 SV=3	P04762		12	5	9	6	7	7	13	3	6	8
TRUE	Empty	60 kDa heat shock protein, mitochondrial OS=Rattus norvegicus GN=Hspd1 PE=1 SV=1	P63039		17	18	6	6	6	6	8	3	1	2
TRUE	Empty	Hydroxyacid oxidase 2 OS=Rattus norvegicus GN=Hao2 PE=1 SV=2	Q07523		8	9	9	4	10	3	6	8	1	1
TRUE	Empty	Glutamate dehydrogenase 1, mitochondrial OS=Rattus norvegicus GN=Glud1 PE=1 SV=2	P10860		6	8	9	5	11	5	10	4	1	2
TRUE	Empty	Cluster of Tubulin alpha-1C chain OS=Rattus norvegicus GN=Tuba1c PE=1 SV=1 (Q6AYZ1)	Q6AYZ1 [2]	TRUE	13	14	4	2	4	2	8	7	2	4
TRUE	Empty	Glyceraldehyde-3-phosphate dehydrogenase OS=Rattus norvegicus GN=Gapdh PE=1 SV=3	P04797		8	9	4	4	2	4	9	10	1	1
TRUE	Empty	Cluster of Heat shock protein HSP 90-beta OS=Rattus norvegicus GN=Hsp90ab1 PE=1 SV=4 (P34058)	P34058 [2]	TRUE	5	6	8	4	11	6	13	3	1	2
TRUE	Empty	Cluster of Tubulin beta-4B chain OS=Rattus norvegicus GN=Tubb4b PE=1 SV=1 (Q6P9T8)	Q6P9T8 [4]	TRUE	14	13	4	1	4	4	6	7	2	3
TRUE	Empty	Aminopeptidase N OS=Rattus norvegicus GN=Anpep PE=1 SV=2	P15684		11	15	5	4	5	3	5	5	1	2
TRUE	Empty	Alcohol dehydrogenase [NADP(+)] OS=Rattus norvegicus GN=Akr1a1 PE=1 SV=2	P51635		8	1	9	2	8	8	11	5	1	2
TRUE	Empty	Alanine--glyoxylate aminotransferase 2, mitochondrial OS=Rattus norvegicus GN=Agxt2 PE=1 SV=2	Q64565		10	5	9	2	10	4	11	2	6	6
TRUE	Empty	Aflatoxin B1 aldehyde reductase member 3 OS=Rattus norvegicus GN=Akr7a3 PE=1 SV=2	P38918		7	7	4	5	4	3	1		2	3
TRUE	Empty	L-lactate dehydrogenase B chain OS=Rattus norvegicus GN=Ldhb PE=1 SV=2	P42123	TRUE	10	9	6	3	6	9	8	3	1	1
TRUE	Empty	Malate dehydrogenase, mitochondrial OS=Rattus norvegicus GN=Mdh2 PE=1 SV=2	P04636		12	14	3	2	4	4	6	9		1
TRUE	Empty	Cluster of 14-3-3 protein zeta/delta OS=Rattus norvegicus GN=Ywhaz PE=1 SV=1 (P63102)	P63102 [7]	TRUE	11	12	6	3	2	4	8	2		
TRUE	Empty	Cytosolic non-specific dipeptidase OS=Rattus norvegicus GN=Cndp2 PE=1 SV=1	Q6Q0N1		6	7	5	4	7	4	4	4	2	2
TRUE	Empty	Aldehyde dehydrogenase, mitochondrial OS=Rattus norvegicus GN=Aldh2 PE=1 SV=1	P11884	TRUE	12	10	4	3	5	3	7	3	2	2
TRUE	Empty	Fructose-1,6-bisphosphatase 1 OS=Rattus norvegicus GN=Fbp1 PE=1 SV=2	P19112		9	1	4	2	6	5	8	4	1	2
TRUE	Empty	Peroxiredoxin-1 OS=Rattus norvegicus GN=Prdx1 PE=1 SV=1	Q63716		9	6	5	3	5	4	4		2	2
TRUE	Empty	Pyruvate carboxylase, mitochondrial OS=Rattus norvegicus GN=Pc PE=1 SV=2	P52873		7		10	1	7	8	8	4	1	4
TRUE	Empty	Isocitrate dehydrogenase [NADP], mitochondrial OS=Rattus norvegicus GN=Idh2 PE=1 SV=2	P56574	TRUE	6	9	5	3	4	4	5	8		
TRUE	Empty	Glycine amidinotransferase, mitochondrial OS=Rattus norvegicus GN=Gatm PE=1 SV=1	P50442		7		9		5	6	8	8		
TRUE	Empty	Regucalcin OS=Rattus norvegicus GN=Rgn PE=1 SV=3	Q03336		2	10	5	3	5	2	3	1	4	4
TRUE	Empty	Cluster of Sulfotransferase 1C2A OS=Rattus norvegicus GN=Sult1c2a PE=2 SV=2 (Q9WUW9)	Q9WUW9 [2]	TRUE	7	5	5	3	5	4	4	2		
TRUE	Empty	Na(+)/H(+) exchange regulatory cofactor NHE-RF3 OS=Rattus norvegicus GN=Pdzk1 PE=1 SV=2	Q9JJ40		10	2	5	2	5	5	7	4		
TRUE	Empty	Aspartoacylase-2 OS=Rattus norvegicus GN=Acy3 PE=2 SV=1	Q5M876		5	4	3	1	3	3	1		2	3
TRUE	Empty	Aflatoxin B1 aldehyde reductase member 2 OS=Rattus norvegicus GN=Akr7a2 PE=1 SV=2	Q8CG45	TRUE	7	6	4	2	5	4	5	1	3	3
TRUE	Empty	Cluster of Glutathione S-transferase alpha-1 OS=Rattus norvegicus GN=Gsta1 PE=1 SV=3 (P00502)	P00502 [2]	TRUE	8	9	8	5	8	5	9	5	1	1
TRUE	Empty	Cluster of Cytochrome P450 4A2 OS=Rattus norvegicus GN=Cyp4a2 PE=1 SV=2 (P20816)	P20816 [2]	TRUE			6	6	7	5	4	1	3	4
TRUE	Empty	Superoxide dismutase [Cu-Zn] OS=Rattus norvegicus GN=Sod1 PE=1 SV=2	P07632		4	3	3	2	3	3	4	1	2	1
TRUE	Empty	Adenylate kinase isoenzyme 4, mitochondrial OS=Rattus norvegicus GN=Ak4 PE=2 SV=1	Q9WUS0		8	7	4	1	6	3	5		2	2
TRUE	Empty	Triosephosphate isomerase OS=Rattus norvegicus GN=Tpi1 PE=1 SV=2	P48500		11	12	2	2	3	3	1	1		
TRUE	Empty	4-trimethylaminobutyraldehyde dehydrogenase OS=Rattus norvegicus GN=Aldh9a1 PE=1 SV=1	Q9JLJ3		8	7	5	2	5	5	4	1	2	2
TRUE	Empty	Cluster of Histone H2B type 1 OS=Rattus norvegicus PE=1 SV=2 (Q00715)	Q00715 [2]	TRUE	3	3	2	3	3	3	3	5	2	1
TRUE	Empty	Ezrin OS=Rattus norvegicus GN=Ezr PE=1 SV=3	P31977	TRUE	3	4	11	8	9	9	12	2		2
TRUE	Empty	Transketolase OS=Rattus norvegicus GN=Tkt PE=1 SV=1	P50137		5	4	6	1	5	7	8	1	1	1
TRUE	Empty	Peptidyl-prolyl cis-trans isomerase A OS=Rattus norvegicus GN=Ppia PE=1 SV=2	P10111		9	8	3	2	4	3	3	4		
TRUE	Empty	Electron transfer flavoprotein subunit alpha, mitochondrial OS=Rattus norvegicus GN=Etfa PE=1 SV=4	P13803		8	7	4		4	3	3	1		
TRUE	Empty	Glutamate--cysteine ligase regulatory subunit OS=Rattus norvegicus GN=Gclm PE=1 SV=1	P48508		5	7	2	4	5		2	1	1	1
TRUE	Empty	Sodium/potassium-transporting ATPase subunit beta-1 OS=Rattus norvegicus GN=Atp1b1 PE=1 SV=1	P07340		4	5	3	2	4	1	5	2		
TRUE	Empty	Ornithine aminotransferase, mitochondrial OS=Rattus norvegicus GN=Oat PE=1 SV=1	P04182		5	11	4	3	4	1	2	1		1
TRUE	Empty	Serotransferrin OS=Rattus norvegicus GN=Tf PE=1 SV=3	P12346		1	5	6	3	2	3	3		1	1
TRUE	Empty	Phosphoglycerate kinase 1 OS=Rattus norvegicus GN=Pgk1 PE=1 SV=2	P16617		8	9	5	1	3	4	3	4		
TRUE	Empty	Elongation factor 1-alpha 1 OS=Rattus norvegicus GN=Eef1a1 PE=1 SV=1	P62630		3	4	5	4	4	4	3	4		
TRUE	Empty	Histone H4 OS=Rattus norvegicus GN=Hist1h4b PE=1 SV=2	P62804		2		2	2	2	2	5	5	1	1
TRUE	Empty	Cluster of ADP/ATP translocase 2 OS=Rattus norvegicus GN=Slc25a5 PE=1 SV=3 (Q09073)	Q09073	TRUE	2	4	4	2	4	2	2	5	1	2
TRUE	Empty	3-ketoacyl-CoA thiolase, mitochondrial OS=Rattus norvegicus GN=Acaa2 PE=1 SV=1	P13437		6	2	3	1	3	5	6	2		2
TRUE	Empty	Argininosuccinate synthase OS=Rattus norvegicus GN=Ass1 PE=2 SV=1	P09034		4		6		4	7	4	1	1	1
TRUE	Empty	Stress-70 protein, mitochondrial OS=Rattus norvegicus GN=Hspa9 PE=1 SV=3	P48721		4	6	4	4	5	5	3	1		
TRUE	Empty	Alpha-actinin-4 OS=Rattus norvegicus GN=Actn4 PE=1 SV=2	Q9QXQ0		4	5	4		3	4	4	2		2
TRUE	Empty	Cluster of Alpha-1-inhibitor 3 OS=Rattus norvegicus GN=A1i3 PE=1 SV=1 (P14046)	P14046 [2]	TRUE	5	15		3					2	2
TRUE	Empty	Cytochrome c oxidase subunit 4 isoform 1, mitochondrial OS=Rattus norvegicus GN=Cox4i1 PE=1 SV=1	P10888			2	5	2	4	4	6	1		
TRUE	Empty	Cytochrome c oxidase subunit 5A, mitochondrial OS=Rattus norvegicus GN=Cox5a PE=1 SV=1	P11240		5	5	3	1	3	3	4	3	1	1
TRUE	Empty	Pyruvate dehydrogenase E1 component subunit alpha, somatic form, mitochondrial OS=Rattus norvegicus GN=Pdha1 PE=1 SV=2	P26284		2	5	3	2	2	2	3		3	3
TRUE	Empty	Acetyl-CoA acetyltransferase, mitochondrial OS=Rattus norvegicus GN=Acat1 PE=1 SV=1	P17764		8	8	3	1	3	4	5	2		
TRUE	Empty	Thiosulfate sulfurtransferase OS=Rattus norvegicus GN=Tst PE=1 SV=3	P24329		5	1	4	3	4	4	3	3	1	2
TRUE	Empty	Neprilysin OS=Rattus norvegicus GN=Mme PE=1 SV=2	P07861		3	9		1	1			1	1	2
TRUE	Empty	Glutathione synthetase OS=Rattus norvegicus GN=Gss PE=1 SV=1	P46413		2	6	1	2	2	1	2	2	5	5
TRUE	Empty	Meprin A subunit beta OS=Rattus norvegicus GN=Mep1b PE=1 SV=3	P28826		3	6	2	3	3	1	3		1	4
TRUE	Empty	Cytochrome b-c1 complex subunit 2, mitochondrial OS=Rattus norvegicus GN=Uqcrc2 PE=1 SV=2	P32551		5	7	3	3	2	4	3	1		
TRUE	Empty	NADH-ubiquinone oxidoreductase 75 kDa subunit, mitochondrial OS=Rattus norvegicus GN=Ndufs1 PE=1 SV=1	Q66HF1		4	7	2	2	4	2	3	1	3	2
TRUE	Empty	Glutamyl aminopeptidase OS=Rattus norvegicus GN=Enpep PE=1 SV=2	P50123		6	3	1	3	4	2	3	1		2
TRUE	Empty	Cytochrome c oxidase subunit 2 OS=Uromys caudimaculatus GN=MT-CO2 PE=3 SV=1	Q38RU4 (+15)		3	2	2	2	3	2	2	3		2
TRUE	Empty	Polyubiquitin-B OS=Rattus norvegicus GN=Ubb PE=1 SV=1	P0CG51 (+3)		4	4	4	2	3	4	3			
TRUE	Empty	Histone H3.3 OS=Rattus norvegicus GN=H3f3b PE=1 SV=2	P84245 (+1)		2	1	2	3	4	4	2	1	1	2
TRUE	Empty	Cytochrome c, somatic OS=Mus musculus GN=Cycs PE=1 SV=2	P62897 (+1)		2	1	3	1	6	2	7	3		
TRUE	Empty	Nucleoside diphosphate kinase B OS=Rattus norvegicus GN=Nme2 PE=1 SV=1	P19804		5	3	3		3	3	3		1	1
TRUE	Empty	10 kDa heat shock protein, mitochondrial OS=Rattus norvegicus GN=Hspe1 PE=1 SV=3	P26772		6	5	3	2	3	2	4	3		
TRUE	Empty	Cytochrome b-c1 complex subunit 1, mitochondrial OS=Rattus norvegicus GN=Uqcrc1 PE=1 SV=1	Q68FY0		3	3	3	1	4	3		2	2	5
TRUE	Empty	Histone H2A.J OS=Rattus norvegicus GN=H2afj PE=2 SV=1	A9UMV8 (+7)		2	2	2	1	2	2	2	3	2	2
TRUE	Empty	Cluster of Glutathione S-transferase alpha-3 OS=Rattus norvegicus GN=Gsta3 PE=1 SV=3 (P04904)	P04904 [2]	TRUE	10	10	6	5	6	5	10	3		
TRUE	Empty	Cluster of Isoform 8 of Tropomyosin alpha-1 chain OS=Rattus norvegicus GN=Tpm1 (P04692-8)	P04692-8 [4]	TRUE	1		5		5	2		3	3	6
TRUE	Empty	Malate dehydrogenase, cytoplasmic OS=Rattus norvegicus GN=Mdh1 PE=1 SV=3	O88989		4	4	3	1	5	3	3	3		
TRUE	Empty	V-type proton ATPase subunit B, brain isoform OS=Rattus norvegicus GN=Atp6v1b2 PE=1 SV=1	P62815		7	3	6		5	6	2		1	2
TRUE	Empty	Meprin A subunit alpha OS=Rattus norvegicus GN=Mep1a PE=1 SV=2	Q64230		4	11			2		2		2	2
TRUE	Empty	Aspartate aminotransferase, mitochondrial OS=Rattus norvegicus GN=Got2 PE=1 SV=2	P00507		5	4	5	3	4	4	1	1		2
TRUE	Empty	Fructose-bisphosphate aldolase A OS=Rattus norvegicus GN=Aldoa PE=1 SV=2	P05065	TRUE	3	9	5	3	2	4	4	1	1	1
TRUE	Empty	Electron transfer flavoprotein subunit beta OS=Rattus norvegicus GN=Etfb PE=2 SV=3	Q68FU3		5	5	3	1	3	4	1	1	3	3
TRUE	Empty	Ribonuclease UK114 OS=Rattus norvegicus GN=Hrsp12 PE=1 SV=3	P52759		3	2	3	3	3	4	4	3		
TRUE	Empty	Cytochrome b5 OS=Rattus norvegicus GN=Cyb5a PE=1 SV=2	P00173 (+1)		3	2	2	2	4	3	2		1	1
TRUE	Empty	Glycine N-acyltransferase OS=Rattus norvegicus GN=Glyat PE=2 SV=1	Q5PQT3		4	1	3	1	3	3	4	1		1
TRUE	Empty	Heterogeneous nuclear ribonucleoproteins A2/B1 OS=Rattus norvegicus GN=Hnrnpa2b1 PE=1 SV=1	A7VJC2 (+3)				4	2	3	3	3		3	3
TRUE	Empty	Glutamine synthetase OS=Rattus norvegicus GN=Glul PE=1 SV=3	P09606		2	1	2		2	1	1	1	4	2
TRUE	Empty	Cystathionine gamma-lyase OS=Rattus norvegicus GN=Cth PE=1 SV=2	P18757		3	6	3	2	3	3	2	1	2	2
TRUE	Empty	Phosphotriesterase-related protein OS=Rattus norvegicus GN=Pter PE=2 SV=2	Q63530		3	3	3	3	2	3	4		1	1
TRUE	Empty	Long-chain specific acyl-CoA dehydrogenase, mitochondrial OS=Rattus norvegicus GN=Acadl PE=1 SV=1	P15650		2	3	2	1	3	2	3	3		
TRUE	Empty	Moesin OS=Rattus norvegicus GN=Msn PE=1 SV=3	O35763	TRUE	2	3	7	7	6	6	6	2	3	3
TRUE	Empty	3-mercaptopyruvate sulfurtransferase OS=Rattus norvegicus GN=Mpst PE=1 SV=3	P97532		2	2	2		3	4	2	1	1	2
TRUE	Empty	Succinyl-CoA:3-ketoacid coenzyme A transferase 1, mitochondrial OS=Rattus norvegicus GN=Oxct1 PE=1 SV=1	B2GV06		2	3	2		4	2	4		1	2
TRUE	Empty	Pyridine nucleotide-disulfide oxidoreductase domain-containing protein 2 OS=Rattus norvegicus GN=Pyroxd2 PE=2 SV=1	Q68FT3		1	2	3	3	3	2	3		1	2
TRUE	Empty	Protein disulfide-isomerase OS=Rattus norvegicus GN=P4hb PE=1 SV=2	P04785			2	2	2	4	1	3	1		1
TRUE	Empty	2-oxoglutarate dehydrogenase, mitochondrial OS=Rattus norvegicus GN=Ogdh PE=1 SV=1	Q5XI78				4	2	2	3	2	4	2	4
TRUE	Empty	Enoyl-CoA hydratase, mitochondrial OS=Rattus norvegicus GN=Echs1 PE=1 SV=1	P14604		6	6	3		3	2	2	2		
TRUE	Empty	Spectrin alpha chain, non-erythrocytic 1 OS=Rattus norvegicus GN=Sptan1 PE=1 SV=2	P16086		3	5	1		3	3	2	1		3
TRUE	Empty	Omega-amidase NIT2 OS=Rattus norvegicus GN=Nit2 PE=1 SV=1	Q497B0		10	1	3	1	2	2	2			
TRUE	Empty	Alpha-aminoadipic semialdehyde dehydrogenase OS=Rattus norvegicus GN=Aldh7a1 PE=1 SV=2	Q64057		8	2			2	2	1	2	1	1
TRUE	Empty	Phosphoglycerate mutase 1 OS=Rattus norvegicus GN=Pgam1 PE=1 SV=4	P25113		4	4	2	1	2	3	2		1	1
TRUE	Empty	Carboxypeptidase Q OS=Rattus norvegicus GN=Cpq PE=1 SV=1	Q6IRK9		4	1	2				5	4		2
TRUE	Empty	Choline dehydrogenase, mitochondrial OS=Rattus norvegicus GN=Chdh PE=1 SV=1	Q6UPE0			2	2	3	4		1	1	3	4
TRUE	Empty	Aquaporin-1 OS=Rattus norvegicus GN=Aqp1 PE=2 SV=4	P29975		2	2	2	2	3	2	2	1	1	1
TRUE	Empty	Cytochrome c oxidase subunit 5B, mitochondrial OS=Rattus norvegicus GN=Cox5b PE=1 SV=2	P12075		3	3	1	1	2	1	3	1	1	1
TRUE	Empty	Delta-1-pyrroline-5-carboxylate dehydrogenase, mitochondrial OS=Rattus norvegicus GN=Aldh4a1 PE=1 SV=1	P0C2X9		3	2	2		2	1	5	1		
TRUE	Empty	Alpha-crystallin B chain OS=Rattus norvegicus GN=Cryab PE=1 SV=1	P23928			7	1	2					1	4
TRUE	Empty	Isocitrate dehydrogenase [NADP] cytoplasmic OS=Rattus norvegicus GN=Idh1 PE=1 SV=1	P41562	TRUE	5		4		4	4	2	2		1
TRUE	Empty	D-amino-acid oxidase OS=Rattus norvegicus GN=Dao PE=2 SV=1	O35078		3	2	3	1	4	1	1	2	1	
TRUE	Empty	Histone H1.4 OS=Rattus norvegicus GN=Hist1h1e PE=1 SV=3	P15865		1	2	2	2	2	2	3			
TRUE	Empty	Calmodulin OS=Homo sapiens GN=CALM1 PE=1 SV=2	P62158 (+1)		2	2		1	2		5	1		
TRUE	Empty	Keratin, type II cytoskeletal 2 epidermal OS=Rattus norvegicus GN=Krt2 PE=2 SV=1	Q6IG02	TRUE	4	4	2	3	2	3	2	1	3	2
TRUE	Empty	Peroxiredoxin-6 OS=Rattus norvegicus GN=Prdx6 PE=1 SV=3	O35244		5	6	1	1	1	1	1	1		2
TRUE	Empty	Brain acid soluble protein 1 OS=Rattus norvegicus GN=Basp1 PE=1 SV=2	Q05175		1	1	3	3	2	3	2			
TRUE	Empty	Succinate dehydrogenase [ubiquinone] flavoprotein subunit, mitochondrial OS=Rattus norvegicus GN=Sdha PE=1 SV=1	Q920L2		1		3		3	2	7		1	1
TRUE	Empty	Bifunctional ATP-dependent dihydroxyacetone kinase/FAD-AMP lyase (cyclizing) OS=Rattus norvegicus GN=Dak PE=1 SV=1	Q4KLZ6		1	3	3	3	3	3	2	2		1
TRUE	Empty	Phosphate carrier protein, mitochondrial OS=Rattus norvegicus GN=Slc25a3 PE=1 SV=1	P16036		2	2	2	2	2	3	2	1	1	1
TRUE	Empty	Biliverdin reductase A OS=Rattus norvegicus GN=Blvra PE=1 SV=1	P46844		1	4	1		2				3	4
TRUE	Empty	Abhydrolase domain-containing protein 14B OS=Rattus norvegicus GN=Abhd14b PE=2 SV=1	Q6DGG1		5	4						1		3
TRUE	Empty	Macrophage migration inhibitory factor OS=Rattus norvegicus GN=Mif PE=1 SV=4	P30904		3	3	1		2	1	1	2	1	1
TRUE	Empty	Phosphoenolpyruvate carboxykinase, cytosolic [GTP] OS=Rattus norvegicus GN=Pck1 PE=1 SV=1	P07379		3		4		3	5	3			
TRUE	Empty	Fumarate hydratase, mitochondrial OS=Rattus norvegicus GN=Fh PE=1 SV=1	P14408 (+1)		6	5			1		1			
TRUE	Empty	ATP synthase subunit O, mitochondrial OS=Rattus norvegicus GN=Atp5o PE=1 SV=1	Q06647		5	7	1		1		3	3		
TRUE	Empty	Protein NDRG1 OS=Rattus norvegicus GN=Ndrg1 PE=1 SV=1	Q6JE36		4		3	1	3	2	3			1
TRUE	Empty	ATP synthase subunit delta, mitochondrial OS=Rattus norvegicus GN=Atp5d PE=1 SV=2	P35434		2	2	2	2	2	2	2	3		
TRUE	Empty	Cluster of Myosin-9 OS=Rattus norvegicus GN=Myh9 PE=1 SV=3 (Q62812)	Q62812 [4]	TRUE		2	1		1	1		2		5
TRUE	Empty	Cytosolic 10-formyltetrahydrofolate dehydrogenase OS=Rattus norvegicus GN=Aldh1l1 PE=1 SV=3	P28037		1	1	2		1	2				3
TRUE	Empty	Pyruvate dehydrogenase E1 component subunit beta, mitochondrial OS=Rattus norvegicus GN=Pdhb PE=1 SV=2	P49432		4	4	3		1	1	1	2		
TRUE	Empty	14-3-3 protein epsilon OS=Rattus norvegicus GN=Ywhae PE=1 SV=1	P62260	TRUE	3	6	2		2		4	3		1
TRUE	Empty	Peroxiredoxin-2 OS=Rattus norvegicus GN=Prdx2 PE=1 SV=3	P35704		3	2	1	1	1	2	1	1	2	2
TRUE	Empty	78 kDa glucose-regulated protein OS=Rattus norvegicus GN=Hspa5 PE=1 SV=1	P06761 (+1)	TRUE	2	4	1	1	3	1	8	2		1
TRUE	Empty	Lysozyme C-1 OS=Rattus norvegicus GN=Lyz1 PE=1 SV=2	P00697		5		1		2	2	2	2		2
TRUE	Empty	Peroxisomal multifunctional enzyme type 2 OS=Rattus norvegicus GN=Hsd17b4 PE=1 SV=3	P97852		2	1	1	2	2	1	2		3	2
TRUE	Empty	ATP synthase subunit e, mitochondrial OS=Rattus norvegicus GN=Atp5i PE=1 SV=3	P29419		3	2	2	1	2	1	1	1		
TRUE	Empty	Clathrin heavy chain 1 OS=Rattus norvegicus GN=Cltc PE=1 SV=3	P11442		2	3	1		1	1	1	4		1
TRUE	Empty	Elongation factor 1-delta OS=Rattus norvegicus GN=Eef1d PE=1 SV=2	Q68FR9 (+1)		3	2	2		2	2	2		1	1
TRUE	Empty	N(G),N(G)-dimethylarginine dimethylaminohydrolase 1 OS=Rattus norvegicus GN=Ddah1 PE=1 SV=3	O08557		2		2	2	2	2	2		2	1
TRUE	Empty	2-oxoisovalerate dehydrogenase subunit alpha, mitochondrial (Fragment) OS=Rattus norvegicus GN=Bckdha PE=1 SV=1	P11960		1	4	1		2	1	2		1	1
TRUE	Empty	Isoamyl acetate-hydrolyzing esterase 1 homolog OS=Rattus norvegicus GN=Iah1 PE=2 SV=2	Q711G3	TRUE	2	2		1	4		2		1	
TRUE	Empty	Medium-chain specific acyl-CoA dehydrogenase, mitochondrial OS=Rattus norvegicus GN=Acadm PE=1 SV=1	P08503		3	5			1	1	1	1	2	1
TRUE	Empty	ATP synthase subunit d, mitochondrial OS=Rattus norvegicus GN=Atp5h PE=1 SV=3	P31399		6	5			2		3	2		
TRUE	Empty	Prelamin-A/C OS=Rattus norvegicus GN=Lmna PE=1 SV=1	P48679				3	1		1				6
TRUE	Empty	Myosin light polypeptide 6 OS=Rattus norvegicus GN=Myl6 PE=1 SV=3	Q64119	TRUE	3	4	1		2	1	4	1		
TRUE	Empty	Peroxiredoxin-5, mitochondrial OS=Rattus norvegicus GN=Prdx5 PE=1 SV=1	Q9R063 (+1)		3	7	1		1	1	1	1		
TRUE	Empty	Protein disulfide-isomerase A3 OS=Rattus norvegicus GN=Pdia3 PE=1 SV=2	P11598		1	1	2	1	2	2	3	2	1	2
TRUE	Empty	Hydroxyacylglutathione hydrolase, mitochondrial OS=Rattus norvegicus GN=Hagh PE=1 SV=2	O35952 (+1)		1	1	2	2	2	2	2			
TRUE	Empty	High mobility group protein B1 OS=Rattus norvegicus GN=Hmgb1 PE=1 SV=2	P63159				2	2	2	2	1			
TRUE	Empty	Acyl-coenzyme A synthetase ACSM2, mitochondrial OS=Rattus norvegicus GN=Acsm2 PE=2 SV=2	O70490				1		2	1	1	4		1
TRUE	Empty	Adenosylhomocysteinase OS=Rattus norvegicus GN=Ahcy PE=1 SV=3	P10760		2	5	1		2		1			1
TRUE	Empty	Isovaleryl-CoA dehydrogenase, mitochondrial OS=Rattus norvegicus GN=Ivd PE=1 SV=2	P12007		3	4	1	1	1	1	2			
TRUE	Empty	Fumarylacetoacetase OS=Rattus norvegicus GN=Fah PE=1 SV=1	P25093		3	2	1	2	1	1	1			1
TRUE	Empty	Vimentin OS=Rattus norvegicus GN=Vim PE=1 SV=2	P31000	TRUE	3	5	2			4		1		2
TRUE	Empty	D-dopachrome decarboxylase OS=Rattus norvegicus GN=Ddt PE=1 SV=3	P80254		5	5	1		1	1	1		1	1
TRUE	Empty	Lambda-crystallin homolog OS=Rattus norvegicus GN=Cryl1 PE=2 SV=3	Q811X6		4		3		3	2	2			
TRUE	Empty	Elongation factor Tu, mitochondrial OS=Rattus norvegicus GN=Tufm PE=1 SV=1	P85834				2		2	2	2			3
TRUE	Empty	Cytochrome c oxidase subunit 6C-2 OS=Rattus norvegicus GN=Cox6c2 PE=1 SV=3	P11951			1	2	1	3		2	1		
TRUE	Empty	Keratin, type I cytoskeletal 19 OS=Rattus norvegicus GN=Krt19 PE=1 SV=2	Q63279	TRUE	4	3	2	2	2	2	2		4	6
TRUE	Empty	Cluster of Ras-related protein Rab-1A OS=Rattus norvegicus GN=Rab1A PE=1 SV=3 (Q6NYB7)	Q6NYB7	TRUE	3	2	1	1	1	1				
TRUE	Empty	Cluster of Alpha-methylacyl-CoA racemase OS=Rattus norvegicus GN=Amacr PE=1 SV=3 (P70473)	P70473	TRUE		1	2	1	1	1	1		2	
TRUE	Empty	Glutathione peroxidase 3 OS=Rattus norvegicus GN=Gpx3 PE=2 SV=2	P23764		6	1	1	1	1	1	1	2		
TRUE	Empty	Cytosol aminopeptidase OS=Rattus norvegicus GN=Lap3 PE=1 SV=1	Q68FS4 (+1)		2	2	1	1	1	3	1		1	1
TRUE	Empty	ATP synthase subunit b, mitochondrial OS=Rattus norvegicus GN=Atp5f1 PE=1 SV=1	P19511			1	2	1	2	1	2	1		1
TRUE	Empty	Transgelin-2 OS=Rattus norvegicus GN=Tagln2 PE=1 SV=1	Q5XFX0		5	5	1			2	1			1
TRUE	Empty	Ketohexokinase OS=Rattus norvegicus GN=Khk PE=1 SV=1	Q02974		3	3	1	1	1	1	2			1
TRUE	Empty	Voltage-dependent anion-selective channel protein 1 OS=Rattus norvegicus GN=Vdac1 PE=1 SV=4	Q9Z2L0	TRUE	2	3	1	1	1	1	2	2		1
TRUE	Empty	Glycerol-3-phosphate dehydrogenase [NAD(+)], cytoplasmic OS=Rattus norvegicus GN=Gpd1 PE=1 SV=4	O35077		3	1	1		4	3	2			1
TRUE	Empty	40S ribosomal protein SA OS=Rattus norvegicus GN=Rpsa PE=1 SV=3	P38983		2	1	1		1					2
TRUE	Empty	Dihydrolipoyllysine-residue succinyltransferase component of 2-oxoglutarate dehydrogenase complex, mitochondrial OS=Rattus norvegicus GN=Dlst PE=1 SV=2	Q01205		4	2			1					1
TRUE	Empty	Cytochrome c oxidase subunit 7A2, mitochondrial OS=Rattus norvegicus GN=Cox7a2 PE=1 SV=1	P35171		2	2	1	1	1	1	1	1		
TRUE	Empty	Chloride intracellular channel protein 1 OS=Rattus norvegicus GN=Clic1 PE=1 SV=1	Q6MG61			2	1		2		2		2	2
TRUE	Empty	Endoplasmin OS=Rattus norvegicus GN=Hsp90b1 PE=1 SV=2	Q66HD0	TRUE			4		3	1	5			1
TRUE	Empty	Carbonic anhydrase 2 OS=Rattus norvegicus GN=Ca2 PE=1 SV=2	P27139		3	4	1			1	1			
TRUE	Empty	Urinary protein 2 OS=Rattus norvegicus PE=1 SV=1	P81828		1		1	1	1	1		3	1	1
TRUE	Empty	Thioredoxin OS=Rattus norvegicus GN=Txn PE=1 SV=2	P11232		3	2	2	2	1	2				
TRUE	Empty	ATP synthase subunit gamma, mitochondrial OS=Rattus norvegicus GN=Atp5c1 PE=1 SV=2	P35435		1	3	1	1	2	1	1	1		
TRUE	Empty	Dihydrolipoyl dehydrogenase, mitochondrial OS=Rattus norvegicus GN=Dld PE=1 SV=1	Q6P6R2		1	4			2		1			1
TRUE	Empty	Histidine triad nucleotide-binding protein 1 OS=Rattus norvegicus GN=Hint1 PE=1 SV=5	P62959		3	2	1	1	1	1	1			
TRUE	Empty	3-hydroxyacyl-CoA dehydrogenase type-2 OS=Rattus norvegicus GN=Hsd17b10 PE=1 SV=3	O70351		4	5					1	1		
TRUE	Empty	Glutathione S-transferase P OS=Rattus norvegicus GN=Gstp1 PE=1 SV=2	P04906		2	5					1	2		
TRUE	Empty	Myosin light chain 3 OS=Rattus norvegicus GN=Myl3 PE=1 SV=2	P16409	TRUE		1			1		1	6	1	
TRUE	Empty	Phosphatidylethanolamine-binding protein 1 OS=Rattus norvegicus GN=Pebp1 PE=1 SV=3	P31044		3	4				1	1	1		
TRUE	Empty	Thiomorpholine-carboxylate dehydrogenase OS=Rattus norvegicus GN=Crym PE=1 SV=1	Q9QYU4		2	3	1	1						1
TRUE	Empty	Probable 2-oxoglutarate dehydrogenase E1 component DHKTD1, mitochondrial OS=Rattus norvegicus GN=Dhtkd1 PE=2 SV=1	Q4KLP0		1	1	2	1	1	1	1			1
TRUE	Empty	Prohibitin OS=Rattus norvegicus GN=Phb PE=1 SV=1	P67779		1	3						1	1	3
TRUE	Empty	5-oxoprolinase OS=Rattus norvegicus GN=Oplah PE=1 SV=2	P97608			1					1			8
TRUE	Empty	L-xylulose reductase OS=Rattus norvegicus GN=Dcxr PE=1 SV=1	Q920P0		3		1	1	1	1			1	
TRUE	Empty	Sorbitol dehydrogenase OS=Rattus norvegicus GN=Sord PE=1 SV=4	P27867		1				1	1	3			1
TRUE	Empty	Aspartate aminotransferase, cytoplasmic OS=Rattus norvegicus GN=Got1 PE=1 SV=3	P13221		1	3	2		1	1				1
TRUE	Empty	Citrate synthase, mitochondrial OS=Rattus norvegicus GN=Cs PE=1 SV=1	Q8VHF5		2	3			2		1	1		
TRUE	Empty	3-hydroxyanthranilate 3,4-dioxygenase OS=Rattus norvegicus GN=Haao PE=1 SV=2	P46953		1	1					1			2
TRUE	Empty	PDZK1-interacting protein 1 OS=Rattus norvegicus GN=Pdzk1ip1 PE=2 SV=1	Q923S2		2		2		2	2	2			
TRUE	Empty	ATP synthase subunit epsilon, mitochondrial OS=Rattus norvegicus GN=Atp5e PE=1 SV=2	P29418		3	3			1		1			
TRUE	Empty	Pterin-4-alpha-carbinolamine dehydratase OS=Homo sapiens GN=PCBD1 PE=1 SV=2	P61457 (+1)		3		1		2	2	1		1	
TRUE	Empty	Isocitrate dehydrogenase [NAD] subunit alpha, mitochondrial OS=Rattus norvegicus GN=Idh3a PE=1 SV=1	Q99NA5		3	3						1		1
TRUE	Empty	Protein DJ-1 OS=Rattus norvegicus GN=Park7 PE=1 SV=1	O88767		4	3	1							
TRUE	Empty	Disabled homolog 2 OS=Rattus norvegicus GN=Dab2 PE=1 SV=1	O88797 (+1)		3		1		1	1	2			
TRUE	Empty	Cathepsin B OS=Rattus norvegicus GN=Ctsb PE=1 SV=2	P00787		2	1	1			1	2			
TRUE	Empty	Enoyl-CoA delta isomerase 1, mitochondrial OS=Rattus norvegicus GN=Eci1 PE=1 SV=1	P23965		1	2	1		2	1	1	2		1
TRUE	Empty	4-hydroxyphenylpyruvate dioxygenase OS=Rattus norvegicus GN=Hpd PE=1 SV=3	P32755		1		2		1	2	2	1		
TRUE	Empty	L-asparaginase OS=Rattus norvegicus GN=Asrgl1 PE=1 SV=1	Q8VI04		1	2	1	2					1	
TRUE	Empty	Catechol O-methyltransferase OS=Rattus norvegicus GN=Comt PE=1 SV=2	P22734 (+1)		2		1		2	2	1			1
TRUE	Empty	Sideroflexin-1 OS=Rattus norvegicus GN=Sfxn1 PE=2 SV=4	Q63965		1		1		1		2	1	1	1
TRUE	Empty	Cytochrome b5 type B OS=Rattus norvegicus GN=Cyb5b PE=1 SV=2	P04166		2	2					2		1	2
TRUE	Empty	Retinal dehydrogenase 1 OS=Rattus norvegicus GN=Aldh1a1 PE=1 SV=3	P51647	TRUE	4	3					2	2		1
TRUE	Empty	Xaa-Pro dipeptidase OS=Rattus norvegicus GN=Pepd PE=2 SV=1	Q5I0D7		3		1			2			1	1
TRUE	Empty	LIM and SH3 domain protein 1 OS=Rattus norvegicus GN=Lasp1 PE=1 SV=1	Q99MZ8				1	1		1	1		2	2
TRUE	Empty	Liver carboxylesterase 4 OS=Rattus norvegicus PE=2 SV=2	Q64573				2		2	2	2	2		
TRUE	Empty	Mitochondrial inner membrane protein (Fragment) OS=Rattus norvegicus GN=Immt PE=1 SV=1	Q3KR86		1	3			1		1			2
TRUE	Empty	Dihydrolipoyllysine-residue acetyltransferase component of pyruvate dehydrogenase complex, mitochondrial OS=Rattus norvegicus GN=Dlat PE=1 SV=3	P08461		2	3	1			1	1	1		
TRUE	Empty	Cluster of Collagen alpha-2(I) chain OS=Rattus norvegicus GN=Col1a2 PE=1 SV=3 (P02466)	P02466 [2]	TRUE					1					4
TRUE	Empty	Keratin, type I cytoskeletal 14 OS=Rattus norvegicus GN=Krt14 PE=2 SV=1	Q6IFV1	TRUE	3	2	2	3	2	2	2	1	7	7
TRUE	Empty	3-hydroxyisobutyrate dehydrogenase, mitochondrial OS=Rattus norvegicus GN=Hibadh PE=1 SV=3	P29266		2	3					1	1		
TRUE	Empty	Isoform Non-brain of Clathrin light chain A OS=Rattus norvegicus GN=Clta	P08081-2		3	1			2		1			2
TRUE	Empty	40S ribosomal protein S14 OS=Rattus norvegicus GN=Rps14 PE=2 SV=3	P13471					1	1	2	1		1	1
TRUE	Empty	Succinyl-CoA ligase [ADP/GDP-forming] subunit alpha, mitochondrial OS=Rattus norvegicus GN=Suclg1 PE=2 SV=2	P13086				1		1	1	2			
TRUE	Empty	Dimethylaniline monooxygenase [N-oxide-forming] 1 OS=Rattus norvegicus GN=Fmo1 PE=1 SV=2	P36365				1		1	1	1	1		2
TRUE	Empty	Calreticulin OS=Rattus norvegicus GN=Calr PE=1 SV=1	P18418				1		3		1			
TRUE	Empty	Aldehyde dehydrogenase family 8 member A1 OS=Homo sapiens GN=ALDH8A1 PE=1 SV=1	Q9H2A2 (+2)		2	1	1	1					1	1
TRUE	Empty	Rho GDP-dissociation inhibitor 1 OS=Rattus norvegicus GN=Arhgdia PE=1 SV=1	Q5XI73		2	1	1				1		1	1
TRUE	Empty	Acyl-protein thioesterase 1 OS=Rattus norvegicus GN=Lypla1 PE=1 SV=1	P70470		2	1	1		1	1				
TRUE	Empty	Cluster of Myosin-6 OS=Rattus norvegicus GN=Myh6 PE=2 SV=2 (P02563)	P02563 [2]	TRUE								10		
TRUE	Empty	Profilin-1 OS=Rattus norvegicus GN=Pfn1 PE=1 SV=2	P62963		3	3						1	1	1
TRUE	Empty	Calbindin OS=Rattus norvegicus GN=Calb1 PE=1 SV=2	P07171		2	1			1	1		1		
TRUE	Empty	Mitochondrial peptide methionine sulfoxide reductase OS=Rattus norvegicus GN=Msra PE=1 SV=1	Q923M1		1	1	1				2			
TRUE	Empty	L-lactate dehydrogenase A chain OS=Rattus norvegicus GN=Ldha PE=1 SV=1	P04642	TRUE	2	3				2	2	1	1	1
TRUE	Empty	Betaine--homocysteine S-methyltransferase 1 OS=Rattus norvegicus GN=Bhmt PE=1 SV=1	O09171 (+2)				1		1	1				1
TRUE	Empty	Fatty acid-binding protein, heart OS=Rattus norvegicus GN=Fabp3 PE=1 SV=2	P07483		1	2	1		1	1	1	2		
TRUE	Empty	Solute carrier family 23 member 1 OS=Rattus norvegicus GN=Slc23a1 PE=2 SV=1	Q9WTW7					2	1					1
TRUE	Empty	Enoyl-CoA delta isomerase 2, mitochondrial OS=Rattus norvegicus GN=Eci2 PE=1 SV=1	Q5XIC0		1	2	1		1		1	1		
TRUE	Empty	P0CG29	P0CG29 (+1)		2	1								
TRUE	Empty	Annexin A5 OS=Rattus norvegicus GN=Anxa5 PE=1 SV=3	P14668		1	4								2
TRUE	Empty	Myosin regulatory light chain 2, ventricular/cardiac muscle isoform OS=Rattus norvegicus GN=Myl2 PE=1 SV=2	P08733									5		
TRUE	Empty	Pyruvate kinase isozymes M1/M2 OS=Rattus norvegicus GN=Pkm PE=1 SV=3	P11980 (+1)	TRUE		3							1	4
TRUE	Empty	Myosin regulatory light chain 12B OS=Homo sapiens GN=MYL12B PE=1 SV=2	O14950 (+2)		1	1			1			1		2
TRUE	Empty	3-hydroxybutyrate dehydrogenase type 2 OS=Rattus norvegicus GN=Bdh2 PE=3 SV=2	D4A1J4		1		1			1	1			
TRUE	Empty	Ras-related protein Rab-11B OS=Rattus norvegicus GN=Rab11b PE=2 SV=4	O35509 (+1)		3	2	1				1			
TRUE	Empty	Acyl-CoA-binding protein OS=Rattus norvegicus GN=Dbi PE=1 SV=3	P11030		1	2	1			1	1			
TRUE	Empty	Succinate dehydrogenase [ubiquinone] iron-sulfur subunit, mitochondrial OS=Rattus norvegicus GN=Sdhb PE=2 SV=2	P21913			2	1		2	1	1	1		
TRUE	Empty	Fibrinogen gamma chain OS=Rattus norvegicus GN=Fgg PE=1 SV=3	P02680 (+1)			2								
TRUE	Empty	Alpha-1-macroglobulin OS=Rattus norvegicus GN=A1m PE=1 SV=1	Q63041			1	1			1				
TRUE	Empty	Collagen alpha-1(I) chain OS=Rattus norvegicus GN=Col1a1 PE=1 SV=5	P02454											2
TRUE	Empty	Alpha-2-HS-glycoprotein OS=Rattus norvegicus GN=Ahsg PE=1 SV=2	P24090		1	3						1		
TRUE	Empty	Urinary protein 1 OS=Rattus norvegicus PE=1 SV=1	P81827				1	1				3	1	
TRUE	Empty	Trifunctional enzyme subunit beta, mitochondrial OS=Rattus norvegicus GN=Hadhb PE=1 SV=1	Q60587							1		1		2
TRUE	Empty	Uromodulin OS=Rattus norvegicus GN=Umod PE=2 SV=1	P27590			4								
TRUE	Empty	Electrogenic sodium bicarbonate cotransporter 1 OS=Rattus norvegicus GN=Slc4a4 PE=1 SV=1	Q9JI66 (+2)				1				3	1		
TRUE	Empty	NADH dehydrogenase [ubiquinone] flavoprotein 2, mitochondrial OS=Rattus norvegicus GN=Ndufv2 PE=1 SV=2	P19234		1	1							1	2
TRUE	Empty	2,4-dienoyl-CoA reductase, mitochondrial OS=Rattus norvegicus GN=Decr1 PE=1 SV=2	Q64591		2						1			
TRUE	Empty	Fumarylacetoacetate hydrolase domain-containing protein 2 OS=Rattus norvegicus GN=Fahd2 PE=1 SV=1	B2RYW9		3	1								
TRUE	Empty	Superoxide dismutase [Mn], mitochondrial OS=Rattus norvegicus GN=Sod2 PE=1 SV=2	P07895		1	2	1	1	1		1			
TRUE	Empty	Ester hydrolase C11orf54 homolog OS=Rattus norvegicus PE=1 SV=1	Q5U2Q3			2						2		1
TRUE	Empty	Cytochrome b-c1 complex subunit Rieske, mitochondrial OS=Rattus norvegicus GN=Uqcrfs1 PE=1 SV=2	P20788				2		1	1	2			
TRUE	Empty	Hydroxyacyl-coenzyme A dehydrogenase, mitochondrial OS=Rattus norvegicus GN=Hadh PE=2 SV=1	Q9WVK7		2			1	1			1		
TRUE	Empty	Solute carrier family 22 member 6 OS=Rattus norvegicus GN=Slc22a6 PE=1 SV=1	O35956						1	2	2			
TRUE	Empty	Transthyretin OS=Rattus norvegicus GN=Ttr PE=1 SV=1	P02767		2	2				1				
TRUE	Empty	C-1-tetrahydrofolate synthase, cytoplasmic OS=Rattus norvegicus GN=Mthfd1 PE=1 SV=3	P27653				1		2	2				1
TRUE	Empty	Plasminogen activator inhibitor 1 RNA-binding protein OS=Rattus norvegicus GN=Serbp1 PE=1 SV=2	Q6AXS5 (+1)				1	2	1					
TRUE	Empty	Prohibitin-2 OS=Rattus norvegicus GN=Phb2 PE=1 SV=1	Q5XIH7				2	1	1	1	1			1
TRUE	Empty	Cluster of ADP-ribosylation factor 4 OS=Rattus norvegicus GN=Arf4 PE=2 SV=2 (P61751)	P61751	TRUE	1	1	1		1					
TRUE	Empty	Purine nucleoside phosphorylase OS=Rattus norvegicus GN=Pnp PE=1 SV=1	P85973		3	3								
TRUE	Empty	Methylcrotonoyl-CoA carboxylase beta chain, mitochondrial OS=Rattus norvegicus GN=Mccc2 PE=2 SV=1	Q5XIT9										1	1
TRUE	Empty	Complement C3 OS=Rattus norvegicus GN=C3 PE=1 SV=3	P01026				1							2
TRUE	Empty	Dimethylaniline monooxygenase [N-oxide-forming] 3 OS=Rattus norvegicus GN=Fmo3 PE=1 SV=1	Q9EQ76						1					2
TRUE	Empty	Cofilin-1 OS=Rattus norvegicus GN=Cfl1 PE=1 SV=3	P45592		1				1	1	2			
TRUE	Empty	Electron transfer flavoprotein-ubiquinone oxidoreductase, mitochondrial OS=Rattus norvegicus GN=Etfdh PE=2 SV=1	Q6UPE1					1						1
TRUE	Empty	Alpha-2-macroglobulin receptor-associated protein OS=Rattus norvegicus GN=Lrpap1 PE=1 SV=2	Q99068						1	1	1			
TRUE	Empty	Coactosin-like protein OS=Rattus norvegicus GN=Cotl1 PE=1 SV=1	B0BNA5		2	1					1			
TRUE	Empty	Trimethyllysine dioxygenase, mitochondrial OS=Rattus norvegicus GN=Tmlhe PE=1 SV=2	Q91ZW6 (+1)					1	1				1	2
TRUE	Empty	Guanine nucleotide-binding protein G(i) subunit alpha-2 OS=Rattus norvegicus GN=Gnai2 PE=1 SV=3	P04897 (+2)			2								
TRUE	Empty	Rab GDP dissociation inhibitor beta OS=Rattus norvegicus GN=Gdi2 PE=1 SV=2	P50399							1		2		1
TRUE	Empty	Annexin A2 OS=Rattus norvegicus GN=Anxa2 PE=1 SV=2	Q07936 (+1)			1	1							2
TRUE	Empty	Ig kappa chain C region, B allele OS=Rattus norvegicus PE=1 SV=1	P01835			1						2		
TRUE	Empty	Mitochondrial import inner membrane translocase subunit Tim8 A OS=Rattus norvegicus GN=Timm8a PE=1 SV=1	Q9WVA1		2	1								1
TRUE	Empty	Myoglobin OS=Spalax ehrenbergi GN=MB PE=1 SV=2	P04248									4		
TRUE	Empty	60S ribosomal protein L15 OS=Rattus norvegicus GN=Rpl15 PE=1 SV=2	P61314										1	2
TRUE	Empty	Solute carrier family 7 member 13 OS=Rattus norvegicus GN=Slc7a13 PE=2 SV=1	Q5RKI7					1						2
TRUE	Empty	Heterogeneous nuclear ribonucleoprotein A3 OS=Rattus norvegicus GN=Hnrnpa3 PE=1 SV=1	Q6URK4 (+1)				1		2	1	1			
TRUE	Empty	ES1 protein homolog, mitochondrial OS=Rattus norvegicus PE=1 SV=2	P56571				2		1			1		1
TRUE	Empty	Peroxisomal 2,4-dienoyl-CoA reductase OS=Rattus norvegicus GN=Decr2 PE=2 SV=1	Q9Z2M4				1		1	2				1
TRUE	Empty	Basigin OS=Rattus norvegicus GN=Bsg PE=1 SV=2	P26453 (+1)		2						1			
TRUE	Empty	Peroxisomal bifunctional enzyme OS=Rattus norvegicus GN=Ehhadh PE=1 SV=2	P07896						1			1		
TRUE	Empty	Selenium-binding protein 1 OS=Rattus norvegicus GN=Selenbp1 PE=1 SV=1	Q8VIF7			2								
TRUE	Empty	Very long-chain specific acyl-CoA dehydrogenase, mitochondrial OS=Rattus norvegicus GN=Acadvl PE=1 SV=1	P45953			3						1		
TRUE	Empty	Voltage-dependent anion-selective channel protein 2 OS=Rattus norvegicus GN=Vdac2 PE=1 SV=2	P81155	TRUE			1						1	1
TRUE	Empty	Creatine kinase B-type OS=Rattus norvegicus GN=Ckb PE=1 SV=2	P07335											1
TRUE	Empty	Dihydropyrimidinase OS=Rattus norvegicus GN=Dpys PE=1 SV=2	Q63150											2
TRUE	Empty	Adipocyte plasma membrane-associated protein OS=Rattus norvegicus GN=Apmap PE=2 SV=2	Q7TP48 (+1)				1		2					
TRUE	Empty	Mitochondrial import inner membrane translocase subunit Tim13 OS=Rattus norvegicus GN=Timm13 PE=2 SV=1	P62076		1	2								
TRUE	Empty	Beta-Ala-His dipeptidase OS=Rattus norvegicus GN=Cndp1 PE=2 SV=1	Q66HG3			2								
TRUE	Empty	Glucose-6-phosphate isomerase OS=Rattus norvegicus GN=Gpi PE=1 SV=1	Q6P6V0			1						2		
TRUE	Empty	Cytochrome c oxidase subunit 6A1, mitochondrial OS=Rattus norvegicus GN=Cox6a1 PE=1 SV=2	P10818			2								
TRUE	Empty	Urinary protein 3 OS=Rattus norvegicus PE=2 SV=1	P83121									2		
TRUE	Empty	Pyridoxal kinase OS=Rattus norvegicus GN=Pdxk PE=1 SV=1	O35331											
TRUE	Empty	Glutathione S-transferase Yb-3 OS=Rattus norvegicus GN=Gstm3 PE=1 SV=2	P08009 (+2)			2								
TRUE	Empty	NADH dehydrogenase [ubiquinone] iron-sulfur protein 2, mitochondrial OS=Rattus norvegicus GN=Ndufs2 PE=1 SV=1	Q641Y2											
TRUE	Empty	Desmin OS=Rattus norvegicus GN=Des PE=1 SV=2	P48675	TRUE										
TRUE	Empty	Kinesin-1 heavy chain OS=Rattus norvegicus GN=Kif5b PE=2 SV=1	Q2PQA9											
TRUE	Empty	Pyruvate kinase isozymes R/L OS=Rattus norvegicus GN=Pklr PE=2 SV=2	P12928 (+1)	TRUE		2							1	
TRUE	Empty	Synaptic vesicle membrane protein VAT-1 homolog OS=Rattus norvegicus GN=Vat1 PE=1 SV=1	Q3MIE4											
