# Supplementary material for: Comparison of Different Buffers for Protein Extraction from Formalin-Fixed and Paraffin-Embedded Tissue Specimens
Source: PLoS One. 2015 Nov 18;10(11):e0142650. doi: 10.1371/journal.pone.0142650 (PMC4651363; doi:10.1371/journal.pone.0142650)
Supplement: S8 Table — (XLS) [file pone.0142650.s008.xls]

					Peptide number									
Visible?	Starred?	Bio View:419 Proteins in 378 ClustersWith 2 Decoys and 1 Hidden	Accession Number	Protein Grouping Ambiguity	buffer 1-1	buffer 1-2	buffer 2-1	buffer 2-2	buffer 3-1	buffer 3-2	buffer 4-1	buffer 4-2	buffer 5-1	buffer 5-2
TRUE	Empty	Carbamoyl-phosphate synthase [ammonia], mitochondrial OS=Rattus norvegicus GN=Cps1 PE=1 SV=1	P07756		62	72	71	62	63	62	63	62	8	10
TRUE	Empty	Cluster of Keratin, type I cytoskeletal 18 OS=Rattus norvegicus GN=Krt18 PE=1 SV=3 (Q5BJY9)	Q5BJY9 [6]	TRUE	14	19	17	19	23	28	17	21	8	11
TRUE	Empty	Cluster of Keratin, type II cytoskeletal 8 OS=Rattus norvegicus GN=Krt8 PE=1 SV=3 (Q10758)	Q10758 [5]	TRUE	13	19	20	17	23	32	21	19	8	12
TRUE	Empty	ATP synthase subunit alpha, mitochondrial OS=Rattus norvegicus GN=Atp5a1 PE=1 SV=2	P15999		17	19	22	18	21	20	18	18	5	6
TRUE	Empty	ATP synthase subunit beta, mitochondrial OS=Rattus norvegicus GN=Atp5b PE=1 SV=2	P10719		14	20	13	13	14	17	11	16	6	7
TRUE	Empty	Glutamate dehydrogenase 1, mitochondrial OS=Rattus norvegicus GN=Glud1 PE=1 SV=2	P10860		22	21	21	17	20	17	19	18	1	3
TRUE	Empty	Cluster of Hydroxymethylglutaryl-CoA synthase, mitochondrial OS=Rattus norvegicus GN=Hmgcs2 PE=2 SV=1 (P22791)	P22791 [2]	TRUE	16	10	17	14	17	15	18	15	2	4
TRUE	Empty	Actin, cytoplasmic 1 OS=Rattus norvegicus GN=Actb PE=1 SV=1	P60711 (+1)		20	14	14	12	15	14	14	15	5	3
TRUE	Empty	Cluster of Betaine--homocysteine S-methyltransferase 1 OS=Rattus norvegicus GN=Bhmt PE=1 SV=1 (O09171)	O09171 [2]	TRUE	12	17	12	11	13	13	13	14	2	5
TRUE	Empty	Ornithine carbamoyltransferase, mitochondrial OS=Rattus norvegicus GN=Otc PE=1 SV=1	P00481		13	12	11	10	10	10	8	9	3	3
TRUE	Empty	Cluster of Aldehyde dehydrogenase, mitochondrial OS=Rattus norvegicus GN=Aldh2 PE=1 SV=1 (P11884)	P11884 [4]	TRUE	18	19	12	8	12	12	13	16	2	6
TRUE	Empty	Fructose-bisphosphate aldolase B OS=Rattus norvegicus GN=Aldob PE=1 SV=2	P00884		10	13	14	15	10	13	12	15	1	1
TRUE	Empty	Catalase OS=Rattus norvegicus GN=Cat PE=1 SV=3	P04762		10	16	14	12	10	15	14	17	6	7
TRUE	Empty	Cluster of Glutathione S-transferase alpha-3 OS=Rattus norvegicus GN=Gsta3 PE=1 SV=3 (P04904)	P04904 [4]	TRUE	15	14	12	9	13	15	7	11	1	1
TRUE	Empty	Methylmalonate-semialdehyde dehydrogenase [acylating], mitochondrial OS=Rattus norvegicus GN=Aldh6a1 PE=1 SV=1	Q02253		15	25	12	10	9	11	8	13	1	2
TRUE	Empty	60 kDa heat shock protein, mitochondrial OS=Rattus norvegicus GN=Hspd1 PE=1 SV=1	P63039		16	20	13	6	11	12	13	8	1	2
TRUE	Empty	Glutathione S-transferase Mu 1 OS=Rattus norvegicus GN=Gstm1 PE=1 SV=2	P04905	TRUE	12	10	13	12	14	10	10	7	4	3
TRUE	Empty	3-ketoacyl-CoA thiolase, mitochondrial OS=Rattus norvegicus GN=Acaa2 PE=1 SV=1	P13437		13	14	13	11	12	13	12	16	3	4
TRUE	Empty	Pyruvate carboxylase, mitochondrial OS=Rattus norvegicus GN=Pc PE=1 SV=2	P52873		7	10	14	10	12	13	11	11	9	11
TRUE	Empty	Glutathione S-transferase Mu 2 OS=Rattus norvegicus GN=Gstm2 PE=1 SV=2	P08010	TRUE	10	8	10	10	10	13	11	11	2	3
TRUE	Empty	Protein disulfide-isomerase OS=Rattus norvegicus GN=P4hb PE=1 SV=2	P04785		10	7	9	11	9	15	8	17		1
TRUE	Empty	Long-chain-fatty-acid--CoA ligase 1 OS=Rattus norvegicus GN=Acsl1 PE=1 SV=1	P18163	TRUE	11	12	13	13	11	15	12	16	3	4
TRUE	Empty	78 kDa glucose-regulated protein OS=Rattus norvegicus GN=Hspa5 PE=1 SV=1	P06761 (+1)	TRUE	10	12	14	10	11	15	10	17	3	4
TRUE	Empty	Aspartate aminotransferase, mitochondrial OS=Rattus norvegicus GN=Got2 PE=1 SV=2	P00507		6	14	8	8	8	7	7	6	5	5
TRUE	Empty	Argininosuccinate synthase OS=Rattus norvegicus GN=Ass1 PE=2 SV=1	P09034		3	8	9	9	12	11	8	9	1	1
TRUE	Empty	Long-chain specific acyl-CoA dehydrogenase, mitochondrial OS=Rattus norvegicus GN=Acadl PE=1 SV=1	P15650		7	8	10	9	10	14	8	13		2
TRUE	Empty	Transketolase OS=Rattus norvegicus GN=Tkt PE=1 SV=1	P50137		5	10	11	10	11	10	9	12	2	2
TRUE	Empty	Malate dehydrogenase, mitochondrial OS=Rattus norvegicus GN=Mdh2 PE=1 SV=2	P04636		11	16	6	6	8	7	5	8		1
TRUE	Empty	Cytosolic 10-formyltetrahydrofolate dehydrogenase OS=Rattus norvegicus GN=Aldh1l1 PE=1 SV=3	P28037		8	11	12	6	10	11	7	10	3	5
TRUE	Empty	Fatty acid synthase OS=Rattus norvegicus GN=Fasn PE=1 SV=3	P12785		2	9	11	8	5	9	6	7	2	7
TRUE	Empty	Thiosulfate sulfurtransferase OS=Rattus norvegicus GN=Tst PE=1 SV=3	P24329		8	7	9	7	8	10	6	8	3	5
TRUE	Empty	Cluster of Heat shock cognate 71 kDa protein OS=Rattus norvegicus GN=Hspa8 PE=1 SV=1 (P63018)	P63018 [2]	TRUE	8	10	10	7	10	9	8	9	2	4
TRUE	Empty	Electron transfer flavoprotein subunit alpha, mitochondrial OS=Rattus norvegicus GN=Etfa PE=1 SV=4	P13803		10	9	10	6	7	9	6	7		
TRUE	Empty	Electron transfer flavoprotein subunit beta OS=Rattus norvegicus GN=Etfb PE=2 SV=3	Q68FU3		6	12	6	4	6	7	6	7	2	3
TRUE	Empty	Choline dehydrogenase, mitochondrial OS=Rattus norvegicus GN=Chdh PE=1 SV=1	Q6UPE0		3	4	10	7	5	8	4	6	3	6
TRUE	Empty	Cluster of Heat shock protein HSP 90-beta OS=Rattus norvegicus GN=Hsp90ab1 PE=1 SV=4 (P34058)	P34058 [2]	TRUE	6	2	7	7	7	15	7	17	1	3
TRUE	Empty	Fatty acid-binding protein, liver OS=Rattus norvegicus GN=Fabp1 PE=1 SV=1	P02692		6	8	5	5	6	7	5	7		
TRUE	Empty	3-alpha-hydroxysteroid dehydrogenase OS=Rattus norvegicus GN=Akr1c9 PE=1 SV=1	P23457		6	8	7	9	7	10	8	5		2
TRUE	Empty	Peroxiredoxin-1 OS=Rattus norvegicus GN=Prdx1 PE=1 SV=1	Q63716	TRUE	6	11	7	5	6	8	4	7	2	2
TRUE	Empty	Stress-70 protein, mitochondrial OS=Rattus norvegicus GN=Hspa9 PE=1 SV=3	P48721		5	11	9	7	8	10	8	6	1	2
TRUE	Empty	4-hydroxyphenylpyruvate dioxygenase OS=Rattus norvegicus GN=Hpd PE=1 SV=3	P32755		8	7	8	6	8	7	3	5	1	2
TRUE	Empty	Cluster of Cytochrome P450 4A2 OS=Rattus norvegicus GN=Cyp4a2 PE=1 SV=2 (P20816)	P20816 [2]	TRUE			7	8	8	5	9	9	3	6
TRUE	Empty	Cytochrome b5 OS=Rattus norvegicus GN=Cyb5a PE=1 SV=2	P00173 (+1)		6	5	5	4	5	5	5	5	1	1
TRUE	Empty	4-trimethylaminobutyraldehyde dehydrogenase OS=Rattus norvegicus GN=Aldh9a1 PE=1 SV=1	Q9JLJ3		6	5	9	5	6	9	6	3	1	2
TRUE	Empty	Delta-1-pyrroline-5-carboxylate dehydrogenase, mitochondrial OS=Rattus norvegicus GN=Aldh4a1 PE=1 SV=1	P0C2X9		6	11	7	7	7	6	6	7		
TRUE	Empty	Cluster of Cytochrome P450 2D10 OS=Rattus norvegicus GN=Cyp2d10 PE=2 SV=1 (P12939)	P12939 [4]	TRUE	5	7	8	8	6	13	8	13	4	8
TRUE	Empty	L-lactate dehydrogenase A chain OS=Rattus norvegicus GN=Ldha PE=1 SV=1	P04642		3	8	5	7	6	7	4	7	3	2
TRUE	Empty	Alcohol dehydrogenase 1 OS=Rattus norvegicus GN=Adh1 PE=1 SV=3	P06757		3	5	8	5	10	9	8	8		
TRUE	Empty	Protein disulfide-isomerase A3 OS=Rattus norvegicus GN=Pdia3 PE=1 SV=2	P11598		4	7	5	3	2	5	6	8	2	2
TRUE	Empty	Epoxide hydrolase 1 OS=Rattus norvegicus GN=Ephx1 PE=1 SV=1	P07687		3	3	7	7	7	11	5	8	1	2
TRUE	Empty	3-oxo-5-beta-steroid 4-dehydrogenase OS=Rattus norvegicus GN=Akr1d1 PE=1 SV=1	P31210		2	4	7	4	8	7	4	8	2	3
TRUE	Empty	Glyceraldehyde-3-phosphate dehydrogenase OS=Rattus norvegicus GN=Gapdh PE=1 SV=3	P04797		2	9	5	3	5	6	4	6	1	1
TRUE	Empty	Enoyl-CoA hydratase, mitochondrial OS=Rattus norvegicus GN=Echs1 PE=1 SV=1	P14604		6	8	4	4	5	4	5	4		
TRUE	Empty	Arginase-1 OS=Rattus norvegicus GN=Arg1 PE=1 SV=2	P07824		6	8	6	4	7	6	5	4		
TRUE	Empty	Dimethylglycine dehydrogenase, mitochondrial OS=Rattus norvegicus GN=Dmgdh PE=1 SV=1	Q63342		5	8	4	4	5	7	5	5	2	5
TRUE	Empty	Cytochrome P450 2C11 OS=Rattus norvegicus GN=Cyp2c11 PE=1 SV=1	P08683	TRUE	5		4	5	5	9	3	6	4	7
TRUE	Empty	Membrane-associated progesterone receptor component 1 OS=Rattus norvegicus GN=Pgrmc1 PE=1 SV=3	P70580		5	5	3	2	3	5	3	4	3	4
TRUE	Empty	Carbonic anhydrase 3 OS=Rattus norvegicus GN=Ca3 PE=1 SV=3	P14141		2	4	4	4	3	3	4	3	2	2
TRUE	Empty	3-hydroxyacyl-CoA dehydrogenase type-2 OS=Rattus norvegicus GN=Hsd17b10 PE=1 SV=3	O70351		2	13	6	3	3	5	1	4	1	3
TRUE	Empty	Regucalcin OS=Rattus norvegicus GN=Rgn PE=1 SV=3	Q03336		4	5	4	2	4	5	4	5	1	4
TRUE	Empty	Glycerol-3-phosphate dehydrogenase [NAD(+)], cytoplasmic OS=Rattus norvegicus GN=Gpd1 PE=1 SV=4	O35077		6	6	7	5	4	7	4	5		1
TRUE	Empty	Cluster of Tubulin alpha-1C chain OS=Rattus norvegicus GN=Tuba1c PE=1 SV=1 (Q6AYZ1)	Q6AYZ1 [2]	TRUE	4	9	2	5	1	5	2	8		4
TRUE	Empty	Cystathionine gamma-lyase OS=Rattus norvegicus GN=Cth PE=1 SV=2	P18757		3	6	6	4	4	6	5	4	2	2
TRUE	Empty	Adenosylhomocysteinase OS=Rattus norvegicus GN=Ahcy PE=1 SV=3	P10760		2	7	5	4	6	7	3	6	1	1
TRUE	Empty	Elongation factor 1-alpha 1 OS=Rattus norvegicus GN=Eef1a1 PE=1 SV=1	P62630		1	4	6	6	7	5	5	10		
TRUE	Empty	Sarcosine dehydrogenase, mitochondrial OS=Rattus norvegicus GN=Sardh PE=1 SV=2	Q64380			5	4	5	3	4	4	5	4	7
TRUE	Empty	Endoplasmin OS=Rattus norvegicus GN=Hsp90b1 PE=1 SV=2	Q66HD0	TRUE	4	3	1	6	3	8	3	10		2
TRUE	Empty	Cluster of Tubulin beta-4B chain OS=Rattus norvegicus GN=Tubb4b PE=1 SV=1 (Q6P9T8)	Q6P9T8 [3]	TRUE	4	11	5	4	3	6	4	4		1
TRUE	Empty	Electron transfer flavoprotein-ubiquinone oxidoreductase, mitochondrial OS=Rattus norvegicus GN=Etfdh PE=2 SV=1	Q6UPE1		1	1	5	6	4	5	4	6	2	2
TRUE	Empty	Hemoglobin subunit alpha-1/2 OS=Rattus norvegicus GN=Hba1 PE=1 SV=3	P01946		7	7	3	5	2	4	1	6		
TRUE	Empty	Alpha-enolase OS=Rattus norvegicus GN=Eno1 PE=1 SV=4	P04764		6	5	5	3	5	3	3	6		1
TRUE	Empty	Formimidoyltransferase-cyclodeaminase OS=Rattus norvegicus GN=Ftcd PE=1 SV=4	O88618		4	7	3	3	1	5	2	4		5
TRUE	Empty	Peroxisomal trans-2-enoyl-CoA reductase OS=Rattus norvegicus GN=Pecr PE=2 SV=1	Q9WVK3		4	6	2	2	2	3	2	4	2	2
TRUE	Empty	Pyruvate kinase isozymes R/L OS=Rattus norvegicus GN=Pklr PE=2 SV=2	P12928 (+1)		2	7	4	4	5	2	4	3	2	2
TRUE	Empty	Hydroxyacyl-coenzyme A dehydrogenase, mitochondrial OS=Rattus norvegicus GN=Hadh PE=2 SV=1	Q9WVK7		4	7	6	4	4	4	4	1		1
TRUE	Empty	Prohibitin OS=Rattus norvegicus GN=Phb PE=1 SV=1	P67779		2	7	2	2	2	3	3	2	3	5
TRUE	Empty	Superoxide dismutase [Cu-Zn] OS=Rattus norvegicus GN=Sod1 PE=1 SV=2	P07632		5	4	3	3	3	3	2	3	2	2
TRUE	Empty	Enoyl-CoA delta isomerase 1, mitochondrial OS=Rattus norvegicus GN=Eci1 PE=1 SV=1	P23965		3	6	3	2	4	4	2	2		1
TRUE	Empty	Sorbitol dehydrogenase OS=Rattus norvegicus GN=Sord PE=1 SV=4	P27867		2	5	2	3	2	3	2	6	1	1
TRUE	Empty	Cluster of Retinol dehydrogenase 3 OS=Rattus norvegicus GN=Rdh3 PE=1 SV=1 (P50169)	P50169 [2]	TRUE		1	3	2	3	4	2	6	1	1
TRUE	Empty	10 kDa heat shock protein, mitochondrial OS=Rattus norvegicus GN=Hspe1 PE=1 SV=3	P26772		4	7	2	3	3	4	3	5		
TRUE	Empty	Alpha-methylacyl-CoA racemase OS=Rattus norvegicus GN=Amacr PE=1 SV=3	P70473		3	3	5	4	3	5	2	4	2	5
TRUE	Empty	Maleylacetoacetate isomerase OS=Rattus norvegicus GN=Gstz1 PE=1 SV=2	P57113		4	4	3	3	3	3	3	2	1	1
TRUE	Empty	Prohibitin-2 OS=Rattus norvegicus GN=Phb2 PE=1 SV=1	Q5XIH7		1	1	5	3	3	2	2	5	3	4
TRUE	Empty	Catechol O-methyltransferase OS=Rattus norvegicus GN=Comt PE=1 SV=2	P22734 (+1)		4	4	2	3	3	6	3	4	1	1
TRUE	Empty	Isocitrate dehydrogenase [NADP] cytoplasmic OS=Rattus norvegicus GN=Idh1 PE=1 SV=1	P41562	TRUE	5	5	3	3	3	4	2	4		2
TRUE	Empty	Alpha-aminoadipic semialdehyde dehydrogenase OS=Rattus norvegicus GN=Aldh7a1 PE=1 SV=2	Q64057		6	9	2	2	2	3	1	1		2
TRUE	Empty	Isovaleryl-CoA dehydrogenase, mitochondrial OS=Rattus norvegicus GN=Ivd PE=1 SV=2	P12007		3	5		1	1	6	1	3		1
TRUE	Empty	Ribonuclease UK114 OS=Rattus norvegicus GN=Hrsp12 PE=1 SV=3	P52759		3	3	3	2	3	3	3	3		1
TRUE	Empty	Cytochrome b-c1 complex subunit 1, mitochondrial OS=Rattus norvegicus GN=Uqcrc1 PE=1 SV=1	Q68FY0	TRUE	4	2	1			2	1	2	4	5
TRUE	Empty	Histone H3.3 OS=Rattus norvegicus GN=H3f3b PE=1 SV=2	P84245 (+1)			1	3	3	3	4	2	2	1	1
TRUE	Empty	Very long-chain specific acyl-CoA dehydrogenase, mitochondrial OS=Rattus norvegicus GN=Acadvl PE=1 SV=1	P45953		2	5	4	3	2	3	2	5		1
TRUE	Empty	Cluster of Hemoglobin subunit beta-1 OS=Rattus norvegicus GN=Hbb PE=1 SV=3 (P02091)	P02091 [2]	TRUE	3	5	2	3	1	2	1	2	1	
TRUE	Empty	Calreticulin OS=Rattus norvegicus GN=Calr PE=1 SV=1	P18418		2		1	4	2	5	2	7		
TRUE	Empty	3-mercaptopyruvate sulfurtransferase OS=Rattus norvegicus GN=Mpst PE=1 SV=3	P97532		4	4	2	2	3	2	2	2	3	3
TRUE	Empty	ATP synthase subunit O, mitochondrial OS=Rattus norvegicus GN=Atp5o PE=1 SV=1	Q06647		2	6	5	3	4	2	4	4		
TRUE	Empty	Fumarate hydratase, mitochondrial OS=Rattus norvegicus GN=Fh PE=1 SV=1	P14408 (+1)		4	5	3	1	2	4	1	2	2	2
TRUE	Empty	Fructose-1,6-bisphosphatase 1 OS=Rattus norvegicus GN=Fbp1 PE=1 SV=2	P19112		3	5	2		2	4	2			2
TRUE	Empty	D-beta-hydroxybutyrate dehydrogenase, mitochondrial OS=Rattus norvegicus GN=Bdh1 PE=1 SV=2	P29147		4	7	1	1	2	5	3	3	1	1
TRUE	Empty	Serum albumin OS=Rattus norvegicus GN=Alb PE=1 SV=2	P02770		4	1	4	3	3	3	2	5		
TRUE	Empty	Cytochrome P450 3A2 OS=Rattus norvegicus GN=Cyp3a2 PE=1 SV=2	P05183		1		5	3	4	3	2	4	1	1
TRUE	Empty	Histone H2B type 1 OS=Rattus norvegicus PE=1 SV=2	Q00715		2	2	2	2	2	2	2	4	1	
TRUE	Empty	Trifunctional enzyme subunit alpha, mitochondrial OS=Rattus norvegicus GN=Hadha PE=1 SV=2	Q64428		2	2	6	2	4	5	3	4		1
TRUE	Empty	Ferritin heavy chain OS=Rattus norvegicus GN=Fth1 PE=1 SV=3	P19132		2	4	2	2	2	2	2	3	1	1
TRUE	Empty	Peptidyl-prolyl cis-trans isomerase A OS=Rattus norvegicus GN=Ppia PE=1 SV=2	P10111		2	3	2	4	3	4	2	4		
TRUE	Empty	3 beta-hydroxysteroid dehydrogenase type 5 OS=Rattus norvegicus GN=Hsd3b5 PE=2 SV=3	P27364				5	3	5	4	3	2		1
TRUE	Empty	40S ribosomal protein SA OS=Rattus norvegicus GN=Rpsa PE=1 SV=3	P38983		2	4	2	2	2	2	1	2	1	3
TRUE	Empty	Histone H4 OS=Rattus norvegicus GN=Hist1h4b PE=1 SV=2	P62804				3	2	3	3	4	5	1	1
TRUE	Empty	Cluster of Histone H2A.J OS=Rattus norvegicus GN=H2afj PE=2 SV=1 (A9UMV8)	A9UMV8 [8]	TRUE	2	1	1	2	1	1	2	2	2	2
TRUE	Empty	Medium-chain specific acyl-CoA dehydrogenase, mitochondrial OS=Rattus norvegicus GN=Acadm PE=1 SV=1	P08503		1	5	2		3	1	2	1	2	2
TRUE	Empty	Acetyl-CoA acetyltransferase, mitochondrial OS=Rattus norvegicus GN=Acat1 PE=1 SV=1	P17764		2	9	2	3	2	2	1	3		
TRUE	Empty	2-oxoisovalerate dehydrogenase subunit alpha, mitochondrial (Fragment) OS=Rattus norvegicus GN=Bckdha PE=1 SV=1	P11960		1	3	2	1	2	4	2	2	2	5
TRUE	Empty	Cytosol aminopeptidase OS=Rattus norvegicus GN=Lap3 PE=1 SV=1	Q68FS4 (+1)		2	2	3	1	3	2	2	2	1	1
TRUE	Empty	Dihydrolipoyl dehydrogenase, mitochondrial OS=Rattus norvegicus GN=Dld PE=1 SV=1	Q6P6R2		1	4	4	3	1	1	3		1	2
TRUE	Empty	Aconitate hydratase, mitochondrial OS=Rattus norvegicus GN=Aco2 PE=1 SV=2	Q9ER34				4	1	2	1	4	4	2	4
TRUE	Empty	Ferritin light chain 1 OS=Rattus norvegicus GN=Ftl1 PE=1 SV=3	P02793		4	4		1	2	4	1	5	1	2
TRUE	Empty	Fatty aldehyde dehydrogenase OS=Rattus norvegicus GN=Aldh3a2 PE=1 SV=1	P30839		2	2	3	2	3	4	2	2	2	1
TRUE	Empty	Cytochrome P450 2B3 OS=Rattus norvegicus GN=Cyp2b3 PE=2 SV=1	P13107				2	1	3	1	1	1	5	4
TRUE	Empty	Cytochrome b-c1 complex subunit 2, mitochondrial OS=Rattus norvegicus GN=Uqcrc2 PE=1 SV=2	P32551		4	6	2	2	2		3			
TRUE	Empty	UDP-glucuronosyltransferase 1-1 OS=Rattus norvegicus GN=Ugt1a1 PE=1 SV=1	Q64550	TRUE	1	4	3	1	2	4	2	4		2
TRUE	Empty	Microsomal glutathione S-transferase 1 OS=Rattus norvegicus GN=Mgst1 PE=1 SV=3	P08011		2	1	3	1	4	2	3	2	1	1
TRUE	Empty	Cluster of UDP-glucuronosyltransferase 2B2 OS=Rattus norvegicus GN=Ugt2b PE=1 SV=1 (P08541)	P08541 [2]	TRUE	2	3	3	2	3	4	3	5		
TRUE	Empty	Cluster of Cytochrome P450 2A1 OS=Rattus norvegicus GN=Cyp2a1 PE=1 SV=2 (P11711)	P11711 [2]	TRUE	1		4	2	3	5	2	4	1	2
TRUE	Empty	Heterogeneous nuclear ribonucleoproteins A2/B1 OS=Rattus norvegicus GN=Hnrnpa2b1 PE=1 SV=1	A7VJC2 (+3)				4	4	2	3	4	2	2	3
TRUE	Empty	Glutathione peroxidase 1 OS=Rattus norvegicus GN=Gpx1 PE=1 SV=4	P04041		2	4	3	3	3	4	1	2		
TRUE	Empty	Cytochrome c oxidase subunit 4 isoform 1, mitochondrial OS=Rattus norvegicus GN=Cox4i1 PE=1 SV=1	P10888				4	4	3	5	2	4		
TRUE	Empty	Probable 2-oxoglutarate dehydrogenase E1 component DHKTD1, mitochondrial OS=Rattus norvegicus GN=Dhtkd1 PE=2 SV=1	Q4KLP0		2	4	2	2	1	1	2	2	2	4
TRUE	Empty	2,4-dienoyl-CoA reductase, mitochondrial OS=Rattus norvegicus GN=Decr1 PE=1 SV=2	Q64591		4	4	2	3	2	2	2	3		
TRUE	Empty	Cluster of Histone H1.4 OS=Rattus norvegicus GN=Hist1h1e PE=1 SV=3 (P15865)	P15865	TRUE			3	3	2	3	2	2		
TRUE	Empty	Cytochrome P450 2E1 OS=Rattus norvegicus GN=Cyp2e1 PE=1 SV=4	P05182		1	2	3	2	3	3	2	4		1
TRUE	Empty	Short-chain specific acyl-CoA dehydrogenase, mitochondrial OS=Rattus norvegicus GN=Acads PE=1 SV=2	P15651		1	5	2	2	3	2	2	1	2	1
TRUE	Empty	NAD kinase domain-containing protein 1 OS=Rattus norvegicus GN=Nadkd1 PE=2 SV=1	Q1HCL7				2	1	1	2		3	3	4
TRUE	Empty	Omega-amidase NIT2 OS=Rattus norvegicus GN=Nit2 PE=1 SV=1	Q497B0		1	6	2	1	2	2	2	3	1	
TRUE	Empty	Cytochrome c oxidase subunit 5A, mitochondrial OS=Rattus norvegicus GN=Cox5a PE=1 SV=1	P11240		2	4		1	1	3		2	1	2
TRUE	Empty	Cytochrome c oxidase subunit 5B, mitochondrial OS=Rattus norvegicus GN=Cox5b PE=1 SV=2	P12075		1	2	2	3	1	4	2	2	1	1
TRUE	Empty	Cluster of Acyl-coenzyme A synthetase ACSM1, mitochondrial OS=Bos taurus GN=ACSM1 PE=1 SV=2 (Q9BEA2)	Q9BEA2 [2]	TRUE	1	3	2	3	2	3	3	1	1	2
TRUE	Empty	Phosphoglycerate kinase 1 OS=Mus musculus GN=Pgk1 PE=1 SV=4	P09411 (+1)		3	4	3	2	1	3	3	3		
TRUE	Empty	Fumarylacetoacetase OS=Rattus norvegicus GN=Fah PE=1 SV=1	P25093		2	4	2	1	2	1	1	3	1	2
TRUE	Empty	Pyruvate dehydrogenase E1 component subunit beta, mitochondrial OS=Rattus norvegicus GN=Pdhb PE=1 SV=2	P49432		2	5	2	1	1	2	2			1
TRUE	Empty	Enoyl-CoA hydratase domain-containing protein 3, mitochondrial OS=Rattus norvegicus GN=Echdc3 PE=2 SV=1	Q3MIE0		2	3	3	2	2	2	3	2	1	1
TRUE	Empty	Peroxisomal bifunctional enzyme OS=Rattus norvegicus GN=Ehhadh PE=1 SV=2	P07896			1	1		1	4	1		2	5
TRUE	Empty	ATP synthase subunit b, mitochondrial OS=Rattus norvegicus GN=Atp5f1 PE=1 SV=1	P19511		1		3	2	1	3	1	4		2
TRUE	Empty	Cytochrome c, somatic OS=Mus musculus GN=Cycs PE=1 SV=2	P62897 (+1)			1	2	2	3	3	3	4		
TRUE	Empty	Dihydrolipoyllysine-residue succinyltransferase component of 2-oxoglutarate dehydrogenase complex, mitochondrial OS=Rattus norvegicus GN=Dlst PE=1 SV=2	Q01205		1	4	3		3	3		1	1	2
TRUE	Empty	Delta(3,5)-Delta(2,4)-dienoyl-CoA isomerase, mitochondrial OS=Rattus norvegicus GN=Ech1 PE=1 SV=2	Q62651		2	4	2	2	2	2		1		1
TRUE	Empty	Elongation factor 1-delta OS=Rattus norvegicus GN=Eef1d PE=1 SV=2	Q68FR9 (+1)		3	4	1			1	1	1	1	1
TRUE	Empty	Adenylate kinase isoenzyme 4, mitochondrial OS=Rattus norvegicus GN=Ak4 PE=2 SV=1	Q9WUS0		3	1	2	2	2	2		1	2	1
TRUE	Empty	Phenylalanine-4-hydroxylase OS=Rattus norvegicus GN=Pah PE=1 SV=3	P04176		1	6	1		1	3	1	1	1	1
TRUE	Empty	Dolichyl-diphosphooligosaccharide--protein glycosyltransferase subunit 1 OS=Rattus norvegicus GN=Rpn1 PE=2 SV=1	P07153		1	1	2	1	1	2	1	1	2	3
TRUE	Empty	Peroxisomal multifunctional enzyme type 2 OS=Rattus norvegicus GN=Hsd17b4 PE=1 SV=3	P97852							2	1	3	4	4
TRUE	Empty	Bile acid-CoA:amino acid N-acyltransferase OS=Rattus norvegicus GN=Baat PE=1 SV=2	Q63276			1	2	3	2	4	1	3	1	1
TRUE	Empty	Sulfotransferase 1A1 OS=Rattus norvegicus GN=Sult1a1 PE=1 SV=1	P17988		3	2	3	2	2	4	1	1	1	1
TRUE	Empty	Polyubiquitin-B OS=Rattus norvegicus GN=Ubb PE=1 SV=1	P0CG51 (+3)		2	1	2	3	2	2	2	2		
TRUE	Empty	Major urinary protein OS=Rattus norvegicus PE=1 SV=1	P02761		2			2	2	2	1	2	3	
TRUE	Empty	ATP synthase subunit delta, mitochondrial OS=Rattus norvegicus GN=Atp5d PE=1 SV=2	P35434		2	2	2	3	2	2	2	2		
TRUE	Empty	Apolipoprotein E OS=Rattus norvegicus GN=Apoe PE=1 SV=2	P02650		2	1						2	3	3
TRUE	Empty	Cytochrome P450 2C13, male-specific OS=Rattus norvegicus GN=Cyp2c13 PE=1 SV=1	P20814	TRUE	3	2	4	3	5	7	1	3		2
TRUE	Empty	C-1-tetrahydrofolate synthase, cytoplasmic OS=Rattus norvegicus GN=Mthfd1 PE=1 SV=3	P27653		2	2	2	2		2			1	1
TRUE	Empty	Bifunctional ATP-dependent dihydroxyacetone kinase/FAD-AMP lyase (cyclizing) OS=Rattus norvegicus GN=Dak PE=1 SV=1	Q4KLZ6		1	1	3	1	2	5	1			2
TRUE	Empty	Trifunctional enzyme subunit beta, mitochondrial OS=Rattus norvegicus GN=Hadhb PE=1 SV=1	Q60587			1	2	1	3		2	2	2	4
TRUE	Empty	Argininosuccinate lyase OS=Rattus norvegicus GN=Asl PE=2 SV=1	P20673		3	4	1	1	1	1		3		
TRUE	Empty	Calmodulin OS=Homo sapiens GN=CALM1 PE=1 SV=2	P62158 (+1)		4	1	1	2	1	3	1	3		
TRUE	Empty	Cytochrome P450 2C7 OS=Rattus norvegicus GN=Cyp2c7 PE=1 SV=2	P05179				1		3	6	2	6	1	2
TRUE	Empty	Kynurenine/alpha-aminoadipate aminotransferase, mitochondrial OS=Rattus norvegicus GN=Aadat PE=1 SV=1	Q64602		3	5				1		1		1
TRUE	Empty	Adenylate kinase 2, mitochondrial OS=Rattus norvegicus GN=Ak2 PE=2 SV=2	P29410 (+1)		2	3	2			3	1	2		1
TRUE	Empty	Peroxisomal acyl-coenzyme A oxidase 2 OS=Rattus norvegicus GN=Acox2 PE=1 SV=1	P97562			1	3	3	2	2	2	1		
TRUE	Empty	S-adenosylmethionine synthase isoform type-1 OS=Rattus norvegicus GN=Mat1a PE=1 SV=2	P13444		1		3	2	1	4	1	2	1	1
TRUE	Empty	Keratin, type II cytoskeletal 2 epidermal OS=Rattus norvegicus GN=Krt2 PE=2 SV=1	Q6IG02	TRUE		1	1	2	3	3	2	2	1	2
TRUE	Empty	Phosphate carrier protein, mitochondrial OS=Rattus norvegicus GN=Slc25a3 PE=1 SV=1	P16036		2	1	2	2	2	2	2	2		
TRUE	Empty	Cluster of 14-3-3 protein zeta/delta OS=Rattus norvegicus GN=Ywhaz PE=1 SV=1 (P63102)	P63102 [5]	TRUE	3	2		1		4		3		1
TRUE	Empty	ADP/ATP translocase 2 OS=Rattus norvegicus GN=Slc25a5 PE=1 SV=3	Q09073			2	2	2	1	4	1	4		
TRUE	Empty	Alpha-aminoadipic semialdehyde synthase, mitochondrial OS=Rattus norvegicus GN=Aass PE=2 SV=1	A2VCW9		1	1	3	3	2	1	2		1	
TRUE	Empty	40S ribosomal protein S3 OS=Rattus norvegicus GN=Rps3 PE=2 SV=1	P62909				1	2	2	2	1	1	1	2
TRUE	Empty	Staphylococcal nuclease domain-containing protein 1 OS=Rattus norvegicus GN=Snd1 PE=2 SV=1	Q66X93				2		1	2	1		1	4
TRUE	Empty	Succinate dehydrogenase [ubiquinone] flavoprotein subunit, mitochondrial OS=Rattus norvegicus GN=Sdha PE=1 SV=1	Q920L2			1	1	1	1	1	1	4	1	2
TRUE	Empty	Dimethylaniline monooxygenase [N-oxide-forming] 5 OS=Rattus norvegicus GN=Fmo5 PE=1 SV=3	Q8K4C0				2	3	2	2	2	3		2
TRUE	Empty	Aspartate aminotransferase, cytoplasmic OS=Rattus norvegicus GN=Got1 PE=1 SV=3	P13221		2	1	1		1	1		1		4
TRUE	Empty	Triosephosphate isomerase OS=Rattus norvegicus GN=Tpi1 PE=1 SV=2	P48500		2	5	2	2	1	1	1	1		
TRUE	Empty	Serotransferrin OS=Rattus norvegicus GN=Tf PE=1 SV=3	P12346		1	1	2	2	2	2	1	2	1	1
TRUE	Empty	Protein disulfide-isomerase A6 OS=Rattus norvegicus GN=Pdia6 PE=1 SV=2	Q63081		2	2	1	1	1	4	1	2	1	2
TRUE	Empty	Amine oxidase [flavin-containing] B OS=Rattus norvegicus GN=Maob PE=1 SV=3	P19643				3	2	3	2	2	1	1	1
TRUE	Empty	ATP synthase subunit gamma, mitochondrial OS=Rattus norvegicus GN=Atp5c1 PE=1 SV=2	P35435		1	2	3	2	2	3	2	2		
TRUE	Empty	ATP synthase subunit e, mitochondrial OS=Rattus norvegicus GN=Atp5i PE=1 SV=3	P29419		2	3	2	2	2	2	2	3		
TRUE	Empty	Dimethylaniline monooxygenase [N-oxide-forming] 1 OS=Rattus norvegicus GN=Fmo1 PE=1 SV=2	P36365				2	1	2	1	1	2	1	2
TRUE	Empty	Pyruvate dehydrogenase E1 component subunit alpha, somatic form, mitochondrial OS=Rattus norvegicus GN=Pdha1 PE=1 SV=2	P26284				3	1	2	1			2	3
TRUE	Empty	Sulfite oxidase, mitochondrial OS=Rattus norvegicus GN=Suox PE=1 SV=2	Q07116					1				1		5
TRUE	Empty	Enoyl-CoA delta isomerase 2, mitochondrial OS=Rattus norvegicus GN=Eci2 PE=1 SV=1	Q5XIC0		3	3	2	2	2	2		1		
TRUE	Empty	Superoxide dismutase [Mn], mitochondrial OS=Rattus norvegicus GN=Sod2 PE=1 SV=2	P07895		1	3	1	2	1	1	1	2		
TRUE	Empty	Carboxylesterase 1D OS=Rattus norvegicus GN=Ces1d PE=1 SV=2	P16303		1	2	3	1	2	2	1	2		
TRUE	Empty	Alcohol dehydrogenase [NADP(+)] OS=Rattus norvegicus GN=Akr1a1 PE=1 SV=2	P51635		2	1	2	1	1	3			1	2
TRUE	Empty	Cytochrome c oxidase subunit 2 OS=Rattus norvegicus GN=Mtco2 PE=2 SV=2	P00406 (+19)		2	2	1	3		2	1	1	1	2
TRUE	Empty	Dipeptidyl peptidase 4 OS=Rattus norvegicus GN=Dpp4 PE=1 SV=2	P14740		2	1	1		1	1	1	2		
TRUE	Empty	NADH-ubiquinone oxidoreductase 75 kDa subunit, mitochondrial OS=Rattus norvegicus GN=Ndufs1 PE=1 SV=1	Q66HF1		2	2	1			1			1	3
TRUE	Empty	Cytochrome b5 type B OS=Rattus norvegicus GN=Cyb5b PE=1 SV=2	P04166		1	4				1	1	3	1	1
TRUE	Empty	Carnitine O-palmitoyltransferase 2, mitochondrial OS=Rattus norvegicus GN=Cpt2 PE=1 SV=1	P18886		2	4	1					1	1	
TRUE	Empty	Phosphoenolpyruvate carboxykinase, cytosolic [GTP] OS=Rattus norvegicus GN=Pck1 PE=1 SV=1	P07379			1	2	3		1	2	1		1
TRUE	Empty	40S ribosomal protein S14 OS=Rattus norvegicus GN=Rps14 PE=2 SV=3	P13471				2	2	1	1	1	2	1	1
TRUE	Empty	Aflatoxin B1 aldehyde reductase member 2 OS=Rattus norvegicus GN=Akr7a2 PE=1 SV=2	Q8CG45		2	1	1	2		1	1	2	1	2
TRUE	Empty	Selenium-binding protein 1 OS=Rattus norvegicus GN=Selenbp1 PE=1 SV=1	Q8VIF7			2	2			2	1	1		1
TRUE	Empty	Succinate dehydrogenase [ubiquinone] iron-sulfur subunit, mitochondrial OS=Rattus norvegicus GN=Sdhb PE=2 SV=2	P21913		1	3	1	1	1	2		1		1
TRUE	Empty	Beta-ureidopropionase OS=Rattus norvegicus GN=Upb1 PE=1 SV=1	Q03248			1	1	2		2	1	1	2	3
TRUE	Empty	Adrenodoxin, mitochondrial OS=Rattus norvegicus GN=Fdx1 PE=2 SV=1	P24483		1	2	1	1	1	1	1		1	1
TRUE	Empty	Serum paraoxonase/arylesterase 1 OS=Rattus norvegicus GN=Pon1 PE=1 SV=3	P55159		1	3		1		2		2		1
TRUE	Empty	D-dopachrome decarboxylase OS=Rattus norvegicus GN=Ddt PE=1 SV=3	P80254		2	4				1				1
TRUE	Empty	3-ketoacyl-CoA thiolase B, peroxisomal OS=Rattus norvegicus GN=Acaa1b PE=2 SV=2	P07871 (+1)			3	2	2	1	1	2	1		1
TRUE	Empty	Sterol-4-alpha-carboxylate 3-dehydrogenase, decarboxylating OS=Rattus norvegicus GN=Nsdhl PE=2 SV=1	Q5PPL3			2	1	1	1	2	1	1	1	3
TRUE	Empty	Hydroxyacylglutathione hydrolase, mitochondrial OS=Rattus norvegicus GN=Hagh PE=1 SV=2	O35952 (+1)		1		2	2	2	2	2	2		
TRUE	Empty	60S ribosomal protein L8 OS=Rattus norvegicus GN=Rpl8 PE=2 SV=2	P62919				2	1		1	2	2	1	1
TRUE	Empty	Ketohexokinase OS=Rattus norvegicus GN=Khk PE=1 SV=1	Q02974		1	1	1	1	1	2	1	2		1
TRUE	Empty	Sodium/potassium-transporting ATPase subunit alpha-1 OS=Rattus norvegicus GN=Atp1a1 PE=1 SV=1	P06685				1	2	1	1		1	1	1
TRUE	Empty	Cytochrome P450 2C6 OS=Rattus norvegicus GN=Cyp2c6 PE=2 SV=2	P05178	TRUE			1	1	1	3	1		2	3
TRUE	Empty	3-hydroxyisobutyrate dehydrogenase, mitochondrial OS=Rattus norvegicus GN=Hibadh PE=1 SV=3	P29266		2	4	1		1	1		1		
TRUE	Empty	Acyl-coenzyme A thioesterase 2, mitochondrial OS=Rattus norvegicus GN=Acot2 PE=1 SV=1	O55171				2	1			2	1	1	3
TRUE	Empty	Histidine triad nucleotide-binding protein 1 OS=Rattus norvegicus GN=Hint1 PE=1 SV=5	P62959		1	2	1	1	1	1	1	1		
TRUE	Empty	Isocitrate dehydrogenase [NADP], mitochondrial OS=Rattus norvegicus GN=Idh2 PE=1 SV=2	P56574	TRUE	3	2	1	1	1	2	1	2		1
TRUE	Empty	Propionyl-CoA carboxylase alpha chain, mitochondrial OS=Rattus norvegicus GN=Pcca PE=1 SV=3	P14882			1				2		1	1	3
TRUE	Empty	Protein disulfide-isomerase A4 OS=Rattus norvegicus GN=Pdia4 PE=1 SV=2	P38659					2		1		2		
TRUE	Empty	Abhydrolase domain-containing protein 14B OS=Rattus norvegicus GN=Abhd14b PE=2 SV=1	Q6DGG1			4	1		1	1		1	1	2
TRUE	Empty	Transitional endoplasmic reticulum ATPase OS=Rattus norvegicus GN=Vcp PE=1 SV=3	P46462			1			1	2	1	1	1	1
TRUE	Empty	40S ribosomal protein S18 OS=Rattus norvegicus GN=Rps18 PE=1 SV=3	P62271				1	2			1	2	2	3
TRUE	Empty	Nucleoside diphosphate kinase B OS=Rattus norvegicus GN=Nme2 PE=1 SV=1	P19804 (+1)		2	2			1	1		2	1	1
TRUE	Empty	Phosphatidylethanolamine-binding protein 1 OS=Rattus norvegicus GN=Pebp1 PE=1 SV=3	P31044		1	2	1	1	1	2	1	1		
TRUE	Empty	Ubiquinone biosynthesis protein COQ9, mitochondrial OS=Rattus norvegicus GN=Coq9 PE=2 SV=2	Q68FT1		1	2		2		2	1	1		2
TRUE	Empty	Voltage-dependent anion-selective channel protein 1 OS=Rattus norvegicus GN=Vdac1 PE=1 SV=4	Q9Z2L0		1	2	1	1	1	1	1	1		1
TRUE	Empty	40S ribosomal protein S25 OS=Rattus norvegicus GN=Rps25 PE=2 SV=1	P62853				1	1	1	1	1	1	1	1
TRUE	Empty	40S ribosomal protein S19 OS=Rattus norvegicus GN=Rps19 PE=2 SV=3	P17074		1		1	3	1	1	1	3		
TRUE	Empty	60S ribosomal protein L13 OS=Rattus norvegicus GN=Rpl13 PE=1 SV=2	P41123					1		1		1	1	2
TRUE	Empty	Asialoglycoprotein receptor 1 OS=Rattus norvegicus GN=Asgr1 PE=1 SV=2	P02706		4	3		1				2		
TRUE	Empty	Prelamin-A/C OS=Rattus norvegicus GN=Lmna PE=1 SV=1	P48679				2	1	1		3		2	
TRUE	Empty	2-oxoglutarate dehydrogenase, mitochondrial OS=Rattus norvegicus GN=Ogdh PE=1 SV=1	Q5XI78				1	1	1				3	1
TRUE	Empty	6-phosphogluconate dehydrogenase, decarboxylating OS=Rattus norvegicus GN=Pgd PE=1 SV=1	P85968		1	1	1	1	2	3	1	1		
TRUE	Empty	NADH-cytochrome b5 reductase 3 OS=Rattus norvegicus GN=Cyb5r3 PE=1 SV=2	P20070 (+2)				3	2	3	1		1		
TRUE	Empty	Tricarboxylate transport protein, mitochondrial OS=Rattus norvegicus GN=Slc25a1 PE=1 SV=1	P32089				2	2	2	1	1			
TRUE	Empty	ATP-citrate synthase OS=Rattus norvegicus GN=Acly PE=1 SV=1	P16638 (+1)				1	1	1	1				5
TRUE	Empty	ATP synthase subunit d, mitochondrial OS=Rattus norvegicus GN=Atp5h PE=1 SV=3	P31399		2	4						2		
TRUE	Empty	Cytochrome P450 2D3 OS=Rattus norvegicus GN=Cyp2d3 PE=2 SV=2	P12938	TRUE	2	4	5	4	5	5	3	5	2	2
TRUE	Empty	Elongation factor Tu, mitochondrial OS=Rattus norvegicus GN=Tufm PE=1 SV=1	P85834			1						1	2	2
TRUE	Empty	60S ribosomal protein L18 OS=Rattus norvegicus GN=Rpl18 PE=2 SV=2	P12001					1	1			1		1
TRUE	Empty	Succinyl-CoA ligase [ADP/GDP-forming] subunit alpha, mitochondrial OS=Rattus norvegicus GN=Suclg1 PE=2 SV=2	P13086				1	2	1	1	1	1		
TRUE	Empty	Apoptosis-inducing factor 1, mitochondrial OS=Rattus norvegicus GN=Aifm1 PE=1 SV=1	Q9JM53				2			2		1	1	2
TRUE	Empty	Dihydrolipoyllysine-residue acetyltransferase component of pyruvate dehydrogenase complex, mitochondrial OS=Rattus norvegicus GN=Dlat PE=1 SV=3	P08461		1	1			2		1			1
TRUE	Empty	Glycine N-acyltransferase OS=Rattus norvegicus GN=Glyat PE=2 SV=1	Q5PQT3		1		1		1	1	1	2	1	1
TRUE	Empty	Cluster of UDP-glucuronosyltransferase 2A1 OS=Rattus norvegicus GN=Ugt2a1 PE=2 SV=1 (P36510)	P36510	TRUE		2		1	1	1		2		
TRUE	Empty	Phosphoglucomutase-1 OS=Rattus norvegicus GN=Pgm1 PE=1 SV=2	P38652		4	1	1		1	1		1		1
TRUE	Empty	40S ribosomal protein S8 OS=Rattus norvegicus GN=Rps8 PE=1 SV=2	P62243				1	2	1	1	1			1
TRUE	Empty	Dihydropyrimidinase OS=Rattus norvegicus GN=Dpys PE=1 SV=2	Q63150				2		2	1	1			2
TRUE	Empty	Very long-chain acyl-CoA synthetase OS=Rattus norvegicus GN=Slc27a2 PE=1 SV=1	P97524					1	1	1		3	1	1
TRUE	Empty	Alanine--glyoxylate aminotransferase 2, mitochondrial OS=Rattus norvegicus GN=Agxt2 PE=1 SV=2	Q64565		1	2	1	1					1	2
TRUE	Empty	Acyl-CoA-binding protein OS=Rattus norvegicus GN=Dbi PE=1 SV=3	P11030		1	1	1	2	1	2		1		
TRUE	Empty	MOSC domain-containing protein 2, mitochondrial OS=Rattus norvegicus GN=Marc2 PE=2 SV=1	O88994				1	1	1	1		1	1	1
TRUE	Empty	3-hydroxyanthranilate 3,4-dioxygenase OS=Rattus norvegicus GN=Haao PE=1 SV=2	P46953							1		2		3
TRUE	Empty	Dihydropteridine reductase OS=Rattus norvegicus GN=Qdpr PE=1 SV=1	P11348				3	1	1	2				1
TRUE	Empty	Collagen alpha-1(I) chain OS=Rattus norvegicus GN=Col1a1 PE=1 SV=5	P02454					1	1	1	1	1		
TRUE	Empty	Myosin light polypeptide 6 OS=Rattus norvegicus GN=Myl6 PE=1 SV=3	Q64119	TRUE	1	2	1	1	1	3		1		
TRUE	Empty	Cysteine sulfinic acid decarboxylase OS=Rattus norvegicus GN=Csad PE=1 SV=1	Q64611					1		2				2
TRUE	Empty	Sulfotransferase family cytosolic 1B member 1 OS=Rattus norvegicus GN=Sult1b1 PE=1 SV=2	P52847		1			2	1		2			
TRUE	Empty	60S ribosomal protein L26 OS=Rattus norvegicus GN=Rpl26 PE=1 SV=1	P12749 (+1)				2	1	1	1	2	1		1
TRUE	Empty	ATP synthase subunit epsilon, mitochondrial OS=Bos taurus GN=ATP5E PE=1 SV=4	P05632			1							1	1
TRUE	Empty	Peroxisomal acyl-coenzyme A oxidase 1 OS=Rattus norvegicus GN=Acox1 PE=1 SV=1	P07872 (+1)			2								2
TRUE	Empty	UDP-glucuronosyltransferase 2B15 OS=Rattus norvegicus GN=Ugt2b15 PE=1 SV=1	P36511	TRUE			1	2	1	2	1	3		
TRUE	Empty	Non-specific lipid-transfer protein OS=Rattus norvegicus GN=Scp2 PE=1 SV=3	P11915			2					1			
TRUE	Empty	Elongation factor 2 OS=Rattus norvegicus GN=Eef2 PE=1 SV=4	P05197			1						1		
TRUE	Empty	Glutamine synthetase OS=Rattus norvegicus GN=Glul PE=1 SV=3	P09606					1				1	1	4
TRUE	Empty	UDP-glucose 6-dehydrogenase OS=Rattus norvegicus GN=Ugdh PE=1 SV=1	O70199				1						2	2
TRUE	Empty	60S ribosomal protein L23a OS=Rattus norvegicus GN=Rpl23a PE=2 SV=1	P62752				1	1	2	1	2	1		
TRUE	Empty	Acyl-coenzyme A synthetase ACSM5, mitochondrial OS=Rattus norvegicus GN=Acsm5 PE=2 SV=1	Q6AYT9						1				2	1
TRUE	Empty	2-hydroxyacyl-CoA lyase 1 OS=Rattus norvegicus GN=Hacl1 PE=1 SV=1	Q8CHM7											1
TRUE	Empty	Spectrin alpha chain, non-erythrocytic 1 OS=Rattus norvegicus GN=Sptan1 PE=1 SV=2	P16086										1	
TRUE	Empty	Bile acyl-CoA synthetase OS=Rattus norvegicus GN=Slc27a5 PE=1 SV=1	Q9ES38				2		1	1				1
TRUE	Empty	Pterin-4-alpha-carbinolamine dehydratase OS=Homo sapiens GN=PCBD1 PE=1 SV=2	P61457 (+1)		2		1			1				
TRUE	Empty	Probable proline dehydrogenase 2 OS=Rattus norvegicus GN=Prodh2 PE=2 SV=1	Q2V057				1	1	1	1	1		1	2
TRUE	Empty	Protein ERGIC-53 OS=Rattus norvegicus GN=Lman1 PE=1 SV=1	Q62902					1					2	
TRUE	Empty	Myosin-9 OS=Rattus norvegicus GN=Myh9 PE=1 SV=3	Q62812	TRUE					1	3	1			
TRUE	Empty	Ornithine aminotransferase, mitochondrial OS=Rattus norvegicus GN=Oat PE=1 SV=1	P04182			3								
TRUE	Empty	4-aminobutyrate aminotransferase, mitochondrial OS=Rattus norvegicus GN=Abat PE=1 SV=3	P50554											2
TRUE	Empty	Cytochrome c oxidase subunit 6C-2 OS=Rattus norvegicus GN=Cox6c2 PE=1 SV=3	P11951				2	1		1	1	2		
TRUE	Empty	Aldehyde dehydrogenase family 8 member A1 OS=Homo sapiens GN=ALDH8A1 PE=1 SV=1	Q9H2A2 (+2)		2					2			1	1
TRUE	Empty	Farnesyl pyrophosphate synthase OS=Rattus norvegicus GN=Fdps PE=2 SV=2	P05369					1	2			2		
TRUE	Empty	All-trans-retinol 13,14-reductase OS=Mus musculus GN=Retsat PE=1 SV=3	Q64FW2 (+1)					2		1		1	2	1
TRUE	Empty	Mitochondrial carnitine/acylcarnitine carrier protein OS=Rattus norvegicus GN=Slc25a20 PE=1 SV=1	P97521				1	1	1	2		1		1
TRUE	Empty	Clathrin heavy chain 1 OS=Rattus norvegicus GN=Cltc PE=1 SV=3	P11442		1	1	1							
TRUE	Empty	L-gulonolactone oxidase OS=Rattus norvegicus GN=Gulo PE=1 SV=3	P10867				1		1	1		1		
TRUE	Empty	Estrogen sulfotransferase, isoform 6 OS=Rattus norvegicus PE=2 SV=1	P49890 (+1)		1				1	2		1		1
TRUE	Empty	Lon protease homolog, mitochondrial OS=Rattus norvegicus GN=Lonp1 PE=2 SV=1	Q924S5											1
TRUE	Empty	Fumarylacetoacetate hydrolase domain-containing protein 2 OS=Rattus norvegicus GN=Fahd2 PE=1 SV=1	B2RYW9			3				1				
TRUE	Empty	Peroxiredoxin-5, mitochondrial OS=Rattus norvegicus GN=Prdx5 PE=1 SV=1	Q9R063 (+1)			3								
TRUE	Empty	Sterol 26-hydroxylase, mitochondrial OS=Rattus norvegicus GN=Cyp27a1 PE=1 SV=1	P17178		1				1	1	1		1	2
TRUE	Empty	Glutathione S-transferase kappa 1 OS=Rattus norvegicus GN=Gstk1 PE=1 SV=3	P24473			2	1			2		1		
TRUE	Empty	Annexin A6 OS=Rattus norvegicus GN=Anxa6 PE=1 SV=2	P48037		1	1				2		1		2
TRUE	Empty	Dolichyl-diphosphooligosaccharide--protein glycosyltransferase 48 kDa subunit OS=Rattus norvegicus GN=Ddost PE=2 SV=1	Q641Y0			2	1			1		1		
TRUE	Empty	Guanine nucleotide-binding protein subunit beta-2-like 1 OS=Rattus norvegicus GN=Gnb2l1 PE=1 SV=3	P63245				1			2		1		
TRUE	Empty	Malate dehydrogenase, cytoplasmic OS=Rattus norvegicus GN=Mdh1 PE=1 SV=3	O88989		2		1			3		1		
TRUE	Empty	Kynurenine--oxoglutarate transaminase 3 OS=Rattus norvegicus GN=Ccbl2 PE=2 SV=1	Q58FK9			1	1	1						
TRUE	Empty	Synaptic vesicle membrane protein VAT-1 homolog OS=Rattus norvegicus GN=Vat1 PE=1 SV=1	Q3MIE4		1									
TRUE	Empty	Complement C3 OS=Rattus norvegicus GN=C3 PE=1 SV=3	P01026										1	1
TRUE	Empty	Sideroflexin-1 OS=Rattus norvegicus GN=Sfxn1 PE=2 SV=4	Q63965											1
TRUE	Empty	40S ribosomal protein S13 OS=Rattus norvegicus GN=Rps13 PE=2 SV=2	P62278									1		
TRUE	Empty	Ras-specific guanine nucleotide-releasing factor 1 OS=Rattus norvegicus GN=Rasgrf1 PE=1 SV=1	P28818											
TRUE	Empty	Cytochrome b-c1 complex subunit Rieske, mitochondrial OS=Rattus norvegicus GN=Uqcrfs1 PE=1 SV=2	P20788			1		2		1		1	1	
TRUE	Empty	Amine oxidase [flavin-containing] A OS=Rattus norvegicus GN=Maoa PE=1 SV=1	P21396				1		1	1			1	1
TRUE	Empty	Na(+)/H(+) exchange regulatory cofactor NHE-RF1 OS=Rattus norvegicus GN=Slc9a3r1 PE=1 SV=3	Q9JJ19		2		1				1			1
TRUE	Empty	Methyltransferase-like protein 7B OS=Rattus norvegicus GN=Mettl7b PE=1 SV=1	Q562C4			1	1			1				
TRUE	Empty	Peroxiredoxin-6 OS=Rattus norvegicus GN=Prdx6 PE=1 SV=3	O35244		1	1								2
TRUE	Empty	Long-chain-fatty-acid--CoA ligase 5 OS=Rattus norvegicus GN=Acsl5 PE=2 SV=1	O88813	TRUE				2		2	3			
TRUE	Empty	Heat shock protein 75 kDa, mitochondrial OS=Rattus norvegicus GN=Trap1 PE=1 SV=1	Q5XHZ0					2					1	
TRUE	Empty	Estradiol 17-beta-dehydrogenase 2 OS=Rattus norvegicus GN=Hsd17b2 PE=2 SV=1	Q62730							1				
TRUE	Empty	Liver carboxylesterase 4 OS=Rattus norvegicus PE=2 SV=2	Q64573	TRUE		1				1			2	1
TRUE	Empty	Purine nucleoside phosphorylase OS=Rattus norvegicus GN=Pnp PE=1 SV=1	P85973			4								1
TRUE	Empty	60S acidic ribosomal protein P0 OS=Rattus norvegicus GN=Rplp0 PE=1 SV=2	P19945			4								
TRUE	Empty	Collagen alpha-2(I) chain OS=Rattus norvegicus GN=Col1a2 PE=1 SV=3	P02466					2		2		2		
TRUE	Empty	Glycerate kinase OS=Rattus norvegicus GN=Glyctk PE=2 SV=1	Q0VGK3											1
TRUE	Empty	40S ribosomal protein S11 OS=Rattus norvegicus GN=Rps11 PE=1 SV=3	P62282											
TRUE	Empty	ATP synthase-coupling factor 6, mitochondrial OS=Rattus norvegicus GN=Atp5j PE=1 SV=1	P21571			2	1			1				1
TRUE	Empty	Calumenin OS=Rattus norvegicus GN=Calu PE=1 SV=1	O35783		1			1	2	1		1		
TRUE	Empty	Histidine ammonia-lyase OS=Rattus norvegicus GN=Hal PE=1 SV=1	P21213										1	1
TRUE	Empty	Corticosteroid 11-beta-dehydrogenase isozyme 1 OS=Rattus norvegicus GN=Hsd11b1 PE=1 SV=2	P16232 (+1)			2						1		1
TRUE	Empty	Glycogen phosphorylase, liver form OS=Rattus norvegicus GN=Pygl PE=1 SV=5	P09811			1				2				1
TRUE	Empty	60S ribosomal protein L15 OS=Rattus norvegicus GN=Rpl15 PE=1 SV=2	P61314					1					1	2
TRUE	Empty	Peroxiredoxin-2 OS=Rattus norvegicus GN=Prdx2 PE=1 SV=3	P35704		1	2				1				
TRUE	Empty	Plasminogen activator inhibitor 1 RNA-binding protein OS=Rattus norvegicus GN=Serbp1 PE=1 SV=2	Q6AXS5 (+1)				1	1	1	1	2			
TRUE	Empty	40S ribosomal protein S16 OS=Rattus norvegicus GN=Rps16 PE=1 SV=2	P62250							1				2
TRUE	Empty	Alpha-actinin-4 OS=Rattus norvegicus GN=Actn4 PE=1 SV=2	Q9QXQ0							1				
TRUE	Empty	Voltage-dependent anion-selective channel protein 2 OS=Rattus norvegicus GN=Vdac2 PE=1 SV=2	P81155				1					1	1	
TRUE	Empty	Phytanoyl-CoA dioxygenase, peroxisomal OS=Rattus norvegicus GN=Phyh PE=1 SV=2	P57093							1	1	1		
TRUE	Empty	Cluster of Ras-related protein Rab-1A OS=Rattus norvegicus GN=Rab1A PE=1 SV=3 (Q6NYB7)	Q6NYB7	TRUE	2		1		1					
TRUE	Empty	60S ribosomal protein L4 OS=Rattus norvegicus GN=Rpl4 PE=1 SV=3	P50878					1				1	1	2
TRUE	Empty	Clathrin light chain A OS=Rattus norvegicus GN=Clta PE=1 SV=1	P08081 (+1)										1	
TRUE	Empty	17-beta-hydroxysteroid dehydrogenase 13 OS=Rattus norvegicus GN=Hsd17b13 PE=2 SV=1	Q5M875					1		2		1		1
TRUE	Empty	T-complex protein 1 subunit epsilon OS=Rattus norvegicus GN=Cct5 PE=1 SV=1	Q68FQ0											
TRUE	Empty	60S ribosomal protein L28 OS=Mus musculus GN=Rpl28 PE=1 SV=2	P41105					2						1
TRUE	Empty	40S ribosomal protein S3a OS=Rattus norvegicus GN=Rps3a PE=1 SV=2	P49242				1	2						1
TRUE	Empty	40S ribosomal protein S9 OS=Rattus norvegicus GN=Rps9 PE=1 SV=4	P29314										1	2
TRUE	Empty	NADPH--cytochrome P450 reductase OS=Rattus norvegicus GN=Por PE=1 SV=3	P00388										1	2
TRUE	Empty	Methylcrotonoyl-CoA carboxylase subunit alpha, mitochondrial OS=Rattus norvegicus GN=Mccc1 PE=1 SV=1	Q5I0C3				1							1
TRUE	Empty	Alanine aminotransferase 1 OS=Rattus norvegicus GN=Gpt PE=1 SV=2	P25409											1
TRUE	Empty	60S ribosomal protein L14 OS=Rattus norvegicus GN=Rpl14 PE=1 SV=3	Q63507					1					1	2
TRUE	Empty	40S ribosomal protein S20 OS=Rattus norvegicus GN=Rps20 PE=3 SV=1	P60868							1	1	1		
TRUE	Empty	ES1 protein homolog, mitochondrial OS=Rattus norvegicus PE=1 SV=2	P56571		1		2		1					1
TRUE	Empty	Mitochondrial import inner membrane translocase subunit Tim13 OS=Rattus norvegicus GN=Timm13 PE=2 SV=1	P62076			4								
TRUE	Empty	Heterogeneous nuclear ribonucleoprotein K OS=Rattus norvegicus GN=Hnrnpk PE=1 SV=1	P61980			1								2
TRUE	Empty	Profilin-1 OS=Rattus norvegicus GN=Pfn1 PE=1 SV=2	P62963			4								
TRUE	Empty	L-xylulose reductase OS=Rattus norvegicus GN=Dcxr PE=1 SV=1	Q920P0											
TRUE	Empty	Putative L-aspartate dehydrogenase OS=Rattus norvegicus GN=Aspdh PE=2 SV=1	Q5I0J9										1	
TRUE	Empty	Tropomyosin alpha-3 chain OS=Rattus norvegicus GN=Tpm3 PE=1 SV=2	Q63610	TRUE				1		1		1	1	2
TRUE	Empty	ATP synthase subunit f, mitochondrial OS=Rattus norvegicus GN=Atp5j2 PE=1 SV=1	D3ZAF6							1		1		2
TRUE	Empty	Sulfotransferase 1C1 OS=Rattus norvegicus GN=Sult1c1 PE=1 SV=1	P50237			1								
TRUE	Empty	60S ribosomal protein L6 OS=Rattus norvegicus GN=Rpl6 PE=1 SV=5	P21533										2	
TRUE	Empty	CDGSH iron-sulfur domain-containing protein 1 OS=Rattus norvegicus GN=Cisd1 PE=3 SV=1	B0K020											
TRUE	Empty	Hsc70-interacting protein OS=Rattus norvegicus GN=St13 PE=1 SV=1	P50503											
TRUE	Empty	Ubiquitin-like modifier-activating enzyme 1 OS=Rattus norvegicus GN=Uba1 PE=1 SV=1	Q5U300											
TRUE	Empty	Isoform 8 of Tropomyosin alpha-1 chain OS=Rattus norvegicus GN=Tpm1	P04692-8	TRUE				1		1			1	1
TRUE	Empty	Dimethylaniline monooxygenase [N-oxide-forming] 3 OS=Rattus norvegicus GN=Fmo3 PE=1 SV=1	Q9EQ76	TRUE										1
TRUE	Empty	60S ribosomal protein L3 OS=Rattus norvegicus GN=Rpl3 PE=1 SV=3	P21531										2	1
TRUE	Empty	Serum amyloid P-component OS=Rattus norvegicus GN=Apcs PE=2 SV=2	P23680			2								
TRUE	Empty	Dolichyl-diphosphooligosaccharide--protein glycosyltransferase subunit 2 OS=Rattus norvegicus GN=Rpn2 PE=2 SV=2	P25235			2								
TRUE	Empty	Tetratricopeptide repeat protein 36 OS=Rattus norvegicus GN=Ttc36 PE=2 SV=1	Q66H45											
TRUE	Empty	Cytochrome P450 2C55 OS=Rattus norvegicus GN=Cyp2c55 PE=2 SV=2	P33273	TRUE								2		1
TRUE	Empty	Leucine zipper putative tumor suppressor 1 OS=Rattus norvegicus GN=Lzts1 PE=1 SV=3	Q8CFC9											
TRUE	Empty	Non-POU domain-containing octamer-binding protein OS=Rattus norvegicus GN=Nono PE=2 SV=3	Q5FVM4											
TRUE	Empty	NADPH:adrenodoxin oxidoreductase, mitochondrial OS=Rattus norvegicus GN=Fdxr PE=1 SV=1	P56522				2							
TRUE	Empty	2-oxoisovalerate dehydrogenase subunit beta, mitochondrial OS=Rattus norvegicus GN=Bckdhb PE=1 SV=3	P35738		1	2								
TRUE	Empty	Cytochrome c oxidase subunit 6A1, mitochondrial OS=Rattus norvegicus GN=Cox6a1 PE=1 SV=2	P10818			2								
TRUE	Empty	Long-chain-fatty-acid--CoA ligase 6 OS=Rattus norvegicus GN=Acsl6 PE=1 SV=1	P33124		1			2	1					
TRUE	Empty	Protein transport protein Sec31A OS=Rattus norvegicus GN=Sec31a PE=1 SV=2	Q9Z2Q1 (+1)											
TRUE	Empty	Transmembrane emp24 domain-containing protein 10 OS=Rattus norvegicus GN=Tmed10 PE=1 SV=2	Q63584											
TRUE	Empty	Ethylmalonyl-CoA decarboxylase OS=Rattus norvegicus GN=Echdc1 PE=1 SV=1	Q6AYG5											
TRUE	Empty	Coatomer subunit beta' OS=Rattus norvegicus GN=Copb2 PE=1 SV=3	O35142											
TRUE	Empty	Dipeptidyl peptidase 3 OS=Rattus norvegicus GN=Dpp3 PE=1 SV=2	O55096											2
TRUE	Empty	NSFL1 cofactor p47 OS=Rattus norvegicus GN=Nsfl1c PE=1 SV=1	O35987											2
TRUE	Empty	Pyridine nucleotide-disulfide oxidoreductase domain-containing protein 2 OS=Rattus norvegicus GN=Pyroxd2 PE=2 SV=1	Q68FT3											
TRUE	Empty	Cytoplasmic dynein 1 heavy chain 1 OS=Rattus norvegicus GN=Dync1h1 PE=1 SV=1	P38650											
TRUE	Empty	Retinol-binding protein 4 OS=Rattus norvegicus GN=Rbp4 PE=1 SV=1	P04916											
TRUE	Empty	26S protease regulatory subunit 7 OS=Rattus norvegicus GN=Psmc2 PE=1 SV=3	Q63347											
TRUE	Empty	P15304-DECOY	P15304-DECOY											
TRUE	Empty	Alcohol dehydrogenase class-3 OS=Rattus norvegicus GN=Adh5 PE=1 SV=2	P12711			1								
TRUE	Empty	Q5BK57-DECOY	Q5BK57-DECOY											
TRUE	Empty	Peroxiredoxin-4 OS=Rattus norvegicus GN=Prdx4 PE=2 SV=1	Q9Z0V5	TRUE								3		
