# Supplementary material for: Comparison of Different Buffers for Protein Extraction from Formalin-Fixed and Paraffin-Embedded Tissue Specimens
Source: PLoS One. 2015 Nov 18;10(11):e0142650. doi: 10.1371/journal.pone.0142650 (PMC4651363; doi:10.1371/journal.pone.0142650)
Supplement: S9 Table — (XLS) [file pone.0142650.s009.xls]

					Peptide number									
Visible?	Starred?	Bio View:202 Proteins in 170 ClustersWith 1 Decoy	Accession Number	Protein Grouping Ambiguity	buffer 1-1	buffer 1-2	buffer 2-1	buffer 2-2	buffer 3-1	buffer 3-2	buffer 4-1	buffer 4-2	buffer 5-1	buffer 5-2
TRUE	Empty	Cluster of Actin, cytoplasmic 2 OS=Rattus norvegicus GN=Actg1 PE=1 SV=1 (P63259)	P63259 [2]	TRUE	21	32	21	17	18	18	22	22	7	7
TRUE	Empty	Cluster of Keratin, type II cytoskeletal 1 OS=Rattus norvegicus GN=Krt1 PE=2 SV=1 (Q6IMF3)	Q6IMF3 [7]	TRUE	7	14	18	16	33	14	26	20	13	13
TRUE	Empty	Vimentin OS=Rattus norvegicus GN=Vim PE=1 SV=2	P31000	TRUE	14	19	13	14	21	15	13	11	9	9
TRUE	Empty	Cluster of Moesin OS=Rattus norvegicus GN=Msn PE=1 SV=3 (O35763)	O35763	TRUE	1	7	18	10	18	8	17	9	1	1
TRUE	Empty	Keratin, type I cytoskeletal 10 OS=Rattus norvegicus GN=Krt10 PE=2 SV=1	Q6IFW6	TRUE	8	10	10	12	12	9	13	12	9	12
TRUE	Empty	Hemoglobin subunit alpha-1/2 OS=Rattus norvegicus GN=Hba1 PE=1 SV=3	P01946		7	8	7	7	6	5	6	8		2
TRUE	Empty	Cluster of Tropomyosin alpha-4 chain OS=Rattus norvegicus GN=Tpm4 PE=1 SV=3 (P09495)	P09495 [8]	TRUE	3	2	9	9	21	13	9	3	9	8
TRUE	Empty	Cluster of Keratin, type I cytoskeletal 19 OS=Rattus norvegicus GN=Krt19 PE=1 SV=2 (Q63279)	Q63279 [2]	TRUE	9	13	11	11	16	8	14	15	9	8
TRUE	Empty	Cluster of Hemoglobin subunit beta-1 OS=Rattus norvegicus GN=Hbb PE=1 SV=3 (P02091)	P02091 [3]	TRUE	6	14	6	4	8	6	9	11	2	2
TRUE	Empty	Tubulin alpha-1A chain OS=Rattus norvegicus GN=Tuba1a PE=1 SV=1	P68370 (+1)		6	13	4	3	10	3	10	12	2	3
TRUE	Empty	Serum albumin OS=Rattus norvegicus GN=Alb PE=1 SV=2	P02770		9	12	9	10	9	10	6	7		1
TRUE	Empty	Cluster of Tubulin beta-4B chain OS=Rattus norvegicus GN=Tubb4b PE=1 SV=1 (Q6P9T8)	Q6P9T8 [2]	TRUE	7	13	4	4	5	3	6	6	2	3
TRUE	Empty	Polymerase I and transcript release factor OS=Rattus norvegicus GN=Ptrf PE=1 SV=1	P85125		3	3	8	6	10	6	8	10		1
TRUE	Empty	ATP synthase subunit beta, mitochondrial OS=Rattus norvegicus GN=Atp5b PE=1 SV=2	P10719		7	13	4	3	5	3	6	9	6	6
TRUE	Empty	Prelamin-A/C OS=Rattus norvegicus GN=Lmna PE=1 SV=1	P48679			1	10	10	11	7	7	5	5	7
TRUE	Empty	Vinculin OS=Rattus norvegicus GN=Vcl PE=1 SV=1	P85972		6	5	4	4	11	5	9	4		1
TRUE	Empty	Cluster of Heat shock protein HSP 90-beta OS=Rattus norvegicus GN=Hsp90ab1 PE=1 SV=4 (P34058)	P34058 [2]	TRUE	2	3	5	4	14	3	10	14	2	2
TRUE	Empty	Histone H4 OS=Rattus norvegicus GN=Hist1h4b PE=1 SV=2	P62804		4	5	3	4	4	3	5	5	1	1
TRUE	Empty	Advanced glycosylation end product-specific receptor OS=Rattus norvegicus GN=Ager PE=1 SV=1	Q63495		6	7	3	4	4	2	5	5		
TRUE	Empty	Histone H2B type 1 OS=Rattus norvegicus PE=1 SV=2	Q00715		3	5	3	3	4	3	3	4	3	2
TRUE	Empty	Histone H3.3 OS=Rattus norvegicus GN=H3f3b PE=1 SV=2	P84245 (+1)		1	5	5	2	6	4	3	3	1	1
TRUE	Empty	Cluster of Major urinary protein OS=Rattus norvegicus PE=1 SV=1 (P02761)	P02761	TRUE	9	8	4	3	3	4	6	5	4	3
TRUE	Empty	Laminin subunit beta-2 OS=Rattus norvegicus GN=Lamb2 PE=2 SV=1	P15800		2	2	8	8	8	5	6	5	3	4
TRUE	Empty	Dihydropyrimidinase-related protein 2 OS=Rattus norvegicus GN=Dpysl2 PE=1 SV=1	P47942		1	8	6	6	8	3	6	5	1	2
TRUE	Empty	Heat shock cognate 71 kDa protein OS=Rattus norvegicus GN=Hspa8 PE=1 SV=1	P63018	TRUE	3	6	5	2	8	3	8	8	1	1
TRUE	Empty	ATP synthase subunit alpha, mitochondrial OS=Rattus norvegicus GN=Atp5a1 PE=1 SV=2	P15999		6	14	2	2	4	2	10	8	2	2
TRUE	Empty	Serum deprivation-response protein OS=Rattus norvegicus GN=Sdpr PE=1 SV=3	Q66H98		4	2	5	5	6	5	5	5	1	1
TRUE	Empty	Transgelin-2 OS=Rattus norvegicus GN=Tagln2 PE=1 SV=1	Q5XFX0		4	5	3	3	4	3	5	4	2	2
TRUE	Empty	Spectrin alpha chain, non-erythrocytic 1 OS=Rattus norvegicus GN=Sptan1 PE=1 SV=2	P16086		3	2	2	3	8	4	12	3	1	
TRUE	Empty	Annexin A2 OS=Rattus norvegicus GN=Anxa2 PE=1 SV=2	Q07936 (+1)		2	3	3	4	7	5	4	4	3	2
TRUE	Empty	SEC14-like protein 3 OS=Rattus norvegicus GN=Sec14l3 PE=1 SV=1	Q9Z1J8		3	6	2	2	4	2	3	5	1	1
TRUE	Empty	Calmodulin OS=Homo sapiens GN=CALM1 PE=1 SV=2	P62158 (+1)		5	5			4	1	3	3		
TRUE	Empty	Cluster of Histone H1.4 OS=Rattus norvegicus GN=Hist1h1e PE=1 SV=3 (P15865)	P15865	TRUE	1	4	4	2	4	3	4	4		
TRUE	Empty	Cluster of Histone H2A type 2-A OS=Rattus norvegicus GN=Hist2h2aa3 PE=1 SV=1 (P0CC09)	P0CC09 [5]	TRUE	2	6	2	1	2	1	3	3	4	3
TRUE	Empty	Myosin light polypeptide 6 OS=Rattus norvegicus GN=Myl6 PE=1 SV=3	Q64119	TRUE	5	4	2	4	6	3	5	6		
TRUE	Empty	Dipeptidyl peptidase 4 OS=Rattus norvegicus GN=Dpp4 PE=1 SV=2	P14740	TRUE	4	13	1	2	2	1	5	5		1
TRUE	Empty	Myosin-9 OS=Rattus norvegicus GN=Myh9 PE=1 SV=3	Q62812	TRUE			4	5	13	8	12			
TRUE	Empty	Elongation factor 1-alpha 1 OS=Rattus norvegicus GN=Eef1a1 PE=1 SV=1	P62630		1	4	4	3	3	2	5	7		
TRUE	Empty	Peptidyl-prolyl cis-trans isomerase A OS=Rattus norvegicus GN=Ppia PE=1 SV=2	P10111		2	8	2	2	4	1	4	3		
TRUE	Empty	Heat shock protein beta-1 OS=Rattus norvegicus GN=Hspb1 PE=1 SV=1	P42930		4	8	1	2	5	3	2	2	2	2
TRUE	Empty	Peroxiredoxin-6 OS=Rattus norvegicus GN=Prdx6 PE=1 SV=3	O35244		2	9	2	3	4	1	1	4	2	1
TRUE	Empty	Polyubiquitin-B OS=Rattus norvegicus GN=Ubb PE=1 SV=1	P0CG51 (+3)			5	3	1	5	3	5	3		
TRUE	Empty	Guanine deaminase OS=Rattus norvegicus GN=Gda PE=1 SV=1	Q9WTT6		5	4	2	3	4	3	2	2	1	1
TRUE	Empty	Lysozyme C-1 OS=Rattus norvegicus GN=Lyz1 PE=1 SV=2	P00697		3	6	2	2	2	2	3	4	2	2
TRUE	Empty	Annexin A1 OS=Rattus norvegicus GN=Anxa1 PE=1 SV=2	P07150	TRUE		5	1		9	2	3	4	1	2
TRUE	Empty	14-3-3 protein zeta/delta OS=Rattus norvegicus GN=Ywhaz PE=1 SV=1	P63102	TRUE	9	9	2	3	5	2	5	7		
TRUE	Empty	Protein S100-A6 OS=Rattus norvegicus GN=S100a6 PE=1 SV=3	P05964		3	3	2	2	3	3	2	2	1	1
TRUE	Empty	Cluster of Collagen alpha-2(I) chain OS=Rattus norvegicus GN=Col1a2 PE=1 SV=3 (P02466)	P02466 [2]	TRUE	2	5	2	3	4	5	2			1
TRUE	Empty	Urinary protein 2 OS=Rattus norvegicus PE=1 SV=1	P81828		1	3	1	1	1	1	1	1	1	1
TRUE	Empty	Serotransferrin OS=Rattus norvegicus GN=Tf PE=1 SV=3	P12346		1	2	3	2	5	4	1	1	1	1
TRUE	Empty	Peroxiredoxin-1 OS=Rattus norvegicus GN=Prdx1 PE=1 SV=1	Q63716		3	6	1	3	1		2	3	1	1
TRUE	Empty	Annexin A5 OS=Rattus norvegicus GN=Anxa5 PE=1 SV=3	P14668		2	5		1	4	1	2	2	2	2
TRUE	Empty	Caveolin-1 OS=Rattus norvegicus GN=Cav1 PE=1 SV=3	P41350		4	3	2	2	3	2	2	2		
TRUE	Empty	Synaptic vesicle membrane protein VAT-1 homolog OS=Rattus norvegicus GN=Vat1 PE=1 SV=1	Q3MIE4		2	3	1	1	1	1	2	1	3	
TRUE	Empty	Heterogeneous nuclear ribonucleoproteins A2/B1 OS=Rattus norvegicus GN=Hnrnpa2b1 PE=1 SV=1	A7VJC2 (+3)				5	2	1	2	2	2	3	2
TRUE	Empty	Basal cell adhesion molecule OS=Rattus norvegicus GN=Bcam PE=2 SV=1	Q9ESS6		1	9	1	3	3	1	3	1	1	
TRUE	Empty	Glutathione S-transferase Mu 2 OS=Rattus norvegicus GN=Gstm2 PE=1 SV=2	P08010		3	5	1	2	3	2	2	3	2	2
TRUE	Empty	Collagen alpha-1(I) chain OS=Rattus norvegicus GN=Col1a1 PE=1 SV=5	P02454			3	1	2	5	4	4			
TRUE	Empty	Pulmonary surfactant-associated protein A OS=Rattus norvegicus GN=Sftpa1 PE=1 SV=3	P08427		3	5	1	1	2	2	2	1	2	1
TRUE	Empty	Fructose-bisphosphate aldolase A OS=Rattus norvegicus GN=Aldoa PE=1 SV=2	P05065		3	4	2		1	1	2	3		
TRUE	Empty	Protein disulfide-isomerase A3 OS=Rattus norvegicus GN=Pdia3 PE=1 SV=2	P11598		3	2	2	1	5	2	1	4	1	1
TRUE	Empty	Gelsolin OS=Rattus norvegicus GN=Gsn PE=1 SV=1	Q68FP1 (+1)		1	2	1	2	3	1	3	4	4	2
TRUE	Empty	Cluster of 14-3-3 protein theta OS=Mus musculus GN=Ywhaq PE=1 SV=1 (P68254)	P68254 [5]	TRUE	9	12	2	3	6	3	5	4	1	
TRUE	Empty	Glyceraldehyde-3-phosphate dehydrogenase OS=Rattus norvegicus GN=Gapdh PE=1 SV=3	P04797		2	7	2			2	2	6	1	
TRUE	Empty	14-3-3 protein epsilon OS=Rattus norvegicus GN=Ywhae PE=1 SV=1	P62260	TRUE	6	6	1	4	4	2	3	4		
TRUE	Empty	Cluster of Alpha-actinin-4 OS=Rattus norvegicus GN=Actn4 PE=1 SV=2 (Q9QXQ0)	Q9QXQ0 [2]	TRUE	3		1	2	4	1	3	8		1
TRUE	Empty	Cluster of Myosin regulatory light chain RLC-A OS=Rattus norvegicus GN=Rlc-a PE=2 SV=2 (P13832)	P13832 [2]	TRUE	4	4			4		3	2	2	1
TRUE	Empty	Cluster of Myosin-6 OS=Rattus norvegicus GN=Myh6 PE=2 SV=2 (P02563)	P02563 [2]	TRUE	2	15	1	1				2		
TRUE	Empty	Aldehyde dehydrogenase, mitochondrial OS=Rattus norvegicus GN=Aldh2 PE=1 SV=1	P11884	TRUE	2	7	1	1	1	2	1	1	2	2
TRUE	Empty	High mobility group protein B1 OS=Rattus norvegicus GN=Hmgb1 PE=1 SV=2	P63159				2	1	1	1	3	1		
TRUE	Empty	Cluster of Glutathione S-transferase alpha-3 OS=Rattus norvegicus GN=Gsta3 PE=1 SV=3 (P04904)	P04904 [2]	TRUE	2	4	2	1	2	1	2	2		
TRUE	Empty	Myosin light chain 3 OS=Rattus norvegicus GN=Myl3 PE=1 SV=2	P16409	TRUE	5	8	1	2	3	2	4	4		
TRUE	Empty	Annexin A4 OS=Rattus norvegicus GN=Anxa4 PE=1 SV=3	P55260		4	5	2	1	1		1	1	1	2
TRUE	Empty	Transketolase OS=Rattus norvegicus GN=Tkt PE=1 SV=1	P50137				2	3	4	3	1	1	1	1
TRUE	Empty	Alpha-enolase OS=Rattus norvegicus GN=Eno1 PE=1 SV=4	P04764		2	5	1	1	2		2	2		1
TRUE	Empty	Myristoylated alanine-rich C-kinase substrate OS=Rattus norvegicus GN=Marcks PE=1 SV=2	P30009		5	2	1	1	1	3	1			
TRUE	Empty	EH domain-containing protein 2 OS=Rattus norvegicus GN=Ehd2 PE=1 SV=1	Q4V8H8			1			4		1	4	1	1
TRUE	Empty	Superoxide dismutase [Cu-Zn] OS=Rattus norvegicus GN=Sod1 PE=1 SV=2	P07632		2	2	1	1	1		2	2	1	1
TRUE	Empty	Transforming protein RhoA OS=Rattus norvegicus GN=Rhoa PE=1 SV=1	P61589		1	2	1	1	2	2	1	1		
TRUE	Empty	Malate dehydrogenase, mitochondrial OS=Rattus norvegicus GN=Mdh2 PE=1 SV=2	P04636		1	8	1		2	1	2	1		
TRUE	Empty	Annexin A3 OS=Rattus norvegicus GN=Anxa3 PE=1 SV=4	P14669		1	5	1		2	1		2	1	1
TRUE	Empty	Dipeptidase 1 OS=Rattus norvegicus GN=Dpep1 PE=2 SV=2	P31430		2	5						2	2	2
TRUE	Empty	Integrin beta-1 OS=Rattus norvegicus GN=Itgb1 PE=2 SV=1	P49134		4	4			1					
TRUE	Empty	Cysteine and glycine-rich protein 1 OS=Rattus norvegicus GN=Csrp1 PE=2 SV=2	P47875			1	2		2		3	2		
TRUE	Empty	Heterogeneous nuclear ribonucleoprotein M OS=Rattus norvegicus GN=Hnrnpm PE=1 SV=4	Q62826 (+1)						1	1			6	4
TRUE	Empty	Elongation factor 1-delta OS=Rattus norvegicus GN=Eef1d PE=1 SV=2	Q68FR9 (+1)		2	3	1		1		1	1	2	2
TRUE	Empty	Aconitate hydratase, mitochondrial OS=Rattus norvegicus GN=Aco2 PE=1 SV=2	Q9ER34		3	1		1	1	2	1	2	2	1
TRUE	Empty	Guanine nucleotide-binding protein G(i) subunit alpha-2 OS=Rattus norvegicus GN=Gnai2 PE=1 SV=3	P04897 (+2)		1	2			1		1	1	1	1
TRUE	Empty	Triosephosphate isomerase OS=Rattus norvegicus GN=Tpi1 PE=1 SV=2	P48500		1	5		1	1		1	1		
TRUE	Empty	Profilin-1 OS=Rattus norvegicus GN=Pfn1 PE=1 SV=2	P62963			6			1			1	1	1
TRUE	Empty	60 kDa heat shock protein, mitochondrial OS=Rattus norvegicus GN=Hspd1 PE=1 SV=1	P63039		3	4		2	1		2			
TRUE	Empty	78 kDa glucose-regulated protein OS=Rattus norvegicus GN=Hspa5 PE=1 SV=1	P06761 (+1)	TRUE		3		1	3	1	3	4		1
TRUE	Empty	Phosphate carrier protein, mitochondrial OS=Rattus norvegicus GN=Slc25a3 PE=1 SV=1	P16036		1	1	1	1	1	1	2	2		
TRUE	Empty	Peroxiredoxin-2 OS=Rattus norvegicus GN=Prdx2 PE=1 SV=3	P35704		2	2			1		1		2	2
TRUE	Empty	14-3-3 protein gamma OS=Rattus norvegicus GN=Ywhag PE=1 SV=2	P61983	TRUE	9	7	1	3	4	2	3	4		
TRUE	Empty	Intercellular adhesion molecule 1 OS=Rattus norvegicus GN=Icam1 PE=2 SV=1	Q00238		2	5			1		1	1		
TRUE	Empty	Bone marrow stromal antigen 2 OS=Rattus norvegicus GN=Bst2 PE=1 SV=1	Q811A2		1	2			1		1			
TRUE	Empty	L-lactate dehydrogenase A chain OS=Rattus norvegicus GN=Ldha PE=1 SV=1	P04642	TRUE	1	4	2	1	4	2	2		1	2
TRUE	Empty	Unconventional myosin-Ic OS=Rattus norvegicus GN=Myo1c PE=2 SV=2	Q63355				2	2	1	1		2	1	1
TRUE	Empty	Cluster of Ras-related protein Rab-1A OS=Rattus norvegicus GN=Rab1A PE=1 SV=3 (Q6NYB7)	Q6NYB7 [2]	TRUE	2	3	1		2	1				
TRUE	Empty	Aldose reductase OS=Rattus norvegicus GN=Akr1b1 PE=1 SV=3	P07943			8	1				1			
TRUE	Empty	Transgelin OS=Rattus norvegicus GN=Tagln PE=1 SV=2	P31232		1		1		4	2				
TRUE	Empty	Desmin OS=Rattus norvegicus GN=Des PE=1 SV=2	P48675	TRUE	2	2		1	10	6	1			
TRUE	Empty	Chloride intracellular channel protein 5 OS=Rattus norvegicus GN=Clic5 PE=1 SV=1	Q9EPT8			5		1			2		1	
TRUE	Empty	Carboxylesterase 1D OS=Rattus norvegicus GN=Ces1d PE=1 SV=2	P16303		1	2	1		2	2	1	1		
TRUE	Empty	P03541-DECOY	P03541-DECOY		1		1	1	1			1		
TRUE	Empty	Myosin regulatory light chain 2, ventricular/cardiac muscle isoform OS=Rattus norvegicus GN=Myl2 PE=1 SV=2	P08733		2	4						1		
TRUE	Empty	ATP synthase subunit delta, mitochondrial OS=Rattus norvegicus GN=Atp5d PE=1 SV=2	P35434		2	3					2	1		
TRUE	Empty	Heterogeneous nuclear ribonucleoprotein A3 OS=Rattus norvegicus GN=Hnrnpa3 PE=1 SV=1	Q6URK4 (+1)				1	2	2		3			
TRUE	Empty	Thioredoxin OS=Rattus norvegicus GN=Txn PE=1 SV=2	P11232		2	2	1	1	1					
TRUE	Empty	Fructose-bisphosphate aldolase B OS=Rattus norvegicus GN=Aldob PE=1 SV=2	P00884		2	3					3	1		
TRUE	Empty	40S ribosomal protein SA OS=Rattus norvegicus GN=Rpsa PE=1 SV=3	P38983		1	1		1	1	1			1	
TRUE	Empty	Cell division control protein 42 homolog OS=Rattus norvegicus GN=Cdc42 PE=1 SV=2	Q8CFN2 (+1)			2	1	1	1	1				
TRUE	Empty	Annexin A6 OS=Rattus norvegicus GN=Anxa6 PE=1 SV=2	P48037	TRUE			1			1	2	4		1
TRUE	Empty	Histone H1.0 OS=Rattus norvegicus GN=H1f0 PE=2 SV=2	P43278				2	1		2				
TRUE	Empty	Lamin-B1 OS=Rattus norvegicus GN=Lmnb1 PE=1 SV=3	P70615				2	1	1		2			
TRUE	Empty	Rho GDP-dissociation inhibitor 1 OS=Rattus norvegicus GN=Arhgdia PE=1 SV=1	Q5XI73			1			2		2	1	1	1
TRUE	Empty	Cysteine-rich protein 2 OS=Rattus norvegicus GN=Crip2 PE=2 SV=1	P36201						1		2	2		
TRUE	Empty	Calreticulin OS=Rattus norvegicus GN=Calr PE=1 SV=1	P18418		2	1			1	1	1			
TRUE	Empty	Parathymosin OS=Rattus norvegicus GN=Ptms PE=1 SV=2	P04550		2	1			1	1	1	1		
TRUE	Empty	Urinary protein 1 OS=Rattus norvegicus PE=1 SV=1	P81827		1	3					1	1		1
TRUE	Empty	Glutathione S-transferase P OS=Rattus norvegicus GN=Gstp1 PE=1 SV=2	P04906			4					1	1		
TRUE	Empty	Cofilin-1 OS=Rattus norvegicus GN=Cfl1 PE=1 SV=3	P45592			2			1		2	2		
TRUE	Empty	LIM and SH3 domain protein 1 OS=Rattus norvegicus GN=Lasp1 PE=1 SV=1	Q99MZ8				2		2		1		1	1
TRUE	Empty	Microtubule-associated protein 4 OS=Rattus norvegicus GN=Map4 PE=1 SV=1	Q5M7W5				3			1			1	1
TRUE	Empty	NADH-cytochrome b5 reductase 3 OS=Rattus norvegicus GN=Cyb5r3 PE=1 SV=2	P20070 (+2)				1	2	2		1	1		
TRUE	Empty	Endoplasmin OS=Rattus norvegicus GN=Hsp90b1 PE=1 SV=2	Q66HD0 (+1)	TRUE	1				2	2	1	3		
TRUE	Empty	Angiotensin-converting enzyme OS=Rattus norvegicus GN=Ace PE=2 SV=1	P47820	TRUE	1	2				2				
TRUE	Empty	Ig kappa chain C region, B allele OS=Rattus norvegicus PE=1 SV=1	P01835		2	2					2			
TRUE	Empty	Purine nucleoside phosphorylase OS=Rattus norvegicus GN=Pnp PE=1 SV=1	P85973			6								
TRUE	Empty	Myosin-11 (Fragments) OS=Rattus norvegicus GN=Myh11 PE=2 SV=3	Q63862 (+2)	TRUE					9	5	2			
TRUE	Empty	CD59 glycoprotein OS=Rattus norvegicus GN=Cd59 PE=1 SV=2	P27274		2	2			1				1	1
TRUE	Empty	Peptidyl-prolyl cis-trans isomerase FKBP1A OS=Rattus norvegicus GN=Fkbp1a PE=1 SV=3	Q62658		1	2	1					1		
TRUE	Empty	Phosphoglycerate kinase 2 OS=Mus musculus GN=Pgk2 PE=1 SV=4	P09041 (+2)			2					1	2		
TRUE	Empty	Sulfated glycoprotein 1 OS=Rattus norvegicus GN=Psap PE=1 SV=1	P10960		1	2			1	1	1	1		
TRUE	Empty	Periaxin OS=Rattus norvegicus GN=Prx PE=1 SV=2	Q63425		1		1	1						
TRUE	Empty	Pyruvate kinase isozymes M1/M2 OS=Rattus norvegicus GN=Pkm PE=1 SV=3	P11980 (+1)						2		1		1	2
TRUE	Empty	L-lactate dehydrogenase B chain OS=Rattus norvegicus GN=Ldhb PE=1 SV=2	P42123	TRUE	1	6	1		2	1	2		1	2
TRUE	Empty	Retinal dehydrogenase 1 OS=Rattus norvegicus GN=Aldh1a1 PE=1 SV=3	P51647	TRUE		4			1				1	
TRUE	Empty	Macrophage migration inhibitory factor OS=Rattus norvegicus GN=Mif PE=1 SV=4	P30904			3					1	1		
TRUE	Empty	Tubulin polymerization-promoting protein family member 3 OS=Rattus norvegicus GN=Tppp3 PE=2 SV=1	Q5PPN5			1		1	2		2			
TRUE	Empty	Cytochrome b5 OS=Rattus norvegicus GN=Cyb5a PE=1 SV=2	P00173 (+1)		3								1	1
TRUE	Empty	Non-histone chromosomal protein HMG-17 OS=Rattus norvegicus GN=Hmgn2 PE=1 SV=2	P18437			1					1			
TRUE	Empty	Cluster of ADP-ribosylation factor 3 OS=Rattus norvegicus GN=Arf3 PE=1 SV=2 (P61206)	P61206 [4]	TRUE	3	2			1					
TRUE	Empty	Prothymosin alpha OS=Rattus norvegicus GN=Ptma PE=1 SV=2	P06302		4									
TRUE	Empty	Urinary protein 3 OS=Rattus norvegicus PE=2 SV=1	P83121			2					1			1
TRUE	Empty	Ras-related protein Rap-1b OS=Rattus norvegicus GN=Rap1b PE=2 SV=2	Q62636		2	2			1					
TRUE	Empty	Heterogeneous nuclear ribonucleoprotein K OS=Rattus norvegicus GN=Hnrnpk PE=1 SV=1	P61980										3	2
TRUE	Empty	10 kDa heat shock protein, mitochondrial OS=Rattus norvegicus GN=Hspe1 PE=1 SV=3	P26772		1	2					1			
TRUE	Empty	Catalase OS=Rattus norvegicus GN=Cat PE=1 SV=3	P04762					1					2	2
TRUE	Empty	Protein S100-A9 OS=Rattus norvegicus GN=S100a9 PE=1 SV=3	P50116			3			1					
TRUE	Empty	Hydroxyacid oxidase 2 OS=Rattus norvegicus GN=Hao2 PE=1 SV=2	Q07523		1	2					1	1		
TRUE	Empty	Protein AMBP OS=Homo sapiens GN=AMBP PE=1 SV=1	P02760								4			
TRUE	Empty	Agrin OS=Rattus norvegicus GN=Agrn PE=1 SV=2	P25304 (+4)										1	2
TRUE	Empty	ADP/ATP translocase 1 OS=Rattus norvegicus GN=Slc25a4 PE=1 SV=3	Q05962			2					1			
TRUE	Empty	Cathepsin B OS=Rattus norvegicus GN=Ctsb PE=1 SV=2	P00787		1	2								
TRUE	Empty	Ras-related protein Rab-11B OS=Rattus norvegicus GN=Rab11b PE=2 SV=4	O35509 (+1)			2								
TRUE	Empty	Protein DJ-1 OS=Rattus norvegicus GN=Park7 PE=1 SV=1	O88767			2								
TRUE	Empty	Adenosylhomocysteinase OS=Rattus norvegicus GN=Ahcy PE=1 SV=3	P10760			2					1			
TRUE	Empty	Caveolin-2 OS=Rattus norvegicus GN=Cav2 PE=1 SV=2	Q2IBC5			2						1		
TRUE	Empty	Pulmonary surfactant-associated protein B OS=Rattus norvegicus GN=Sftpb PE=2 SV=1	P22355		1	2								
TRUE	Empty	Vesicle-associated membrane protein 8 OS=Rattus norvegicus GN=Vamp8 PE=1 SV=1	Q9WUF4		2									
TRUE	Empty	Fibulin-5 OS=Rattus norvegicus GN=Fbln5 PE=2 SV=1	Q9WVH8											2
TRUE	Empty	Galectin-1 OS=Rattus norvegicus GN=Lgals1 PE=1 SV=2	P11762			2								
TRUE	Empty	Adenine phosphoribosyltransferase OS=Rattus norvegicus GN=Aprt PE=1 SV=1	P36972			2								
TRUE	Empty	Guanine nucleotide-binding protein G(I)/G(S)/G(T) subunit beta-3 OS=Rattus norvegicus GN=Gnb3 PE=1 SV=1	P52287 (+2)			2								
TRUE	Empty	Aspartate aminotransferase, mitochondrial OS=Rattus norvegicus GN=Got2 PE=1 SV=2	P00507			2								
TRUE	Empty	Uromodulin OS=Rattus norvegicus GN=Umod PE=2 SV=1	P27590								2			
TRUE	Empty	Actin-related protein 2 OS=Rattus norvegicus GN=Actr2 PE=1 SV=1	Q5M7U6						3					
TRUE	Empty	Histone H1.5 OS=Rattus norvegicus GN=Hist1h1b PE=3 SV=1	D3ZBN0	TRUE										
