# Supplementary material for: Comparison of Different Buffers for Protein Extraction from Formalin-Fixed and Paraffin-Embedded Tissue Specimens
Source: PLoS One. 2015 Nov 18;10(11):e0142650. doi: 10.1371/journal.pone.0142650 (PMC4651363; doi:10.1371/journal.pone.0142650)
Supplement: S10 Table — (XLS) [file pone.0142650.s010.xls]

					Peptide number									
Visible?	Starred?	MS/MS View:807 Proteins in 730 ClustersWith 3 Hidden	Accession Number	Protein Grouping Ambiguity	buffer 1-1	buffer 1-2	buffer 2-1	buffer 2-2	buffer 3-1	buffer 3-2	buffer 4-1	buffer 4-2	buffer 5-1	buffer 5-2
TRUE	Empty	Cluster of Tubulin alpha-4A chain OS=Rattus norvegicus GN=Tuba4a PE=2 SV=1 (Q5XIF6)	Q5XIF6 [4]	TRUE	18	20	42	39	36	35	35	33	11	9
TRUE	Empty	Cluster of Tubulin beta-3 chain OS=Rattus norvegicus GN=Tubb3 PE=1 SV=1 (Q4QRB4)	Q4QRB4 [6]	TRUE	33	40	57	53	56	55	56	52	13	11
TRUE	Empty	Cluster of Actin, cytoplasmic 2 OS=Rattus norvegicus GN=Actg1 PE=1 SV=1 (P63259)	P63259 [2]	TRUE	33	37	31	34	32	31	25	28	12	13
TRUE	Empty	Cluster of Sodium/potassium-transporting ATPase subunit alpha-3 OS=Rattus norvegicus GN=Atp1a3 PE=1 SV=2 (P06687)	P06687 [3]	TRUE	41	58	55	58	57	61	49	52	14	14
TRUE	Empty	Cluster of Isoform 5 of Myelin basic protein S OS=Rattus norvegicus GN=Mbp (P02688-5)	P02688-5 [3]	TRUE	5	5	31	35	29	31	40	39	17	16
TRUE	Empty	ATP synthase subunit beta, mitochondrial OS=Rattus norvegicus GN=Atp5b PE=1 SV=2	P10719		21	25	26	26	27	27	26	26	10	11
TRUE	Empty	Cluster of Glyceraldehyde-3-phosphate dehydrogenase OS=Rattus norvegicus GN=Gapdh PE=1 SV=3 (P04797)	P04797	TRUE	15	18	21	24	21	23	20	20	1	2
TRUE	Empty	Creatine kinase B-type OS=Rattus norvegicus GN=Ckb PE=1 SV=2	P07335	TRUE	15	16	21	18	21	22	19	17	2	1
TRUE	Empty	Spectrin alpha chain, non-erythrocytic 1 OS=Rattus norvegicus GN=Sptan1 PE=1 SV=2	P16086		30	46	46	54	34	39	22	21	8	12
TRUE	Empty	Cluster of Pyruvate kinase isozymes M1/M2 OS=Rattus norvegicus GN=Pkm PE=1 SV=3 (P11980)	P11980 [4]	TRUE	8	13	35	35	36	34	29	33	9	9
TRUE	Empty	Cluster of Heat shock cognate 71 kDa protein OS=Rattus norvegicus GN=Hspa8 PE=1 SV=1 (P63018)	P63018 [2]	TRUE	23	25	30	29	30	31	30	29	4	4
TRUE	Empty	Clathrin heavy chain 1 OS=Rattus norvegicus GN=Cltc PE=1 SV=3	P11442		7	12	32	31	31	32	27	22	9	11
TRUE	Empty	ATP synthase subunit alpha, mitochondrial OS=Rattus norvegicus GN=Atp5a1 PE=1 SV=2	P15999		7	8	27	28	26	27	26	26	9	8
TRUE	Empty	Dihydropyrimidinase-related protein 2 OS=Rattus norvegicus GN=Dpysl2 PE=1 SV=1	P47942	TRUE	13	20	28	27	24	23	37	35	8	5
TRUE	Empty	Neurofilament light polypeptide OS=Rattus norvegicus GN=Nefl PE=1 SV=3	P19527	TRUE	4	4	38	36	39	38	28	26	6	5
TRUE	Empty	Cluster of Gamma-enolase OS=Rattus norvegicus GN=Eno2 PE=1 SV=2 (P07323)	P07323 [2]	TRUE	23	30	17	18	17	15	19	16	8	5
TRUE	Empty	Alpha-internexin OS=Rattus norvegicus GN=Ina PE=1 SV=2	P23565	TRUE	3	5	31	33	33	31	28	28	11	13
TRUE	Empty	Aconitate hydratase, mitochondrial OS=Rattus norvegicus GN=Aco2 PE=1 SV=2	Q9ER34		5	5	19	20	20	18	22	22	8	6
TRUE	Empty	Isoform MAP2b of Microtubule-associated protein 2 OS=Rattus norvegicus GN=Map2	P15146-2		37	46	20	17	18	17	22	18	5	5
TRUE	Empty	Fructose-bisphosphate aldolase A OS=Rattus norvegicus GN=Aldoa PE=1 SV=2	P05065	TRUE	19	19	16	15	19	20	15	14	3	1
TRUE	Empty	Malate dehydrogenase, mitochondrial OS=Rattus norvegicus GN=Mdh2 PE=1 SV=2	P04636		13	18	23	22	22	22	22	21	1	1
TRUE	Empty	Microtubule-associated protein 1A OS=Rattus norvegicus GN=Map1a PE=1 SV=1	P34926	TRUE	43	50	8	17	17	20	8	8	9	11
TRUE	Empty	Cluster of Isoform 2 of Syntaxin-binding protein 1 OS=Homo sapiens GN=STXBP1 (P61764-2)	P61764-2 [5]	TRUE	12	12	17	18	21	21	20	18	4	3
TRUE	Empty	V-type proton ATPase subunit B, brain isoform OS=Rattus norvegicus GN=Atp6v1b2 PE=1 SV=1	P62815		10	14	15	17	14	13	14	14	9	7
TRUE	Empty	Phosphoglycerate kinase 1 OS=Rattus norvegicus GN=Pgk1 PE=1 SV=2	P16617		21	24	14	12	13	13	16	17		
TRUE	Empty	Alpha-enolase OS=Rattus norvegicus GN=Eno1 PE=1 SV=4	P04764	TRUE	13	20	17	15	16	19	16	17	2	1
TRUE	Empty	Cluster of Isoform IB of Synapsin-1 OS=Rattus norvegicus GN=Syn1 (P09951-2)	P09951-2 [2]	TRUE	8	10	22	25	21	25	24	26	8	7
TRUE	Empty	60 kDa heat shock protein, mitochondrial OS=Rattus norvegicus GN=Hspd1 PE=1 SV=1	P63039		16	22	19	19	17	16	16	17	2	1
TRUE	Empty	Vesicle-fusing ATPase OS=Rattus norvegicus GN=Nsf PE=1 SV=1	Q9QUL6		1	5	23	21	24	24	21	16	3	3
TRUE	Empty	Cluster of Dynamin-1 OS=Rattus norvegicus GN=Dnm1 PE=1 SV=2 (P21575)	P21575 [14]	TRUE	8	8	25	25	27	27	28	20	14	9
TRUE	Empty	Neurofilament medium polypeptide OS=Rattus norvegicus GN=Nefm PE=1 SV=4	P12839	TRUE	5	6	25	30	27	28	19	20	3	3
TRUE	Empty	Triosephosphate isomerase OS=Rattus norvegicus GN=Tpi1 PE=1 SV=2	P48500		17	21	13	15	15	12	11	10		
TRUE	Empty	2',3'-cyclic-nucleotide 3'-phosphodiesterase OS=Rattus norvegicus GN=Cnp PE=1 SV=2	P13233		4	6	24	25	22	25	16	17	3	3
TRUE	Empty	Phosphoglycerate mutase 1 OS=Rattus norvegicus GN=Pgam1 PE=1 SV=4	P25113		15	16	12	14	12	13	15	15	1	1
TRUE	Empty	Cluster of Guanine nucleotide-binding protein G(o) subunit alpha OS=Rattus norvegicus GN=Gnao1 PE=1 SV=2 (P59215)	P59215 [5]	TRUE	13	15	15	14	12	12	12	11	6	6
TRUE	Empty	Aspartate aminotransferase, cytoplasmic OS=Rattus norvegicus GN=Got1 PE=1 SV=3	P13221		15	23	12	11	12	11	11	12	6	6
TRUE	Empty	Fructose-bisphosphate aldolase C OS=Rattus norvegicus GN=Aldoc PE=1 SV=3	P09117	TRUE	15	20	12	14	14	13	9	9	4	5
TRUE	Empty	Glial fibrillary acidic protein OS=Rattus norvegicus GN=Gfap PE=1 SV=2	P47819		1	3	19	19	17	18	15	13	12	7
TRUE	Empty	Glutamate dehydrogenase 1, mitochondrial OS=Rattus norvegicus GN=Glud1 PE=1 SV=2	P10860		4	10	19	18	17	19	15	14		3
TRUE	Empty	Neurofilament heavy polypeptide OS=Rattus norvegicus GN=Nefh PE=1 SV=4	P16884	TRUE	2	3	17	17	18	15	15	15	4	6
TRUE	Empty	Peptidyl-prolyl cis-trans isomerase A OS=Rattus norvegicus GN=Ppia PE=1 SV=2	P10111		10	10	10	9	10	8	10	10	2	1
TRUE	Empty	Cluster of Synaptosomal-associated protein 25 OS=Rattus norvegicus GN=Snap25 PE=1 SV=1 (P60881)	P60881 [3]	TRUE	13	16	9	9	8	8	8	9	9	10
TRUE	Empty	Ubiquitin carboxyl-terminal hydrolase isozyme L1 OS=Rattus norvegicus GN=Uchl1 PE=1 SV=2	Q00981		9	11	7	7	8	10	7	7	1	1
TRUE	Empty	Glucose-6-phosphate isomerase OS=Rattus norvegicus GN=Gpi PE=1 SV=1	Q6P6V0		10	10	12	16	15	16	11	9	1	1
TRUE	Empty	Neural cell adhesion molecule 1 OS=Rattus norvegicus GN=Ncam1 PE=1 SV=1	P13596		21	23	9	10	10	11	4	8		
TRUE	Empty	Spectrin beta chain, non-erythrocytic 2 OS=Rattus norvegicus GN=Sptbn2 PE=1 SV=2	Q9QWN8		8	12	14	19	10	14	11	11	10	11
TRUE	Empty	Hexokinase-1 OS=Rattus norvegicus GN=Hk1 PE=1 SV=4	P05708		2	2	14	12	14	12	15	16	6	7
TRUE	Empty	Cluster of Histone H2B type 1 OS=Rattus norvegicus PE=1 SV=2 (Q00715)	Q00715 [2]	TRUE	1	3	13	12	12	12	15	14	4	6
TRUE	Empty	Rab GDP dissociation inhibitor alpha OS=Rattus norvegicus GN=Gdi1 PE=1 SV=1	P50398	TRUE	11	17	12	12	11	12	7	8	2	3
TRUE	Empty	Aspartate aminotransferase, mitochondrial OS=Rattus norvegicus GN=Got2 PE=1 SV=2	P00507		8	12	12	12	11	12	12	11	3	3
TRUE	Empty	L-lactate dehydrogenase B chain OS=Rattus norvegicus GN=Ldhb PE=1 SV=2	P42123	TRUE	16	19	10	7	8	9	8	8	1	1
TRUE	Empty	Cluster of Microtubule-associated protein tau OS=Mus musculus GN=Mapt PE=1 SV=3 (P10637)	P10637 [4]	TRUE	6	10	13	14	13	12	15	10	1	1
TRUE	Empty	14-3-3 protein zeta/delta OS=Rattus norvegicus GN=Ywhaz PE=1 SV=1	P63102	TRUE	20	21	15	11	10	10	8	9	4	3
TRUE	Empty	Malate dehydrogenase, cytoplasmic OS=Rattus norvegicus GN=Mdh1 PE=1 SV=3	O88989		9	9	12	13	14	11	8	8	1	1
TRUE	Empty	Heat shock protein HSP 90-alpha OS=Rattus norvegicus GN=Hsp90aa1 PE=1 SV=3	P82995	TRUE	5	8	19	19	18	19	9	10	7	8
TRUE	Empty	Microtubule-associated protein 1B OS=Rattus norvegicus GN=Map1b PE=1 SV=2	P15205	TRUE	9	16	9	10	11	11	8	10	4	4
TRUE	Empty	Creatine kinase U-type, mitochondrial OS=Rattus norvegicus GN=Ckmt1 PE=1 SV=1	P25809	TRUE	3	5	9	10	8	9	10	11	4	4
TRUE	Empty	Synapsin-2 OS=Rattus norvegicus GN=Syn2 PE=1 SV=1	Q63537	TRUE	8	10	11	11	9	11	8	11	2	2
TRUE	Empty	78 kDa glucose-regulated protein OS=Rattus norvegicus GN=Hspa5 PE=1 SV=1	P06761 (+1)	TRUE	8	9	14	14	13	14	13	9	2	1
TRUE	Empty	Cytoplasmic dynein 1 heavy chain 1 OS=Rattus norvegicus GN=Dync1h1 PE=1 SV=1	P38650		1		14	14	16	16	15	10	3	1
TRUE	Empty	Cluster of Elongation factor 1-alpha 1 OS=Rattus norvegicus GN=Eef1a1 PE=1 SV=1 (P62630)	P62630 [2]	TRUE	1	4	11	11	11	13	14	9		
TRUE	Empty	ATP synthase subunit O, mitochondrial OS=Rattus norvegicus GN=Atp5o PE=1 SV=1	Q06647		6	11	8	8	8	8	8	8	1	1
TRUE	Empty	ATP synthase subunit d, mitochondrial OS=Rattus norvegicus GN=Atp5h PE=1 SV=3	P31399		9	11	6	7	6	7	5	6		
TRUE	Empty	Cytochrome b-c1 complex subunit 2, mitochondrial OS=Rattus norvegicus GN=Uqcrc2 PE=1 SV=2	P32551		10	11	11	10	9	10	8	8	2	2
TRUE	Empty	Cluster of Histone H2A type 1 OS=Rattus norvegicus PE=1 SV=2 (P02262)	P02262 [4]	TRUE	3	2	7	7	5	7	8	9	3	4
TRUE	Empty	Pyruvate dehydrogenase E1 component subunit beta, mitochondrial OS=Rattus norvegicus GN=Pdhb PE=1 SV=2	P49432		7	8	8	7	8	7	7	7	1	1
TRUE	Empty	Sodium/potassium-transporting ATPase subunit beta-1 OS=Rattus norvegicus GN=Atp1b1 PE=1 SV=1	P07340		6	9	9	8	11	11	8	6	1	1
TRUE	Empty	Isoform S-MAG of Myelin-associated glycoprotein OS=Rattus norvegicus GN=Mag	P07722-2		5	5	7	7	8	7	7	4	4	5
TRUE	Empty	Cytochrome b-c1 complex subunit 1, mitochondrial OS=Rattus norvegicus GN=Uqcrc1 PE=1 SV=1	Q68FY0		8	7	10	7	9	7	8	7	6	6
TRUE	Empty	NADH-ubiquinone oxidoreductase 75 kDa subunit, mitochondrial OS=Rattus norvegicus GN=Ndufs1 PE=1 SV=1	Q66HF1		3	6	12	12	11	14	5	8	5	5
TRUE	Empty	Microtubule-associated protein 6 OS=Rattus norvegicus GN=Map6 PE=1 SV=1	Q63560		6	10	8	11	11	9	11	10	4	5
TRUE	Empty	Dynamin-1-like protein OS=Rattus norvegicus GN=Dnm1l PE=1 SV=1	O35303 (+1)		12	17	6	5	5	5	5	6	3	3
TRUE	Empty	Contactin-1 OS=Rattus norvegicus GN=Cntn1 PE=1 SV=2	Q63198		13	15	9	10	9	10	5	7	5	5
TRUE	Empty	Cluster of Isoform 5 of Tropomyosin alpha-1 chain OS=Rattus norvegicus GN=Tpm1 (P04692-5)	P04692-5 [6]	TRUE	8	6	8	6	10	12	2	5	4	9
TRUE	Empty	Cytochrome c oxidase subunit 2 OS=Uromys caudimaculatus GN=MT-CO2 PE=3 SV=1	Q38RU4 (+15)		2	2	5	5	5	5	5	5	2	2
TRUE	Empty	Isoform 2 of Protein NDRG2 OS=Rattus norvegicus GN=Ndrg2	Q8VBU2-2		11	13	5	5	5	6	5	5	4	2
TRUE	Empty	Glycogen phosphorylase, brain form (Fragment) OS=Rattus norvegicus GN=Pygb PE=1 SV=3	P53534	TRUE	2	3	12	13	12	11	10	8	7	8
TRUE	Empty	Cluster of Calcium/calmodulin-dependent protein kinase type II subunit alpha OS=Rattus norvegicus GN=Camk2a PE=1 SV=1 (P11275)	P11275 [8]	TRUE	1	3	16	14	15	17	11	10	4	4
TRUE	Empty	Calmodulin OS=Homo sapiens GN=CALM1 PE=1 SV=2	P62158 (+1)		5	6	4	4	4	4	1	1		
TRUE	Empty	Mitochondrial inner membrane protein (Fragment) OS=Rattus norvegicus GN=Immt PE=1 SV=1	Q3KR86		2	3	10	9	10	12	6	6	2	2
TRUE	Empty	14-3-3 protein epsilon OS=Rattus norvegicus GN=Ywhae PE=1 SV=1	P62260	TRUE	14	16	7	6	5	5	3	3	2	2
TRUE	Empty	Plectin OS=Rattus norvegicus GN=Plec PE=1 SV=2	P30427 (+3)				14	17	12	10	13	7	3	1
TRUE	Empty	Tenascin-R OS=Rattus norvegicus GN=Tnr PE=1 SV=1	Q05546		7	14	8	7	8	7	6	6	7	5
TRUE	Empty	Transitional endoplasmic reticulum ATPase OS=Rattus norvegicus GN=Vcp PE=1 SV=3	P46462		2	3	11	12	13	8	10	9	4	3
TRUE	Empty	Cluster of Isoform 2 of Clathrin coat assembly protein AP180 OS=Rattus norvegicus GN=Snap91 (Q05140-2)	Q05140-2 [3]	TRUE	8	10	4	7	5	5	4	6	3	3
TRUE	Empty	4F2 cell-surface antigen heavy chain OS=Rattus norvegicus GN=Slc3a2 PE=1 SV=1	Q794F9		11	13	5	7	5	5	5	4	3	3
TRUE	Empty	Excitatory amino acid transporter 2 OS=Rattus norvegicus GN=Slc1a2 PE=1 SV=2	P31596 (+1)		7	10	5	5	5	5	5	3	1	1
TRUE	Empty	Cluster of Serine/threonine-protein phosphatase 2B catalytic subunit alpha isoform OS=Rattus norvegicus GN=Ppp3ca PE=1 SV=1 (P63329)	P63329 [2]	TRUE	14	16	8	8	9	8	8	6	2	3
TRUE	Empty	Neuromodulin OS=Rattus norvegicus GN=Gap43 PE=1 SV=1	P07936	TRUE	11	12	4	4	5	5	3	3		
TRUE	Empty	14-3-3 protein gamma OS=Rattus norvegicus GN=Ywhag PE=1 SV=2	P61983	TRUE	20	18	14	11	11	9	7	7	2	2
TRUE	Empty	Isocitrate dehydrogenase [NAD] subunit beta, mitochondrial OS=Rattus norvegicus GN=Idh3B PE=1 SV=1	Q68FX0		1	3	5	5	6	4	6	5	5	4
TRUE	Empty	Cluster of Nucleoside diphosphate kinase B OS=Rattus norvegicus GN=Nme2 PE=1 SV=1 (P19804)	P19804 [2]	TRUE	13	17	1	2	1	1	2	2	1	1
TRUE	Empty	NAD-dependent protein deacetylase sirtuin-2 OS=Rattus norvegicus GN=Sirt2 PE=1 SV=1	Q5RJQ4		7	10	5	6	8	5	7	6	4	4
TRUE	Empty	Protein kinase C and casein kinase substrate in neurons protein 1 OS=Rattus norvegicus GN=Pacsin1 PE=1 SV=1	Q9Z0W5		4	8	7	8	8	10	4	5	3	4
TRUE	Empty	Cluster of ADP/ATP translocase 1 OS=Rattus norvegicus GN=Slc25a4 PE=1 SV=3 (Q05962)	Q05962 [2]	TRUE			6	6	7	8	9	9	2	2
TRUE	Empty	Syntaxin-1B OS=Rattus norvegicus GN=Stx1b PE=1 SV=1	P61265	TRUE	9	10	11	10	10	9	6	3	1	1
TRUE	Empty	Cluster of Ras-related protein Rab-1A OS=Rattus norvegicus GN=Rab1A PE=1 SV=3 (Q6NYB7)	Q6NYB7 [4]	TRUE	8	11	9	9	8	9	8	8	2	2
TRUE	Empty	V-type proton ATPase subunit E 1 OS=Rattus norvegicus GN=Atp6v1e1 PE=1 SV=1	Q6PCU2		6	7	4	7	6	5	4	4	1	1
TRUE	Empty	Cluster of Calcium/calmodulin-dependent protein kinase type II subunit beta OS=Rattus norvegicus GN=Camk2b PE=1 SV=1 (P08413)	P08413 [2]	TRUE	4	4	12	14	14	13	15	12	1	1
TRUE	Empty	Histone H4 OS=Rattus norvegicus GN=Hist1h4b PE=1 SV=2	P62804				8	7	7	7	7	8	1	1
TRUE	Empty	Dihydropyrimidinase-related protein 1 OS=Rattus norvegicus GN=Crmp1 PE=1 SV=1	Q62950	TRUE	4	6	10	11	10	11	10	13	3	3
TRUE	Empty	Cluster of Isoform ZA of Plasma membrane calcium-transporting ATPase 4 OS=Rattus norvegicus GN=Atp2b4 (Q64542-3)	Q64542-3 [4]	TRUE	7	7	9	10	10	8	7	11	6	3
TRUE	Empty	Heat shock protein HSP 90-beta OS=Rattus norvegicus GN=Hsp90ab1 PE=1 SV=4	P34058	TRUE	5	7	16	15	17	16	9	9	5	6
TRUE	Empty	Myelin proteolipid protein OS=Rattus norvegicus GN=Plp1 PE=1 SV=2	P60203		1	1	6	7	6	6	6	6		
TRUE	Empty	Cluster of Cofilin-1 OS=Rattus norvegicus GN=Cfl1 PE=1 SV=3 (P45592)	P45592 [2]	TRUE	5	5	5	7	7	5	4	3		
TRUE	Empty	V-type proton ATPase 116 kDa subunit a isoform 1 OS=Rattus norvegicus GN=Atp6v0a1 PE=2 SV=1	P25286 (+1)		3	4	6	4	6	7	7	8	5	5
TRUE	Empty	Cluster of ADP-ribosylation factor 3 OS=Rattus norvegicus GN=Arf3 PE=1 SV=2 (P61206)	P61206 [4]	TRUE	9	11	3	3	4	3	1		2	2
TRUE	Empty	Fatty acid synthase OS=Rattus norvegicus GN=Fasn PE=1 SV=3	P12785				7	8	9	6	5	5	5	4
TRUE	Empty	Transketolase OS=Rattus norvegicus GN=Tkt PE=1 SV=1	P50137			1	7	6	9	8	11	10		
TRUE	Empty	Prohibitin-2 OS=Rattus norvegicus GN=Phb2 PE=1 SV=1	Q5XIH7				7	8	8	7	7	7	3	4
TRUE	Empty	Endophilin-A1 OS=Rattus norvegicus GN=Sh3gl2 PE=1 SV=2	O35179	TRUE	6	9	5	4	7	5	6	4	1	1
TRUE	Empty	Pyruvate dehydrogenase E1 component subunit alpha, somatic form, mitochondrial OS=Rattus norvegicus GN=Pdha1 PE=1 SV=2	P26284				6	6	5	7	4	6	8	11
TRUE	Empty	Adenylate kinase isoenzyme 1 OS=Rattus norvegicus GN=Ak1 PE=1 SV=3	P39069		5	9	3	4	3	3	3	5	1	1
TRUE	Empty	Stress-70 protein, mitochondrial OS=Rattus norvegicus GN=Hspa9 PE=1 SV=3	P48721	TRUE		3	9	13	6	8	6	6	2	2
TRUE	Empty	T-complex protein 1 subunit beta OS=Rattus norvegicus GN=Cct2 PE=1 SV=3	Q5XIM9		9	11	3	2	4	5	1	3	3	4
TRUE	Empty	Citrate synthase, mitochondrial OS=Rattus norvegicus GN=Cs PE=1 SV=1	Q8VHF5		9	9	6	3	4	4	5	5	3	2
TRUE	Empty	Cluster of Stathmin OS=Rattus norvegicus GN=Stmn1 PE=1 SV=2 (P13668)	P13668	TRUE	10	10	6	7	5	5	3	3	1	1
TRUE	Empty	Ectonucleotide pyrophosphatase/phosphodiesterase family member 6 OS=Rattus norvegicus GN=Enpp6 PE=2 SV=1	B0BND0		10	15	4	4	3	3	2	3	2	2
TRUE	Empty	14-3-3 protein eta OS=Rattus norvegicus GN=Ywhah PE=1 SV=2	P68511	TRUE	14	16	11	7	9	7	3	4	2	2
TRUE	Empty	Isocitrate dehydrogenase [NAD] subunit alpha, mitochondrial OS=Rattus norvegicus GN=Idh3a PE=1 SV=1	Q99NA5		3	10	6	6	7	3	8	8	1	1
TRUE	Empty	Glutamine synthetase OS=Rattus norvegicus GN=Glul PE=1 SV=3	P09606			2	4	4	5	5	7	7	5	6
TRUE	Empty	Transgelin-3 OS=Rattus norvegicus GN=Tagln3 PE=1 SV=2	P37805	TRUE	9	12	2	4	2	2	4	4		
TRUE	Empty	Cytochrome c oxidase subunit 5A, mitochondrial OS=Rattus norvegicus GN=Cox5a PE=1 SV=1	P11240		8	6	3	2	3	2	2	3		1
TRUE	Empty	Ubiquitin-40S ribosomal protein S27a OS=Rattus norvegicus GN=Rps27a PE=1 SV=2	P62982		7	8	4	6	6	5	4	2		
TRUE	Empty	Elongation factor Tu, mitochondrial OS=Rattus norvegicus GN=Tufm PE=1 SV=1	P85834				6	7	7	8	6	5	3	3
TRUE	Empty	AP-2 complex subunit alpha-2 OS=Rattus norvegicus GN=Ap2a2 PE=1 SV=3	P18484		1	1	7	9	4	6	6	7	3	2
TRUE	Empty	Isoform 3 of Neuronal cell adhesion molecule OS=Rattus norvegicus GN=Nrcam	P97686-3		11	11	3	3	4	3	3	2	2	1
TRUE	Empty	Cluster of Vesicle-associated membrane protein 2 OS=Rattus norvegicus GN=Vamp2 PE=1 SV=2 (P63045)	P63045 [2]	TRUE	5	7	3	5	3	4	3	3	2	3
TRUE	Empty	Dihydropteridine reductase OS=Rattus norvegicus GN=Qdpr PE=1 SV=1	P11348		7	10	3	3	3	2	3	3		
TRUE	Empty	Prohibitin OS=Rattus norvegicus GN=Phb PE=1 SV=1	P67779		4	4	5	6	7	6	8	4	3	4
TRUE	Empty	Dynactin subunit 2 OS=Rattus norvegicus GN=Dctn2 PE=1 SV=1	Q6AYH5		11	12	3	4	3	7	2	4	1	2
TRUE	Empty	Dihydrolipoyl dehydrogenase, mitochondrial OS=Rattus norvegicus GN=Dld PE=1 SV=1	Q6P6R2			1	6	7	6	6	5	5	3	3
TRUE	Empty	Cluster of Histone H1.4 OS=Rattus norvegicus GN=Hist1h1e PE=1 SV=3 (P15865)	P15865 [2]	TRUE			4	5	5	5	5	5		
TRUE	Empty	Excitatory amino acid transporter 1 OS=Rattus norvegicus GN=Slc1a3 PE=1 SV=2	P24942 (+1)		4	6	4	4	4	4	2	1	2	1
TRUE	Empty	6-phosphofructokinase type C OS=Rattus norvegicus GN=Pfkp PE=1 SV=2	P47860	TRUE			8	10	7	8	6	6	4	4
TRUE	Empty	4-aminobutyrate aminotransferase, mitochondrial OS=Rattus norvegicus GN=Abat PE=1 SV=3	P50554			1	5	5	5	8	5	4	3	1
TRUE	Empty	Limbic system-associated membrane protein OS=Rattus norvegicus GN=Lsamp PE=1 SV=1	Q62813 (+1)		9	8	4	2	2	3	2	2	2	3
TRUE	Empty	Rab GDP dissociation inhibitor beta OS=Rattus norvegicus GN=Gdi2 PE=1 SV=2	P50399	TRUE	5	6	7	10	7	6	8	9	1	1
TRUE	Empty	Isoform WB of Plasma membrane calcium-transporting ATPase 2 OS=Rattus norvegicus GN=Atp2b2	P11506-1 (+3)	TRUE	3	4	9	11	6	9	6	7	5	2
TRUE	Empty	T-complex protein 1 subunit gamma OS=Rattus norvegicus GN=Cct3 PE=1 SV=1	Q6P502		4	4	5	5	6	5	4	5	2	2
TRUE	Empty	Cluster of Glycogen phosphorylase, muscle form OS=Oryctolagus cuniculus GN=PYGM PE=1 SV=3 (PYGM_RABIT)	PYGM_RABIT [3]	TRUE			8	8	7	9	8	7	6	6
TRUE	Empty	Cluster of Myc box-dependent-interacting protein 1 OS=Rattus norvegicus GN=Bin1 PE=1 SV=1 (O08839)	O08839 [2]	TRUE	11	12	3	4	2	1	1	1	2	2
TRUE	Empty	Brain acid soluble protein 1 OS=Rattus norvegicus GN=Basp1 PE=1 SV=2	Q05175		11	12	3	4	4	4				
TRUE	Empty	NADH dehydrogenase [ubiquinone] 1 alpha subcomplex subunit 10, mitochondrial OS=Rattus norvegicus GN=Ndufa10 PE=1 SV=1	Q561S0		3	3	3	3	2	4	4	4	6	5
TRUE	Empty	Endophilin-B2 OS=Rattus norvegicus GN=Sh3glb2 PE=2 SV=2	Q5PPJ9		13	15	2	2	2	1	1	3	2	2
TRUE	Empty	Isoform Cytoplasmic+peroxisomal of Peroxiredoxin-5, mitochondrial OS=Rattus norvegicus GN=Prdx5	Q9R063-2		7	10	5	5	6	6	3	2		
TRUE	Empty	Cluster of Hemoglobin subunit beta-1 OS=Rattus norvegicus GN=Hbb PE=1 SV=3 (P02091)	P02091 [2]	TRUE	6	8	5	5	5	5	4	4	1	1
TRUE	Empty	Peroxiredoxin-6 OS=Rattus norvegicus GN=Prdx6 PE=1 SV=3	O35244		9	11	2	3	3	4	2	1	3	4
TRUE	Empty	Thy-1 membrane glycoprotein OS=Rattus norvegicus GN=Thy1 PE=1 SV=1	P01830		5	6	4	4	4	3	2	3		1
TRUE	Empty	Pyruvate carboxylase, mitochondrial OS=Rattus norvegicus GN=Pc PE=1 SV=2	P52873				8	5	6	6	5	7	5	5
TRUE	Empty	Neurofascin OS=Rattus norvegicus GN=Nfasc PE=1 SV=2	P97685		4	6	6	4	4	4	3	3	6	7
TRUE	Empty	Trifunctional enzyme subunit alpha, mitochondrial OS=Rattus norvegicus GN=Hadha PE=1 SV=2	Q64428				6	7	6	5	5	6		
TRUE	Empty	Cluster of Phosphatidylethanolamine-binding protein 1 OS=Rattus norvegicus GN=Pebp1 PE=1 SV=3 (P31044)	P31044	TRUE	4	8	5	6	7	6	3	3		
TRUE	Empty	Acetyl-CoA acetyltransferase, mitochondrial OS=Rattus norvegicus GN=Acat1 PE=1 SV=1	P17764				5	5	5	6	7	7		
TRUE	Empty	Hemoglobin subunit alpha-1/2 OS=Rattus norvegicus GN=Hba1 PE=1 SV=3	P01946	TRUE	4	5	3	3	4	4	4	3		
TRUE	Empty	Fumarate hydratase, mitochondrial OS=Rattus norvegicus GN=Fh PE=1 SV=1	P14408 (+1)		6	7	3	6	4	3	6	5	2	1
TRUE	Empty	Vimentin OS=Rattus norvegicus GN=Vim PE=1 SV=2	P31000	TRUE	2	1	8	8	7	7	5	6	6	7
TRUE	Empty	6-phosphofructokinase, muscle type OS=Rattus norvegicus GN=Pfkm PE=2 SV=3	P47858	TRUE		1	5	6	7	8	5	5	5	5
TRUE	Empty	14-3-3 protein theta OS=Mus musculus GN=Ywhaq PE=1 SV=1	P68254 (+2)	TRUE	14	15	6	3	8	7	4	4	2	2
TRUE	Empty	Cell cycle exit and neuronal differentiation protein 1 OS=Rattus norvegicus GN=Cend1 PE=1 SV=1	Q5FVI4		6	6	5	3	5	5	4	5		
TRUE	Empty	Ubiquitin-like modifier-activating enzyme 1 OS=Rattus norvegicus GN=Uba1 PE=1 SV=1	Q5U300		2	3	4	5	4	6	4	4	5	6
TRUE	Empty	Isoform 4 of Synaptojanin-1 OS=Rattus norvegicus GN=Synj1	Q62910-4 (+1)		1	1	7	6	6	6	4	4	3	3
TRUE	Empty	Beta-synuclein OS=Rattus norvegicus GN=Sncb PE=1 SV=1	Q63754	TRUE	5	7	4	8	9	8	3	3		
TRUE	Empty	Heat shock 70 kDa protein 4 OS=Rattus norvegicus GN=Hspa4 PE=1 SV=1	O88600	TRUE	6	7	5	6	4	4	5	4	4	3
TRUE	Empty	Dihydropyrimidinase-related protein 4 (Fragment) OS=Rattus norvegicus GN=Dpysl4 PE=1 SV=1	Q62951	TRUE	1	2	5	5	7	6	8	6	5	5
TRUE	Empty	Peroxiredoxin-1 OS=Rattus norvegicus GN=Prdx1 PE=1 SV=1	Q63716		7	12	3	4	4	2	4	2	1	1
TRUE	Empty	Myosin light polypeptide 6 OS=Rattus norvegicus GN=Myl6 PE=1 SV=3	Q64119	TRUE	5	6	3	3	2	2	2	1		
TRUE	Empty	Glutathione S-transferase Mu 1 OS=Rattus norvegicus GN=Gstm1 PE=1 SV=2	P04905	TRUE	10	13	3	2	3	2	1	1	4	3
TRUE	Empty	Protein-L-isoaspartate(D-aspartate) O-methyltransferase OS=Rattus norvegicus GN=Pcmt1 PE=1 SV=2	P22062		5	5	2	3	2	2	3	2		
TRUE	Empty	Cell adhesion molecule 4 OS=Rattus norvegicus GN=Cadm4 PE=1 SV=1	Q1WIM1		4	6	3	4	3	3	2	2	4	4
TRUE	Empty	Dihydropyrimidinase-related protein 5 OS=Rattus norvegicus GN=Dpysl5 PE=1 SV=1	Q9JHU0				6	5	7	6	5	7	1	3
TRUE	Empty	Septin-7 OS=Rattus norvegicus GN=Sept7 PE=1 SV=1	Q9WVC0			1	5	7	5	7	3	5		
TRUE	Empty	Ras-related protein Rab-2A OS=Rattus norvegicus GN=Rab2a PE=1 SV=1	P05712		3	7	4	6	5	5	2	2	2	2
TRUE	Empty	Protein phosphatase 1 regulatory subunit 7 OS=Rattus norvegicus GN=Ppp1r7 PE=1 SV=1	Q5HZV9		13	16	2	3	1	2	1	2	1	3
TRUE	Empty	Succinate dehydrogenase [ubiquinone] flavoprotein subunit, mitochondrial OS=Rattus norvegicus GN=Sdha PE=1 SV=1	Q920L2		1	1	3	2	4	4	3	3	3	4
TRUE	Empty	Cluster of Ras-related protein Rab-3A OS=Rattus norvegicus GN=Rab3a PE=1 SV=1 (P63012)	P63012 [3]	TRUE	9	13	5	6	6	5	5	5	1	1
TRUE	Empty	Protein S100-B OS=Rattus norvegicus GN=S100b PE=1 SV=2	P04631		4	4	1	1	1	1				
TRUE	Empty	Superoxide dismutase [Mn], mitochondrial OS=Rattus norvegicus GN=Sod2 PE=1 SV=2	P07895		5	7	4	4	4	4	2	1		
TRUE	Empty	Peroxiredoxin-2 OS=Rattus norvegicus GN=Prdx2 PE=1 SV=3	P35704		4	7	4	4	3	4	2	2	2	1
TRUE	Empty	Tyrosine-protein phosphatase non-receptor type substrate 1 OS=Rattus norvegicus GN=Sirpa PE=1 SV=1	P97710		9	11	2	2		1	1	2	1	1
TRUE	Empty	Isoform Syn2 of Alpha-synuclein OS=Rattus norvegicus GN=Snca	P37377-2	TRUE	4	5	5	5	8	7	4	4		
TRUE	Empty	D-3-phosphoglycerate dehydrogenase OS=Rattus norvegicus GN=Phgdh PE=1 SV=3	O08651		6	9	2	2	3	3	4	4	3	3
TRUE	Empty	Amphiphysin OS=Rattus norvegicus GN=Amph PE=1 SV=1	O08838		10	16	3	1	3	2	2	2		
TRUE	Empty	Superoxide dismutase [Cu-Zn] OS=Rattus norvegicus GN=Sod1 PE=1 SV=2	P07632		7	10	3	3	2	2	1	1	1	1
TRUE	Empty	ATP synthase subunit gamma, mitochondrial OS=Rattus norvegicus GN=Atp5c1 PE=1 SV=2	P35435				6	7	5	6	6	5		
TRUE	Empty	Protein DJ-1 OS=Rattus norvegicus GN=Park7 PE=1 SV=1	O88767		5	9	3	4	3	3	2	2		
TRUE	Empty	Annexin A5 OS=Rattus norvegicus GN=Anxa5 PE=1 SV=3	P14668		6	9	2	2	2	2	2	3		2
TRUE	Empty	Voltage-dependent calcium channel subunit alpha-2/delta-1 OS=Rattus norvegicus GN=Cacna2d1 PE=1 SV=1	P54290		12	18		1	1	1			1	
TRUE	Empty	Cytochrome c, somatic OS=Mus musculus GN=Cycs PE=1 SV=2	P62897 (+1)			3	4	5	6	6	5	5		
TRUE	Empty	Neurotrimin OS=Rattus norvegicus GN=Ntm PE=1 SV=1	Q62718	TRUE	6	7	2	2	3	2	1	1	2	1
TRUE	Empty	Glutathione S-transferase P OS=Rattus norvegicus GN=Gstp1 PE=1 SV=2	P04906		4	4	3	4	3	3	1	3		
TRUE	Empty	Cell adhesion molecule 3 OS=Rattus norvegicus GN=Cadm3 PE=2 SV=1	Q1WIM3		1	3	5	5	5	4	3	4	1	2
TRUE	Empty	Cluster of L-lactate dehydrogenase A chain OS=Rattus norvegicus GN=Ldha PE=1 SV=1 (P04642)	P04642	TRUE	9	11	5	4	3	5	4	5	1	1
TRUE	Empty	Pyridoxal kinase OS=Rattus norvegicus GN=Pdxk PE=1 SV=1	O35331		2	3	3	3	3	3	4	4		
TRUE	Empty	Elongation factor 2 OS=Rattus norvegicus GN=Eef2 PE=1 SV=4	P05197		1	1	5	5	5	6	6	4	2	
TRUE	Empty	10 kDa heat shock protein, mitochondrial OS=Rattus norvegicus GN=Hspe1 PE=1 SV=3	P26772		5	7	5	4	3	2	4	5		
TRUE	Empty	Reticulon-1 OS=Rattus norvegicus GN=Rtn1 PE=2 SV=1	Q64548		10	12	2	4	2	5			1	1
TRUE	Empty	Cytosolic non-specific dipeptidase OS=Rattus norvegicus GN=Cndp2 PE=1 SV=1	Q6Q0N1		1	3	5	5	4	4	2	2	2	1
TRUE	Empty	Beta-soluble NSF attachment protein OS=Rattus norvegicus GN=Napb PE=1 SV=1	P85969	TRUE	7	10	3	4	4	4	2	3	2	2
TRUE	Empty	Electrogenic sodium bicarbonate cotransporter 1 OS=Rattus norvegicus GN=Slc4a4 PE=1 SV=1	Q9JI66 (+7)		1	1	4	4	5	4	3	3		
TRUE	Empty	Ras-related protein Rab-14 OS=Rattus norvegicus GN=Rab14 PE=1 SV=3	P61107	TRUE	6	7	6	4	6	6	2	5	2	3
TRUE	Empty	Histone H3.3 OS=Rattus norvegicus GN=H3f3b PE=1 SV=2	P84245 (+1)				3	3	4	3	5	5	1	1
TRUE	Empty	Myelin-oligodendrocyte glycoprotein OS=Rattus norvegicus GN=Mog PE=1 SV=1	Q63345			1	6	5	4	6	7	6	2	2
TRUE	Empty	Secernin-1 OS=Rattus norvegicus GN=Scrn1 PE=1 SV=1	Q6AY84		1	1	3	3	3	3	3	3	3	3
TRUE	Empty	Sodium- and chloride-dependent GABA transporter 3 OS=Rattus norvegicus GN=Slc6a11 PE=2 SV=1	P31647		2	5	4	4	4	4	3	4	1	1
TRUE	Empty	Annexin A6 OS=Rattus norvegicus GN=Anxa6 PE=1 SV=2	P48037		8	8	3	3	2	2	1	1	2	2
TRUE	Empty	Tropomodulin-2 OS=Rattus norvegicus GN=Tmod2 PE=1 SV=1	P70566		7	7	3	3	3	3	1	2	1	
TRUE	Empty	Neuroplastin OS=Rattus norvegicus GN=Nptn PE=1 SV=2	P97546		1	6	3	5	6	4	3	3		
TRUE	Empty	2-oxoglutarate dehydrogenase, mitochondrial OS=Rattus norvegicus GN=Ogdh PE=1 SV=1	Q5XI78				2	4	6	3	3	2	4	3
TRUE	Empty	Succinyl-CoA:3-ketoacid coenzyme A transferase 1, mitochondrial OS=Rattus norvegicus GN=Oxct1 PE=1 SV=1	B2GV06				4	5	3	3	3	4		
TRUE	Empty	Ubiquitin thioesterase OTUB1 OS=Rattus norvegicus GN=Otub1 PE=1 SV=1	B2RYG6		3	4	3	3	3	3	1	1	2	2
TRUE	Empty	Glutathione S-transferase Yb-3 OS=Rattus norvegicus GN=Gstm3 PE=1 SV=2	P08009	TRUE	7	13	2	1	2		1		1	1
TRUE	Empty	Heterogeneous nuclear ribonucleoprotein K OS=Rattus norvegicus GN=Hnrnpk PE=1 SV=1	P61980		1	1	3	4	4	4	5	5	2	1
TRUE	Empty	Dihydropyrimidinase-related protein 3 OS=Rattus norvegicus GN=Dpysl3 PE=1 SV=2	Q62952	TRUE	7	7	4	8	5	5	9	9	3	3
TRUE	Empty	Reticulon-4 OS=Rattus norvegicus GN=Rtn4 PE=1 SV=1	Q9JK11		4	5	5	3	2	4	2	1	1	
TRUE	Empty	Voltage-dependent anion-selective channel protein 1 OS=Rattus norvegicus GN=Vdac1 PE=1 SV=4	Q9Z2L0		4	5	5	5	2	2	3	2	1	1
TRUE	Empty	Dihydrolipoyllysine-residue acetyltransferase component of pyruvate dehydrogenase complex, mitochondrial OS=Rattus norvegicus GN=Dlat PE=1 SV=3	P08461				3	5	5	3	5	5	2	2
TRUE	Empty	Serine/threonine-protein phosphatase 2B catalytic subunit beta isoform OS=Rattus norvegicus GN=Ppp3cb PE=2 SV=1	P20651	TRUE	9	12	4	4	5	3	5	3	3	3
TRUE	Empty	Inositol 1,4,5-trisphosphate receptor type 1 OS=Rattus norvegicus GN=Itpr1 PE=1 SV=2	P29994 (+15)	TRUE			5	7	4	6	5	6		
TRUE	Empty	T-complex protein 1 subunit epsilon OS=Rattus norvegicus GN=Cct5 PE=1 SV=1	Q68FQ0		1	1	3	3	1	2	4	2	2	1
TRUE	Empty	Band 4.1-like protein 1 OS=Rattus norvegicus GN=Epb41l1 PE=1 SV=1	Q9WTP0 (+1)		2	1	4	4	3	5	3	4	1	1
TRUE	Empty	Synaptic vesicle membrane protein VAT-1 homolog OS=Rattus norvegicus GN=Vat1 PE=1 SV=1	Q3MIE4		9	9	2	1	2	2		1	2	3
TRUE	Empty	T-complex protein 1 subunit delta OS=Rattus norvegicus GN=Cct4 PE=1 SV=3	Q7TPB1			1	6	4	4	4	6	6	5	3
TRUE	Empty	Thiomorpholine-carboxylate dehydrogenase OS=Rattus norvegicus GN=Crym PE=1 SV=1	Q9QYU4		2	1	6	5	3	4	4	4	2	2
TRUE	Empty	Guanine deaminase OS=Rattus norvegicus GN=Gda PE=1 SV=1	Q9WTT6		4	4	3	3	3	4	3	2	1	1
TRUE	Empty	14-3-3 protein beta/alpha OS=Rattus norvegicus GN=Ywhab PE=1 SV=3	P35213 (+1)	TRUE	14	15	10	7	9	8	5	6	2	2
TRUE	Empty	Guanine nucleotide-binding protein G(I)/G(S)/G(T) subunit beta-1 OS=Rattus norvegicus GN=Gnb1 PE=1 SV=4	P54311	TRUE	6	7	4	7	5	6	3	4	2	2
TRUE	Empty	ATP synthase subunit g, mitochondrial OS=Rattus norvegicus GN=Atp5l PE=1 SV=2	Q6PDU7		3	3	2	2	2	2	2	2		
TRUE	Empty	Neurogranin OS=Rattus norvegicus GN=Nrgn PE=1 SV=1	Q04940	TRUE	2	2	4	4	3	2	4	4	1	1
TRUE	Empty	Cluster of Complexin-1 OS=Rattus norvegicus GN=Cplx1 PE=1 SV=1 (P63041)	P63041 [2]	TRUE	3	4	3	4	4	4	2	2		
TRUE	Empty	NADH dehydrogenase [ubiquinone] flavoprotein 2, mitochondrial OS=Rattus norvegicus GN=Ndufv2 PE=1 SV=2	P19234		5	5	2	3	2	2	2	1	4	4
TRUE	Empty	ATP synthase-coupling factor 6, mitochondrial OS=Rattus norvegicus GN=Atp5j PE=1 SV=1	P21571		4	5	1	2	3	3	2	2		
TRUE	Empty	Cell adhesion molecule 2 OS=Rattus norvegicus GN=Cadm2 PE=1 SV=2	Q1WIM2 (+1)		7	7	2	2	1	2	1	2		
TRUE	Empty	Neuronal-specific septin-3 OS=Rattus norvegicus GN=Sept3 PE=1 SV=2	Q9WU34 (+1)		3	4	3	2	2	2	4	4		
TRUE	Empty	Fascin OS=Rattus norvegicus GN=Fscn1 PE=1 SV=2	P85845				3	3	3	3	3	3	2	2
TRUE	Empty	Contactin-associated protein 1 OS=Rattus norvegicus GN=Cntnap1 PE=1 SV=1	P97846			1	5	4	1	1	2	2	8	7
TRUE	Empty	EF-hand domain-containing protein D2 OS=Rattus norvegicus GN=Efhd2 PE=1 SV=1	Q4FZY0		8	12		1	1	1			2	2
TRUE	Empty	NADH dehydrogenase [ubiquinone] 1 alpha subcomplex subunit 9, mitochondrial OS=Rattus norvegicus GN=Ndufa9 PE=1 SV=2	Q5BK63				4	2	1	1	2	5	4	4
TRUE	Empty	CD166 antigen OS=Rattus norvegicus GN=Alcam PE=1 SV=1	O35112		13	13								
TRUE	Empty	Cytochrome c oxidase subunit 4 isoform 1, mitochondrial OS=Rattus norvegicus GN=Cox4i1 PE=1 SV=1	P10888			1	4	5	3	3	3	2		
TRUE	Empty	Hypoxanthine-guanine phosphoribosyltransferase OS=Rattus norvegicus GN=Hprt1 PE=1 SV=1	P27605		5	6	2	3	2	3		1	1	1
TRUE	Empty	AP-2 complex subunit mu OS=Rattus norvegicus GN=Ap2m1 PE=1 SV=1	P84092				3	5	3	4	4	5	4	2
TRUE	Empty	Heterogeneous nuclear ribonucleoprotein M OS=Rattus norvegicus GN=Hnrnpm PE=1 SV=4	Q62826				3	3	3	3	5	4	2	3
TRUE	Empty	Alpha-adducin OS=Rattus norvegicus GN=Add1 PE=1 SV=2	Q63028	TRUE	3	4	2	3	6	3	5	3	2	2
TRUE	Empty	ProSAAS OS=Rattus norvegicus GN=Pcsk1n PE=1 SV=1	Q9QXU9		6	6	2	1	2	3			3	4
TRUE	Empty	Neurochondrin OS=Rattus norvegicus GN=Ncdn PE=1 SV=2	O35095		2	2	2	4	3	3	3	3	4	4
TRUE	Empty	Protein disulfide-isomerase A3 OS=Rattus norvegicus GN=Pdia3 PE=1 SV=2	P11598		5	6	2	3	3	1	1	1	1	1
TRUE	Empty	Electron transfer flavoprotein subunit alpha, mitochondrial OS=Rattus norvegicus GN=Etfa PE=1 SV=4	P13803		7	8	2	4		3	1	2		
TRUE	Empty	Synaptotagmin-1 OS=Rattus norvegicus GN=Syt1 PE=1 SV=3	P21707	TRUE	6	8	2	3	3	3	4	4	1	1
TRUE	Empty	Voltage-dependent anion-selective channel protein 2 OS=Rattus norvegicus GN=Vdac2 PE=1 SV=2	P81155	TRUE	2	2	6	6	4	5	3	3		
TRUE	Empty	Rho GDP-dissociation inhibitor 1 OS=Rattus norvegicus GN=Arhgdia PE=1 SV=1	Q5XI73		2	4	4	4	4	4	3	2	1	1
TRUE	Empty	Thiosulfate sulfurtransferase OS=Rattus norvegicus GN=Tst PE=1 SV=3	P24329			1	1	3	2	2	4	5	2	2
TRUE	Empty	Succinate-semialdehyde dehydrogenase, mitochondrial OS=Rattus norvegicus GN=Aldh5a1 PE=1 SV=2	P51650		1	1	4	4	4	3	6	4	1	1
TRUE	Empty	Histidine triad nucleotide-binding protein 1 OS=Rattus norvegicus GN=Hint1 PE=1 SV=5	P62959		5	7			2	2	1	1	1	1
TRUE	Empty	Guanine nucleotide-binding protein G(q) subunit alpha OS=Rattus norvegicus GN=Gnaq PE=1 SV=2	P82471		1	2	4	4	3	3	2		3	2
TRUE	Empty	Cluster of Neural cell adhesion molecule L1 OS=Rattus norvegicus GN=L1cam PE=2 SV=3 (Q05695)	Q05695 [4]	TRUE	6	9	2						1	2
TRUE	Empty	Stress-induced-phosphoprotein 1 OS=Rattus norvegicus GN=Stip1 PE=1 SV=1	O35814		5	4	3	4	4	5	1	1	1	1
TRUE	Empty	Epsin-1 OS=Rattus norvegicus GN=Epn1 PE=1 SV=1	O88339		3	3	1	2	3	2	3	3		
TRUE	Empty	Aldehyde dehydrogenase, mitochondrial OS=Rattus norvegicus GN=Aldh2 PE=1 SV=1	P11884		6	7	2	3	1	2	3	1		
TRUE	Empty	Importin subunit beta-1 OS=Rattus norvegicus GN=Kpnb1 PE=1 SV=1	P52296 (+1)		4	3	2	2	2	2	2	2	1	1
TRUE	Empty	CLIP-associating protein 2 OS=Rattus norvegicus GN=Clasp2 PE=2 SV=1	Q99JD4				4	3	4	4	3	4	2	
TRUE	Empty	AP-2 complex subunit beta OS=Rattus norvegicus GN=Ap2b1 PE=1 SV=1	P62944 (+1)	TRUE	2	2	3	2	3	3	3	3		
TRUE	Empty	Protein tweety homolog 1 OS=Rattus norvegicus GN=Ttyh1 PE=2 SV=1	P0C5X8		4	5	2	2	1	1	1	1	2	2
TRUE	Empty	cAMP-dependent protein kinase type II-beta regulatory subunit OS=Rattus norvegicus GN=Prkar2b PE=1 SV=3	P12369 (+1)	TRUE			5	2	3	3	2	3	3	3
TRUE	Empty	Proteasome subunit beta type-1 OS=Rattus norvegicus GN=Psmb1 PE=1 SV=3	P18421				3	3	3	3	3	3	1	1
TRUE	Empty	Calretinin OS=Rattus norvegicus GN=Calb2 PE=1 SV=1	P47728	TRUE	9	13	1	2	1	1			1	1
TRUE	Empty	Heat shock protein 105 kDa OS=Rattus norvegicus GN=Hsph1 PE=1 SV=1	Q66HA8	TRUE	8	8	2	2		1	3	1	2	2
TRUE	Empty	N(G),N(G)-dimethylarginine dimethylaminohydrolase 2 OS=Rattus norvegicus GN=Ddah2 PE=1 SV=1	Q6MG60	TRUE	6	8	2	2	2	2	1	2	1	2
TRUE	Empty	Unconventional myosin-Va OS=Rattus norvegicus GN=Myo5a PE=1 SV=1	Q9QYF3		1		4	6	4	2	3	4	1	1
TRUE	Empty	Cluster of F-actin-capping protein subunit alpha-2 OS=Rattus norvegicus GN=Capza2 PE=1 SV=1 (Q3T1K5)	Q3T1K5 [2]	TRUE	2	2	3	3	3	3	2	3	1	1
TRUE	Empty	Gap junction alpha-1 protein OS=Rattus norvegicus GN=Gja1 PE=1 SV=2	P08050		3	2	3	3	1	3		2		
TRUE	Empty	Annexin A3 OS=Rattus norvegicus GN=Anxa3 PE=1 SV=4	P14669	TRUE	6	9	1		1		2	1	3	3
TRUE	Empty	Opioid-binding protein/cell adhesion molecule OS=Rattus norvegicus GN=Opcml PE=1 SV=2	P32736 (+1)	TRUE	7	7		1	1	1	1			1
TRUE	Empty	Visinin-like protein 1 OS=Homo sapiens GN=VSNL1 PE=1 SV=2	P62760 (+1)	TRUE	8	9		1	1	1			1	1
TRUE	Empty	Solute carrier family 12 member 5 OS=Rattus norvegicus GN=Slc12a5 PE=1 SV=2	Q63633 (+1)				5	3	3	3	3	3	1	
TRUE	Empty	Versican core protein (Fragments) OS=Rattus norvegicus GN=Vcan PE=2 SV=2	Q9ERB4 (+2)		3	5	2		2	2	1	1	3	3
TRUE	Empty	Adenylyl cyclase-associated protein 1 OS=Rattus norvegicus GN=Cap1 PE=1 SV=3	Q08163		2	3	2	2	2	2	2	2		
TRUE	Empty	Heterogeneous nuclear ribonucleoproteins A2/B1 OS=Rattus norvegicus GN=Hnrnpa2b1 PE=1 SV=1	A7VJC2 (+3)	TRUE			2		2	2	1	3	6	6
TRUE	Empty	60S ribosomal protein L13 OS=Rattus norvegicus GN=Rpl13 PE=1 SV=2	P41123				2	2	2	2	3	3	3	3
TRUE	Empty	Ras-related protein Ral-A OS=Rattus norvegicus GN=Rala PE=1 SV=1	P63322				3	4	3	3	4	3		
TRUE	Empty	UMP-CMP kinase OS=Rattus norvegicus GN=Cmpk1 PE=1 SV=2	Q4KM73		2	4	3	4	3	3	2	4		
TRUE	Empty	Cytosol aminopeptidase OS=Rattus norvegicus GN=Lap3 PE=1 SV=1	Q68FS4 (+1)		2	2	3	4	3	2	3		4	3
TRUE	Empty	Septin-2 OS=Rattus norvegicus GN=Sept2 PE=1 SV=1	Q91Y81				3	4	4	4	3	2	2	2
TRUE	Empty	Transaldolase OS=Rattus norvegicus GN=Taldo1 PE=1 SV=2	Q9EQS0		7	10	1		1				1	1
TRUE	Empty	Septin-8 OS=Rattus norvegicus GN=Sept8 PE=1 SV=1	B0BNF1	TRUE			4	5	4	7	5	4	2	
TRUE	Empty	Phosphate carrier protein, mitochondrial OS=Rattus norvegicus GN=Slc25a3 PE=1 SV=1	P16036		1	1	3	2	1	1	4	2	1	1
TRUE	Empty	Purkinje cell protein 4 OS=Homo sapiens GN=PCP4 PE=1 SV=3	P48539 (+2)		2	3	2	2	2	2	1	2	1	1
TRUE	Empty	V-type proton ATPase subunit F OS=Rattus norvegicus GN=Atp6v1f PE=1 SV=1	P50408		9	8	1		1	2				
TRUE	Empty	Brevican core protein OS=Rattus norvegicus GN=Bcan PE=1 SV=2	P55068		2	4							8	9
TRUE	Empty	Isoform 2 of Mitochondrial fission 1 protein OS=Rattus norvegicus GN=Fis1	P84817-2 (+1)		3	3	3	3	2	2	3	2		
TRUE	Empty	Dihydrolipoyllysine-residue succinyltransferase component of 2-oxoglutarate dehydrogenase complex, mitochondrial OS=Rattus norvegicus GN=Dlst PE=1 SV=2	Q01205			2	2	3	2	4	3	3	2	2
TRUE	Empty	Isoform 3 of A-kinase anchor protein 12 OS=Rattus norvegicus GN=Akap12	Q5QD51-3		4	5	2	2	2	1	1	2		
TRUE	Empty	Neuronal growth regulator 1 OS=Rattus norvegicus GN=Negr1 PE=1 SV=1	Q9Z0J8		8	5	2	2		1	2	2		1
TRUE	Empty	Synaptic vesicle glycoprotein 2A OS=Rattus norvegicus GN=Sv2a PE=1 SV=2	Q02563	TRUE		1	3	3	4	3	2	4	1	2
TRUE	Empty	Cluster of Alpha-actinin-4 OS=Rattus norvegicus GN=Actn4 PE=1 SV=2 (Q9QXQ0)	Q9QXQ0 [2]	TRUE	3	4	3	5	1	2	1	1	2	3
TRUE	Empty	Cluster of Ras-related protein Rap-1b OS=Rattus norvegicus GN=Rap1b PE=2 SV=2 (Q62636)	Q62636 [2]	TRUE	3	3	2	2	2	4	2	2		
TRUE	Empty	Glutaminase kidney isoform, mitochondrial OS=Rattus norvegicus GN=Gls PE=1 SV=2	P13264			1	3	4	4	5			1	1
TRUE	Empty	ATP-citrate synthase OS=Rattus norvegicus GN=Acly PE=1 SV=1	P16638 (+1)				4	2	4	3	2	3	3	2
TRUE	Empty	Phosphoglucomutase-1 OS=Rattus norvegicus GN=Pgm1 PE=1 SV=2	P38652		5	4	4	2	2	2	1	1	1	
TRUE	Empty	Profilin-1 OS=Rattus norvegicus GN=Pfn1 PE=1 SV=2	P62963		2	2	3	3	2	2	3	2		
TRUE	Empty	ATP synthase subunit f, mitochondrial OS=Rattus norvegicus GN=Atp5j2 PE=1 SV=1	D3ZAF6				2	4	4	2	2	1	3	3
TRUE	Empty	LIM and SH3 domain protein 1 OS=Rattus norvegicus GN=Lasp1 PE=1 SV=1	Q99MZ8		2	2	2	1	2	2	2	2		
TRUE	Empty	Cluster of Serine/threonine-protein kinase PAK 1 OS=Rattus norvegicus GN=Pak1 PE=1 SV=3 (P35465)	P35465	TRUE	6	6	1	2	1	1	1	1	2	3
TRUE	Empty	Ferritin heavy chain OS=Rattus norvegicus GN=Fth1 PE=1 SV=3	P19132		4	5	1	1	1	1			1	1
TRUE	Empty	3-hydroxyisobutyrate dehydrogenase, mitochondrial OS=Rattus norvegicus GN=Hibadh PE=1 SV=3	P29266		4	5	3	2	3	1	3	2		
TRUE	Empty	Histone H1.0 OS=Rattus norvegicus GN=H1f0 PE=2 SV=2	P43278				4	3	3	3	4	5		
TRUE	Empty	Serine/threonine-protein phosphatase 2A 65 kDa regulatory subunit A beta isoform OS=Rattus norvegicus GN=Ppp2r1b PE=2 SV=1	Q4QQT4		4	4	2	1		2	1	1	1	1
TRUE	Empty	Receptor-type tyrosine-protein phosphatase zeta OS=Rattus norvegicus GN=Ptprz1 PE=1 SV=1	Q62656 (+1)		3	4	3	3	2	2	1	2	1	1
TRUE	Empty	Cytosolic acyl coenzyme A thioester hydrolase OS=Rattus norvegicus GN=Acot7 PE=1 SV=4	Q64559 (+1)			1	3	3	3	1	1	4		
TRUE	Empty	Hematological and neurological expressed 1 protein OS=Rattus norvegicus GN=Hn1 PE=2 SV=3	Q6AXU6		3	4	2	2	1	2	1	2	1	1
TRUE	Empty	SRC kinase signaling inhibitor 1 OS=Rattus norvegicus GN=Srcin1 PE=1 SV=1	Q9QXY2 (+1)				4	1	3	2	5	5		
TRUE	Empty	Cytochrome c oxidase subunit 5B, mitochondrial OS=Rattus norvegicus GN=Cox5b PE=1 SV=2	P12075		3	5	2	2	2	2			1	1
TRUE	Empty	Isocitrate dehydrogenase [NAD] subunit gamma, mitochondrial (Fragment) OS=Macaca fascicularis GN=IDH3G PE=2 SV=1	P41564	TRUE			3	3	3	3	3	3	1	1
TRUE	Empty	Protein bassoon OS=Rattus norvegicus GN=Bsn PE=1 SV=3	O88778				3	4	4	3	4	2	1	
TRUE	Empty	Dynactin subunit 1 OS=Rattus norvegicus GN=Dctn1 PE=2 SV=2	P28023				3	5	4	4	1	3	1	1
TRUE	Empty	Syntaxin-1A OS=Rattus norvegicus GN=Stx1a PE=1 SV=1	P32851	TRUE	5	6	6	5	6	5	3	1	1	1
TRUE	Empty	ATP synthase subunit delta, mitochondrial OS=Rattus norvegicus GN=Atp5d PE=1 SV=2	P35434		2	2	4	4	2	3	3	2	1	
TRUE	Empty	Serine/threonine-protein phosphatase 2A catalytic subunit beta isoform OS=Rattus norvegicus GN=Ppp2cb PE=1 SV=1	P62716 (+1)		1	1	2	2	1	1	2	3	3	4
TRUE	Empty	Mitogen-activated protein kinase 1 OS=Rattus norvegicus GN=Mapk1 PE=1 SV=3	P63086	TRUE	3	6	3	2	2	3	1	2	2	1
TRUE	Empty	V-type proton ATPase subunit C 1 OS=Rattus norvegicus GN=Atp6v1c1 PE=2 SV=1	Q5FVI6		5	7	1	1	1	1	1	1		
TRUE	Empty	Eukaryotic initiation factor 4A-II OS=Rattus norvegicus GN=Eif4a2 PE=1 SV=1	Q5RKI1				3	4	3	2	2	2	1	1
TRUE	Empty	Acetyl-CoA acetyltransferase, cytosolic OS=Rattus norvegicus GN=Acat2 PE=1 SV=1	Q5XI22		1	1	3	3	2	2	2	1	1	
TRUE	Empty	Nucleobindin-1 OS=Rattus norvegicus GN=Nucb1 PE=1 SV=1	Q63083		8	11							1	1
TRUE	Empty	CDGSH iron-sulfur domain-containing protein 1 OS=Rattus norvegicus GN=Cisd1 PE=3 SV=1	B0K020		1	1	2	2	1	1	2	2		
TRUE	Empty	AP2-associated protein kinase 1 OS=Rattus norvegicus GN=Aak1 PE=1 SV=1	P0C1X8		1	1	2	3	3	2	3	4	1	1
TRUE	Empty	Secretogranin-2 OS=Rattus norvegicus GN=Scg2 PE=2 SV=1	P10362		3	4	2	1	2	2	1	2	2	2
TRUE	Empty	6-phosphogluconolactonase OS=Rattus norvegicus GN=Pgls PE=1 SV=1	P85971		5	8	1	1	1			1	2	3
TRUE	Empty	T-complex protein 1 subunit alpha OS=Rattus norvegicus GN=Tcp1 PE=1 SV=1	P28480			1	2	3	4	3	1	1	4	2
TRUE	Empty	Solute carrier family 2, facilitated glucose transporter member 1 OS=Rattus norvegicus GN=Slc2a1 PE=1 SV=1	P11167		1	2	2	2	2	2	2	2		1
TRUE	Empty	Cluster of Protein lin-7 homolog C OS=Rattus norvegicus GN=Lin7c PE=1 SV=1 (Q792I0)	Q792I0 [3]	TRUE	6	6	1	1	1	1	1	1		
TRUE	Empty	Synaptotagmin-2 OS=Rattus norvegicus GN=Syt2 PE=1 SV=1	P29101	TRUE	4	5	2	3	2	3	1	2	1	1
TRUE	Empty	Carbonyl reductase [NADPH] 1 OS=Rattus norvegicus GN=Cbr1 PE=1 SV=2	P47727		3	8	1	1	1	1				
TRUE	Empty	Neurocan core protein OS=Rattus norvegicus GN=Ncan PE=1 SV=1	P55067					1					7	8
TRUE	Empty	Isocitrate dehydrogenase [NADP], mitochondrial OS=Rattus norvegicus GN=Idh2 PE=1 SV=2	P56574		1	1	4	3	3	1	1	2		
TRUE	Empty	Myosin-10 OS=Rattus norvegicus GN=Myh10 PE=1 SV=1	Q9JLT0	TRUE			4	3	4	5	2	2	2	2
TRUE	Empty	NSFL1 cofactor p47 OS=Rattus norvegicus GN=Nsfl1c PE=1 SV=1	O35987				3	3	3	3	1	2	2	2
TRUE	Empty	6-phosphofructokinase, liver type OS=Rattus norvegicus GN=Pfkl PE=2 SV=3	P30835	TRUE			2	3	3	3	4	3	4	4
TRUE	Empty	Platelet-activating factor acetylhydrolase IB subunit beta OS=Rattus norvegicus GN=Pafah1b2 PE=1 SV=1	O35264		2	2	2	1	2	1			1	1
TRUE	Empty	Cytochrome b-c1 complex subunit 8 OS=Rattus norvegicus GN=Uqcrq PE=2 SV=1	Q7TQ16				1	2	2	2	2	2	1	1
TRUE	Empty	Cluster of Phosphatidylinositol 5-phosphate 4-kinase type-2 alpha OS=Rattus norvegicus GN=Pip4k2a PE=1 SV=1 (Q9R0I8)	Q9R0I8 [2]	TRUE			3	2	3	2	2	3	3	3
TRUE	Empty	Apolipoprotein E OS=Rattus norvegicus GN=Apoe PE=1 SV=2	P02650		5	10							1	1
TRUE	Empty	Acyl-CoA-binding protein OS=Rattus norvegicus GN=Dbi PE=1 SV=3	P11030		4	5		1		1				
TRUE	Empty	Alpha-soluble NSF attachment protein OS=Rattus norvegicus GN=Napa PE=1 SV=2	P54921	TRUE	8	7	3	2		2			1	1
TRUE	Empty	Fatty acid-binding protein, epidermal OS=Rattus norvegicus GN=Fabp5 PE=1 SV=3	P55053		2	3	2	2	1	2	2	2		
TRUE	Empty	Methyl-CpG-binding protein 2 OS=Rattus norvegicus GN=Mecp2 PE=1 SV=1	Q00566 (+1)				2	2	2	2	3	4		
TRUE	Empty	Astrocytic phosphoprotein PEA-15 OS=Rattus norvegicus GN=Pea15 PE=1 SV=1	Q5U318		3	3	1	1		1			1	1
TRUE	Empty	COP9 signalosome complex subunit 8 OS=Rattus norvegicus GN=Cops8 PE=2 SV=1	Q6P4Z9		4	4	1	1	1			1	1	
TRUE	Empty	Reticulon-3 OS=Rattus norvegicus GN=Rtn3 PE=1 SV=1	Q6RJR6		5	8							2	2
TRUE	Empty	Microtubule-associated protein RP/EB family member 2 OS=Rattus norvegicus GN=Mapre2 PE=2 SV=1	Q3B8Q0				2	4	4	2	3	2		
TRUE	Empty	Elongation factor 1-gamma OS=Rattus norvegicus GN=Eef1g PE=1 SV=3	Q68FR6		1	3	2	2	2	2	1	1	1	1
TRUE	Empty	Dynein light chain 2, cytoplasmic OS=Rattus norvegicus GN=Dynll2 PE=1 SV=1	Q78P75	TRUE	4	5	2	2	2	2	1			
TRUE	Empty	Vesicle-trafficking protein SEC22b OS=Rattus norvegicus GN=Sec22b PE=1 SV=3	Q4KM74		2	1	1	3	3	2	3	3		2
TRUE	Empty	Stomatin-like protein 2 OS=Rattus norvegicus GN=Stoml2 PE=1 SV=1	Q4FZT0		1	1	3	3		2	2	3	1	2
TRUE	Empty	Carbonic anhydrase 2 OS=Rattus norvegicus GN=Ca2 PE=1 SV=2	P27139		1	1	2	3	2	3	2	1		
TRUE	Empty	Adenylyl cyclase-associated protein 2 OS=Rattus norvegicus GN=Cap2 PE=2 SV=1	P52481		2	2	2	2	2	2	2	2	2	2
TRUE	Empty	Adenosylhomocysteinase OS=Rattus norvegicus GN=Ahcy PE=1 SV=3	P10760				4	3	3	2	1	2		
TRUE	Empty	Sarcoplasmic/endoplasmic reticulum calcium ATPase 2 OS=Rattus norvegicus GN=Atp2a2 PE=1 SV=1	P11507 (+1)				1	2	4	1	2	2	1	2
TRUE	Empty	Sodium/potassium-transporting ATPase subunit beta-2 OS=Rattus norvegicus GN=Atp1b2 PE=2 SV=1	P13638		4	5	1	1						1
TRUE	Empty	Ribonuclease inhibitor OS=Rattus norvegicus GN=Rnh1 PE=1 SV=2	P29315		3	4	1	1	1	1	1	1	2	2
TRUE	Empty	WD repeat-containing protein 1 OS=Rattus norvegicus GN=Wdr1 PE=1 SV=3	Q5RKI0				2	2	3	3	3	1		
TRUE	Empty	Tumor protein D54 OS=Rattus norvegicus GN=Tpd52l2 PE=2 SV=1	Q6PCT3		5	8								
TRUE	Empty	L-asparaginase OS=Rattus norvegicus GN=Asrgl1 PE=1 SV=1	Q8VI04		3	9	1	1	1	1		1		
TRUE	Empty	Isoform 2 of Protein NDRG4 OS=Rattus norvegicus GN=Ndrg4	Q9Z2L9-2 (+1)		6	7								
TRUE	Empty	Adenine phosphoribosyltransferase OS=Rattus norvegicus GN=Aprt PE=1 SV=1	P36972		3	4	1	1			2	1	1	1
TRUE	Empty	Guanine nucleotide-binding protein G(I)/G(S)/G(T) subunit beta-2 OS=Rattus norvegicus GN=Gnb2 PE=1 SV=4	P54313	TRUE	2	2	4	5	4	4	3	2	3	3
TRUE	Empty	Actin-related protein 3 OS=Rattus norvegicus GN=Actr3 PE=1 SV=1	Q4V7C7				2	3	3	3	2	3		1
TRUE	Empty	Synaptophysin OS=Rattus norvegicus GN=Syp PE=1 SV=1	P07825		2	2	2	3	2	2	1	1		
TRUE	Empty	3-hydroxyacyl-CoA dehydrogenase type-2 OS=Rattus norvegicus GN=Hsd17b10 PE=1 SV=3	O70351		2	2		2	2	2	3	2	1	2
TRUE	Empty	Eukaryotic translation initiation factor 4H OS=Rattus norvegicus GN=Eif4h PE=1 SV=1	Q5XI72				2	2	2	2	2		2	2
TRUE	Empty	Ras-related C3 botulinum toxin substrate 1 OS=Rattus norvegicus GN=Rac1 PE=1 SV=1	Q6RUV5		1	2	2	2	2	2	2	1		
TRUE	Empty	Sulfated glycoprotein 1 OS=Rattus norvegicus GN=Psap PE=1 SV=1	P10960		3	7	1	1	1	1				
TRUE	Empty	Sepiapterin reductase OS=Rattus norvegicus GN=Spr PE=1 SV=1	P18297		4	4	2	1		1	1	1		2
TRUE	Empty	Amine oxidase [flavin-containing] B OS=Rattus norvegicus GN=Maob PE=1 SV=3	P19643				2	3	1	2	2	2		
TRUE	Empty	Endoplasmic reticulum resident protein 29 OS=Rattus norvegicus GN=Erp29 PE=1 SV=2	P52555		4	4	1	2	1	1	1	1	1	1
TRUE	Empty	Myotrophin OS=Rattus norvegicus GN=Mtpn PE=1 SV=2	P62775		3	4	1	1	1	1				
TRUE	Empty	Thioredoxin-dependent peroxide reductase, mitochondrial OS=Rattus norvegicus GN=Prdx3 PE=1 SV=2	Q9Z0V6		4	3	1	3	2	1				
TRUE	Empty	Sodium- and chloride-dependent GABA transporter 1 OS=Rattus norvegicus GN=Slc6a1 PE=1 SV=1	P23978		1	1	3	2	1	3	3	2		
TRUE	Empty	Caskin-1 OS=Rattus norvegicus GN=Caskin1 PE=1 SV=1	Q8VHK2				2	2	2	2	4	2		
TRUE	Empty	Mitogen-activated protein kinase 3 OS=Rattus norvegicus GN=Mapk3 PE=1 SV=5	P21708 (+1)	TRUE	1	2	4	4	2	3	1	2	2	2
TRUE	Empty	Nucleophosmin OS=Homo sapiens GN=NPM1 PE=1 SV=2	P06748 (+2)				2	2	3	3	2	2		
TRUE	Empty	Macrophage migration inhibitory factor OS=Rattus norvegicus GN=Mif PE=1 SV=4	P30904		1	3	1	1	1	1	1	1	1	
TRUE	Empty	Electron transfer flavoprotein subunit beta OS=Rattus norvegicus GN=Etfb PE=2 SV=3	Q68FU3		1	1	1	3	2	1	2	1	2	2
TRUE	Empty	Isoform 2 of Drebrin-like protein OS=Rattus norvegicus GN=Dbnl	Q9JHL4-2 (+2)			1	2	2	2	2	1	1		1
TRUE	Empty	Myristoylated alanine-rich C-kinase substrate OS=Rattus norvegicus GN=Marcks PE=1 SV=2	P30009		4	6	1		1	1				
TRUE	Empty	Methylmalonate-semialdehyde dehydrogenase [acylating], mitochondrial OS=Rattus norvegicus GN=Aldh6a1 PE=1 SV=1	Q02253			3	1	3	2	3	2	2		
TRUE	Empty	Neuronal membrane glycoprotein M6-a OS=Rattus norvegicus GN=Gpm6a PE=1 SV=1	Q812E9 (+1)		2	6	1		1	2				
TRUE	Empty	Aflatoxin B1 aldehyde reductase member 2 OS=Rattus norvegicus GN=Akr7a2 PE=1 SV=2	Q8CG45			3	1	1	1	1	1	2	4	2
TRUE	Empty	Ubiquitin-conjugating enzyme E2 N OS=Rattus norvegicus GN=Ube2n PE=1 SV=1	Q9EQX9		2	6	1	1	2	1	1	1		
TRUE	Empty	Acyl-protein thioesterase 2 OS=Rattus norvegicus GN=Lypla2 PE=1 SV=1	Q9QYL8		3	5								
TRUE	Empty	Ras-related protein Rab-6A OS=Rattus norvegicus GN=Rab6a PE=2 SV=2	Q9WVB1		2	4				2		2	4	4
TRUE	Empty	Far upstream element-binding protein 2 OS=Rattus norvegicus GN=Khsrp PE=1 SV=1	Q99PF5		1	1	2	1	1	2	2	1	3	2
TRUE	Empty	Beta-adducin OS=Rattus norvegicus GN=Add2 PE=2 SV=4	Q05764 (+1)	TRUE			3	3	3	3	1	1	2	1
TRUE	Empty	Cytochrome b5 type B OS=Rattus norvegicus GN=Cyb5b PE=1 SV=2	P04166		2	3	1	1	1	1		1	1	1
TRUE	Empty	Rho-related GTP-binding protein RhoB OS=Rattus norvegicus GN=Rhob PE=1 SV=1	P62747				2	2	2	3	3	4	1	
TRUE	Empty	Clathrin light chain A OS=Rattus norvegicus GN=Clta PE=1 SV=1	P08081 (+1)				2	2	2	2	2	2	1	1
TRUE	Empty	Palmitoyl-protein thioesterase 1 OS=Rattus norvegicus GN=Ppt1 PE=1 SV=1	P45479		4	4							2	2
TRUE	Empty	Cullin-associated NEDD8-dissociated protein 1 OS=Rattus norvegicus GN=Cand1 PE=1 SV=1	P97536		6	4	1	2		1				
TRUE	Empty	Alpha-aminoadipic semialdehyde dehydrogenase OS=Rattus norvegicus GN=Aldh7a1 PE=1 SV=2	Q64057		2	4	1	1		1	2		1	
TRUE	Empty	Lactoylglutathione lyase OS=Rattus norvegicus GN=Glo1 PE=1 SV=3	Q6P7Q4		3	3	1	1	1	1	1	1		
TRUE	Empty	Isoform 2 of Septin-5 OS=Rattus norvegicus GN=Sept5	Q9JJM9-2			1	3	2	3	4			1	1
TRUE	Empty	Ubiquilin-1 OS=Rattus norvegicus GN=Ubqln1 PE=1 SV=1	Q9JJP9		2	3	1	1	1	1			1	1
TRUE	Empty	Alanine--tRNA ligase, cytoplasmic OS=Rattus norvegicus GN=Aars PE=1 SV=3	P50475				3	2	3	2	2	3		
TRUE	Empty	Thymosin beta-4 OS=Rattus norvegicus GN=Tmsb4x PE=1 SV=2	P62329		3	3	1	1		1				
TRUE	Empty	ATP synthase subunit e, mitochondrial OS=Rattus norvegicus GN=Atp5i PE=1 SV=3	P29419				2	1	2	2	2	2		
TRUE	Empty	26S proteasome non-ATPase regulatory subunit 9 OS=Rattus norvegicus GN=Psmd9 PE=1 SV=1	Q9WTV5		1		2	2	2	2		1	2	1
TRUE	Empty	Cytochrome c oxidase subunit 6C-2 OS=Rattus norvegicus GN=Cox6c2 PE=1 SV=3	P11951				1	2	2	2	2	1		
TRUE	Empty	Microtubule-associated protein 4 OS=Rattus norvegicus GN=Map4 PE=1 SV=1	Q5M7W5 (+1)		1	3	1	1	1	1	1	1		1
TRUE	Empty	60S acidic ribosomal protein P2 OS=Rattus norvegicus GN=Rplp2 PE=1 SV=2	P02401		4	5	1		1	1				
TRUE	Empty	Clusterin OS=Rattus norvegicus GN=Clu PE=1 SV=2	P05371		6	6								
TRUE	Empty	40S ribosomal protein SA OS=Rattus norvegicus GN=Rpsa PE=1 SV=3	P38983				2	2			1	2	3	4
TRUE	Empty	Translationally-controlled tumor protein OS=Rattus norvegicus GN=Tpt1 PE=1 SV=1	P63029		4	2	1	1	2	1				
TRUE	Empty	Guanine nucleotide-binding protein G(s) subunit alpha isoforms short OS=Rattus norvegicus GN=Gnas PE=1 SV=1	P63095	TRUE	4	7	3		2				1	2
TRUE	Empty	Protein IMPACT OS=Rattus norvegicus GN=Impact PE=2 SV=1	Q5GFD9		3	5		1	1	1				
TRUE	Empty	Transgelin-2 OS=Rattus norvegicus GN=Tagln2 PE=1 SV=1	Q5XFX0	TRUE	6	6							1	
TRUE	Empty	Endoplasmin OS=Rattus norvegicus GN=Hsp90b1 PE=1 SV=2	Q66HD0	TRUE		2	3	1	4	4			2	1
TRUE	Empty	Paralemmin-1 OS=Rattus norvegicus GN=Palm PE=1 SV=1	Q920Q0		3	7			1					1
TRUE	Empty	Protein CDV3 homolog OS=Rattus norvegicus GN=Cdv3 PE=2 SV=1	Q5XIM5		2	3		1	1	1	1	1	1	2
TRUE	Empty	Succinyl-CoA ligase [ADP/GDP-forming] subunit alpha, mitochondrial OS=Rattus norvegicus GN=Suclg1 PE=2 SV=2	P13086				1	1	2	3	1	2		
TRUE	Empty	Calpain small subunit 1 OS=Rattus norvegicus GN=Capns1 PE=1 SV=3	Q64537		3	2	2	1	1	1			1	
TRUE	Empty	40S ribosomal protein S7 OS=Rattus norvegicus GN=Rps7 PE=1 SV=1	P62083				2	2	2	1	1	2		
TRUE	Empty	Transcriptional activator protein Pur-alpha (Fragments) OS=Rattus norvegicus GN=Pura PE=1 SV=1	P86252		1	1	2	2	1	1	1		1	1
TRUE	Empty	AP-1 complex subunit beta-1 OS=Rattus norvegicus GN=Ap1b1 PE=1 SV=1	P52303 (+1)	TRUE			2		3	3	1	1		
TRUE	Empty	Alpha-centractin OS=Rattus norvegicus GN=Actr1a PE=1 SV=1	P85515				4	1	1	1			3	1
TRUE	Empty	Enoyl-CoA hydratase, mitochondrial OS=Rattus norvegicus GN=Echs1 PE=1 SV=1	P14604		1	1	2	1	1	1	1	2		
TRUE	Empty	Glycerol-3-phosphate dehydrogenase [NAD(+)], cytoplasmic OS=Rattus norvegicus GN=Gpd1 PE=1 SV=4	O35077		2	3	1	1	1	1		1		
TRUE	Empty	CAP-Gly domain-containing linker protein 2 OS=Rattus norvegicus GN=Clip2 PE=1 SV=1	O55156		1	1	2	2	1	1	3	2		
TRUE	Empty	Serum albumin OS=Rattus norvegicus GN=Alb PE=1 SV=2	P02770		2	3							2	2
TRUE	Empty	Cathepsin D OS=Rattus norvegicus GN=Ctsd PE=1 SV=1	P24268		2	3	1	1	1	1				
TRUE	Empty	Basigin OS=Rattus norvegicus GN=Bsg PE=1 SV=2	P26453 (+1)		2	4	1	1	1	1	1	1	1	
TRUE	Empty	Transgelin OS=Rattus norvegicus GN=Tagln PE=1 SV=2	P31232		4	8								1
TRUE	Empty	Trafficking protein particle complex subunit 3 OS=Rattus norvegicus GN=Trappc3 PE=2 SV=1	Q5U1Z2		2	4			1		1	1	2	2
TRUE	Empty	Voltage-dependent calcium channel subunit alpha-2/delta-2 OS=Rattus norvegicus GN=Cacna2d2 PE=2 SV=1	Q8CFG6		6	8								
TRUE	Empty	Pyridoxal phosphate phosphatase OS=Rattus norvegicus GN=Pdxp PE=1 SV=2	Q8VD52		1	2	1	1	1	1	1	1	3	2
TRUE	Empty	Heterogeneous nuclear ribonucleoprotein H OS=Rattus norvegicus GN=Hnrnph1 PE=1 SV=2	Q8VHV7 (+1)	TRUE			1	2	1				4	3
TRUE	Empty	Mitochondrial import inner membrane translocase subunit Tim8 A OS=Rattus norvegicus GN=Timm8a PE=1 SV=1	Q9WVA1		1	4	1	1	1		1		2	2
TRUE	Empty	Rabphilin-3A OS=Rattus norvegicus GN=Rph3a PE=1 SV=1	P47709		1	1	1	2	1	2	1		3	2
TRUE	Empty	Peptidyl-prolyl cis-trans isomerase FKBP1A OS=Rattus norvegicus GN=Fkbp1a PE=1 SV=3	Q62658		2	3	1	1	1	1	1	1	1	1
TRUE	Empty	Flotillin-1 OS=Rattus norvegicus GN=Flot1 PE=2 SV=2	Q9Z1E1				2	1	3	1	3	2		
TRUE	Empty	Tryptophan--tRNA ligase, cytoplasmic OS=Rattus norvegicus GN=Wars PE=1 SV=2	Q6P7B0		1	1	1	3	2	2	2	2		
TRUE	Empty	Sideroflexin-1 OS=Rattus norvegicus GN=Sfxn1 PE=2 SV=4	Q63965		1	2	1	2	1		3	3	3	3
TRUE	Empty	Cystatin-C OS=Rattus norvegicus GN=Cst3 PE=1 SV=2	P14841		1	2	2	1	1	1	2	2	1	1
TRUE	Empty	Alcohol dehydrogenase [NADP(+)] OS=Rattus norvegicus GN=Akr1a1 PE=1 SV=2	P51635		1	1	2	2	2	2	1	1	1	1
TRUE	Empty	ES1 protein homolog, mitochondrial OS=Rattus norvegicus PE=1 SV=2	P56571				2	2	2	2	2	2		
TRUE	Empty	Secretory carrier-associated membrane protein 1 OS=Rattus norvegicus GN=Scamp1 PE=1 SV=1	P56603		1	2	2	2	2	1	1	2		
TRUE	Empty	Ribose-phosphate pyrophosphokinase 1 OS=Homo sapiens GN=PRPS1 PE=1 SV=2	P60891 (+1)				2	2	2	2	1	1	1	1
TRUE	Empty	CB1 cannabinoid receptor-interacting protein 1 OS=Rattus norvegicus GN=Cnrip1 PE=1 SV=1	Q5M7A7				1	2	2	2	2	2		
TRUE	Empty	Myelin-associated oligodendrocyte basic protein OS=Rattus norvegicus GN=Mobp PE=1 SV=1	Q63327 (+1)				1	1	3	3	3	3		
TRUE	Empty	Cluster of GTPase HRas OS=Rattus norvegicus GN=Hras1 PE=1 SV=2 (P20171)	P20171 [3]	TRUE	1	2	1	1	2	1	1	1	2	2
TRUE	Empty	Cluster of Serine/threonine-protein phosphatase PP1-alpha catalytic subunit OS=Homo sapiens GN=PPP1CA PE=1 SV=1 (P62136)	P62136 [4]	TRUE	2	1	2	2		1		1	1	1
TRUE	Empty	Probable G-protein coupled receptor 158 OS=Rattus norvegicus GN=Gpr158 PE=3 SV=1	D4A6L0		5	6								
TRUE	Empty	Syntaxin-12 OS=Rattus norvegicus GN=Stx12 PE=1 SV=1	G3V7P1		2	4	1	1	1	1	1	1		
TRUE	Empty	Ras-related protein Rab-11B OS=Rattus norvegicus GN=Rab11b PE=2 SV=4	O35509		3	7								
TRUE	Empty	cAMP-dependent protein kinase type I-alpha regulatory subunit OS=Rattus norvegicus GN=Prkar1a PE=2 SV=2	P09456				1	3	1	1	1	1	1	1
TRUE	Empty	Heme oxygenase 2 OS=Rattus norvegicus GN=Hmox2 PE=1 SV=1	P23711		4	5							1	1
TRUE	Empty	26S proteasome non-ATPase regulatory subunit 2 OS=Rattus norvegicus GN=Psmd2 PE=2 SV=1	Q4FZT9		2	3	2	1			1	1	1	1
TRUE	Empty	Myosin-9 OS=Rattus norvegicus GN=Myh9 PE=1 SV=3	Q62812	TRUE			2	3	3	2	2	2		
TRUE	Empty	Protein disulfide-isomerase A6 OS=Rattus norvegicus GN=Pdia6 PE=1 SV=2	Q63081				2	3	2	1		1	2	2
TRUE	Empty	Na(+)/H(+) exchange regulatory cofactor NHE-RF1 OS=Rattus norvegicus GN=Slc9a3r1 PE=1 SV=3	Q9JJ19		3	4							3	3
TRUE	Empty	Long-chain-fatty-acid--CoA ligase 6 OS=Rattus norvegicus GN=Acsl6 PE=1 SV=1	P33124 (+1)				2	2	2	4	1		1	1
TRUE	Empty	Isoform 4 of Ras GTPase-activating protein SynGAP OS=Rattus norvegicus GN=Syngap1	Q9QUH6-4				2	2	2	2	4	1		
TRUE	Empty	Isocitrate dehydrogenase [NADP] cytoplasmic OS=Rattus norvegicus GN=Idh1 PE=1 SV=1	P41562		1	3	1	1	1	1	2	1		
TRUE	Empty	Matrin-3 OS=Rattus norvegicus GN=Matr3 PE=1 SV=2	P43244				2		1	1	4	2		2
TRUE	Empty	60S ribosomal protein L8 OS=Rattus norvegicus GN=Rpl8 PE=2 SV=2	P62919				2	1	2	2	1	2	1	1
TRUE	Empty	Kinesin-like protein KIF2A OS=Rattus norvegicus GN=Kif2a PE=2 SV=2	Q9WV63 (+1)				2	2		2	2	1	1	2
TRUE	Empty	Ubiquitin carboxyl-terminal hydrolase isozyme L3 OS=Rattus norvegicus GN=Uchl3 PE=1 SV=1	Q91Y78		1	1	1	1	1	2	1	1		
TRUE	Empty	Atlastin-1 OS=Rattus norvegicus GN=Atl1 PE=1 SV=1	Q6PST4				2	3	3		2	2		1
TRUE	Empty	Clathrin light chain B OS=Rattus norvegicus GN=Cltb PE=1 SV=1	P08082 (+1)			2	1	1	1	1	1	2		
TRUE	Empty	Cytochrome b-c1 complex subunit 6, mitochondrial OS=Rattus norvegicus GN=Uqcrh PE=2 SV=1	Q5M9I5		1	1	1						3	1
TRUE	Empty	Small glutamine-rich tetratricopeptide repeat-containing protein alpha OS=Rattus norvegicus GN=Sgta PE=1 SV=1	O70593		5	7								
TRUE	Empty	SPARC-like protein 1 OS=Rattus norvegicus GN=Sparcl1 PE=2 SV=1	P24054		4	5								1
TRUE	Empty	DnaJ homolog subfamily C member 5 OS=Rattus norvegicus GN=Dnajc5 PE=1 SV=1	P60905		3	3								
TRUE	Empty	GTP-binding protein SAR1b OS=Rattus norvegicus GN=Sar1b PE=2 SV=1	Q5HZY2		4	4								
TRUE	Empty	Profilin-2 OS=Rattus norvegicus GN=Pfn2 PE=1 SV=3	Q9EPC6		4	6		1						
TRUE	Empty	Cytochrome b-c1 complex subunit Rieske, mitochondrial OS=Rattus norvegicus GN=Uqcrfs1 PE=1 SV=2	P20788		1	3		2	1	1		1	1	1
TRUE	Empty	Nuclear transport factor 2 OS=Rattus norvegicus GN=Nutf2 PE=1 SV=1	P61972		3	3						1		
TRUE	Empty	EH domain-containing protein 3 OS=Rattus norvegicus GN=Ehd3 PE=1 SV=2	Q8R491	TRUE	2	4	2		2	3		1	1	2
TRUE	Empty	Ataxin-10 OS=Rattus norvegicus GN=Atxn10 PE=1 SV=1	Q9ER24		2	4	1		1			1	1	
TRUE	Empty	Cathepsin B OS=Rattus norvegicus GN=Ctsb PE=1 SV=2	P00787		2	3							2	2
TRUE	Empty	Casein kinase II subunit alpha OS=Rattus norvegicus GN=Csnk2a1 PE=1 SV=2	P19139				2	2	1	1	2	1	1	
TRUE	Empty	Solute carrier family 2, facilitated glucose transporter member 3 OS=Rattus norvegicus GN=Slc2a3 PE=1 SV=1	Q07647				1	2	2	2	2	2		
TRUE	Empty	Isoform 2 of Breast carcinoma-amplified sequence 1 homolog OS=Rattus norvegicus GN=Bcas1	Q3ZB98-2 (+3)		1	2	1	1	1	2	1	2		
TRUE	Empty	Pyrroline-5-carboxylate reductase 3 OS=Rattus norvegicus GN=Pycrl PE=2 SV=1	Q5PQJ6		2	2			1	1	1	1	1	1
TRUE	Empty	Ras-related protein Rab-21 OS=Rattus norvegicus GN=Rab21 PE=2 SV=1	Q6AXT5				2	2	2	2	1	2		
TRUE	Empty	Ras-related protein Rab-7a OS=Rattus norvegicus GN=Rab7a PE=1 SV=2	P09527		1	1	1	1	1	2	1	2		1
TRUE	Empty	Monoglyceride lipase OS=Rattus norvegicus GN=Mgll PE=1 SV=1	Q8R431		2	2	1		1	1	1	1	1	1
TRUE	Empty	Cluster of Myosin regulatory light chain 12B OS=Homo sapiens GN=MYL12B PE=1 SV=2 (O14950)	O14950 [3]	TRUE	2	5		1	1	1				
TRUE	Empty	Glutathione S-transferase alpha-3 OS=Rattus norvegicus GN=Gsta3 PE=1 SV=3	P04904		3	4								
TRUE	Empty	Isoform 2 of Leukocyte surface antigen CD47 OS=Rattus norvegicus GN=Cd47	P97829-2		2	3	1	1	1	1	1	1		
TRUE	Empty	Bifunctional purine biosynthesis protein PURH OS=Rattus norvegicus GN=Atic PE=1 SV=2	O35567				1			1	3	2	1	2
TRUE	Empty	cAMP-dependent protein kinase type II-alpha regulatory subunit OS=Mus musculus GN=Prkar2a PE=1 SV=2	P12367 (+1)	TRUE			2	2	3	2			1	1
TRUE	Empty	Phosphoribosyl pyrophosphate synthase-associated protein 2 OS=Rattus norvegicus GN=Prpsap2 PE=2 SV=1	O08618				2	2	1	1	2	2		
TRUE	Empty	Serine/threonine-protein phosphatase 2A 55 kDa regulatory subunit B alpha isoform OS=Rattus norvegicus GN=Ppp2r2a PE=2 SV=1	P36876				2	1		1	1	1	2	2
TRUE	Empty	Dynamin-like 120 kDa protein, mitochondrial OS=Rattus norvegicus GN=Opa1 PE=1 SV=1	Q2TA68 (+2)					2		1	3	3		
TRUE	Empty	Receptor-type tyrosine-protein phosphatase-like N OS=Rattus norvegicus GN=Ptprn PE=2 SV=2	Q63259		2	2	1	1	1	1	1	1		
TRUE	Empty	60S acidic ribosomal protein P1 OS=Rattus norvegicus GN=Rplp1 PE=3 SV=1	P19944		2	2	1	1	1			1		
TRUE	Empty	Sideroflexin-3 OS=Rattus norvegicus GN=Sfxn3 PE=2 SV=1	Q9JHY2				1	2	1	1	3	2	3	3
TRUE	Empty	Endophilin-A2 OS=Rattus norvegicus GN=Sh3gl1 PE=1 SV=1	O35964	TRUE	2	2	2	1	1	2	1	1		
TRUE	Empty	ATP synthase subunit b, mitochondrial OS=Rattus norvegicus GN=Atp5f1 PE=1 SV=1	P19511				1	1	2		1	1	1	2
TRUE	Empty	Guanine nucleotide-binding protein subunit alpha-11 OS=Rattus norvegicus GN=Gna11 PE=2 SV=1	Q9JID2				2	2	1		1		1	1
TRUE	Empty	Kinesin heavy chain isoform 5A OS=Rattus norvegicus GN=Kif5a PE=1 SV=1	Q6QLM7	TRUE			1	2	2	3	1			
TRUE	Empty	Eukaryotic translation initiation factor 5A-1 OS=Rattus norvegicus GN=Eif5a PE=1 SV=3	Q3T1J1		1	1	1	1	1	2				
TRUE	Empty	NADH dehydrogenase [ubiquinone] iron-sulfur protein 2, mitochondrial OS=Rattus norvegicus GN=Ndufs2 PE=1 SV=1	Q641Y2					2					3	3
TRUE	Empty	Elongation factor 1-delta OS=Rattus norvegicus GN=Eef1d PE=1 SV=2	Q68FR9 (+1)		1	3	1	1	1	1	1			1
TRUE	Empty	Calcineurin subunit B type 1 OS=Rattus norvegicus GN=Ppp3r1 PE=1 SV=2	P63100 (+1)		3	2								
TRUE	Empty	Protein phosphatase 1 regulatory subunit 1B OS=Rattus norvegicus GN=Ppp1r1b PE=2 SV=1	Q6J4I0		3	2							1	1
TRUE	Empty	Heterogeneous nuclear ribonucleoprotein A3 OS=Rattus norvegicus GN=Hnrnpa3 PE=1 SV=1	Q6URK4 (+1)	TRUE			1	1	3	2	1		2	
TRUE	Empty	40S ribosomal protein S17 OS=Rattus norvegicus GN=Rps17 PE=2 SV=3	P04644				1	1	1	1	2	1		
TRUE	Empty	Ubiquitin-conjugating enzyme E2 variant 2 OS=Rattus norvegicus GN=Ube2v2 PE=1 SV=3	Q7M767		1	2	1	1	1	1		1	1	1
TRUE	Empty	Membrane-associated progesterone receptor component 1 OS=Rattus norvegicus GN=Pgrmc1 PE=1 SV=3	P70580				2	1	2	1	1	1		1
TRUE	Empty	LETM1 and EF-hand domain-containing protein 1, mitochondrial OS=Rattus norvegicus GN=Letm1 PE=1 SV=1	Q5XIN6		2			1	2	2		3		
TRUE	Empty	EH domain-containing protein 1 OS=Rattus norvegicus GN=Ehd1 PE=1 SV=1	Q641Z6	TRUE	1	2	1	2	3	3	1	1	2	1
TRUE	Empty	Purine nucleoside phosphorylase OS=Rattus norvegicus GN=Pnp PE=1 SV=1	P85973		1	2		1	2	1	1	1		1
TRUE	Empty	Hydroxyacylglutathione hydrolase, mitochondrial OS=Rattus norvegicus GN=Hagh PE=1 SV=2	O35952 (+1)					1	1	1	2	1		
TRUE	Empty	Voltage-dependent anion-selective channel protein 3 OS=Rattus norvegicus GN=Vdac3 PE=1 SV=2	Q9R1Z0 (+1)	TRUE			2	2	2	2	2	2		
TRUE	Empty	Cytochrome c oxidase subunit 6A1, mitochondrial OS=Rattus norvegicus GN=Cox6a1 PE=1 SV=2	P10818		2	2							1	1
TRUE	Empty	Prefoldin subunit 2 OS=Rattus norvegicus GN=Pfdn2 PE=2 SV=1	B0BN18		3	5								1
TRUE	Empty	Ferritin light chain 1 OS=Rattus norvegicus GN=Ftl1 PE=1 SV=3	P02793		3	3								
TRUE	Empty	Calbindin OS=Rattus norvegicus GN=Calb1 PE=1 SV=2	P07171	TRUE	4	5								
TRUE	Empty	Aldose reductase OS=Rattus norvegicus GN=Akr1b1 PE=1 SV=3	P07943		3	2	2	1	1					
TRUE	Empty	Proteasome subunit alpha type-3 OS=Rattus norvegicus GN=Psma3 PE=1 SV=3	P18422	TRUE	1	3		1				2		2
TRUE	Empty	60S acidic ribosomal protein P0 OS=Rattus norvegicus GN=Rplp0 PE=1 SV=2	P19945		5	4								
TRUE	Empty	Succinate dehydrogenase [ubiquinone] iron-sulfur subunit, mitochondrial OS=Rattus norvegicus GN=Sdhb PE=2 SV=2	P21913		2	3		1			1	1		
TRUE	Empty	Apolipoprotein D OS=Rattus norvegicus GN=Apod PE=1 SV=1	P23593		2	4								
TRUE	Empty	Calcineurin B homologous protein 1 OS=Rattus norvegicus GN=Chp1 PE=1 SV=2	P61023		5	3								
TRUE	Empty	Neurocalcin-delta OS=Rattus norvegicus GN=Ncald PE=1 SV=3	Q5PQN0	TRUE	3	4	1	1	1	1				
TRUE	Empty	Hypoxia up-regulated protein 1 OS=Rattus norvegicus GN=Hyou1 PE=1 SV=1	Q63617	TRUE	3	4								1
TRUE	Empty	Heterogeneous nuclear ribonucleoprotein H2 OS=Rattus norvegicus GN=Hnrnph2 PE=1 SV=1	Q6AY09	TRUE				1	1				4	2
TRUE	Empty	Protein NDRG1 OS=Rattus norvegicus GN=Ndrg1 PE=1 SV=1	Q6JE36		3	4								
TRUE	Empty	Adenylate kinase isoenzyme 4, mitochondrial OS=Rattus norvegicus GN=Ak4 PE=2 SV=1	Q9WUS0			3						1	2	3
TRUE	Empty	Homer protein homolog 1 OS=Rattus norvegicus GN=Homer1 PE=1 SV=2	Q9Z214 (+1)		4	4								
TRUE	Empty	Hippocalcin-like protein 4 OS=Rattus norvegicus GN=Hpcal4 PE=2 SV=2	P35332	TRUE	2	3								
TRUE	Empty	Coiled-coil-helix-coiled-coil-helix domain-containing protein 6, mitochondrial OS=Rattus norvegicus GN=Chchd6 PE=3 SV=1	D4A7N1						1	2	2	2	1	1
TRUE	Empty	60S ribosomal protein L18 OS=Rattus norvegicus GN=Rpl18 PE=2 SV=2	P12001					1	2	1	2	2		
TRUE	Empty	Protein phosphatase 1A OS=Rattus norvegicus GN=Ppm1a PE=1 SV=1	P20650 (+2)				2	1	1	1	2	2		
TRUE	Empty	Nucleosome assembly protein 1-like 4 OS=Rattus norvegicus GN=Nap1l4 PE=2 SV=1	Q5U2Z3					2	1	2		1		
TRUE	Empty	60S ribosomal protein L14 OS=Rattus norvegicus GN=Rpl14 PE=1 SV=3	Q63507				1	1	1	1	2	2		
TRUE	Empty	Cell division control protein 42 homolog OS=Rattus norvegicus GN=Cdc42 PE=1 SV=2	Q8CFN2					2		1	1	1		
TRUE	Empty	ATP-sensitive inward rectifier potassium channel 10 OS=Rattus norvegicus GN=Kcnj10 PE=2 SV=1	P49655				1	1	1		2	1		
TRUE	Empty	Protein kinase C gamma type OS=Rattus norvegicus GN=Prkcg PE=1 SV=1	P63319	TRUE			3	2	2	1		1	1	2
TRUE	Empty	Branched-chain-amino-acid aminotransferase, cytosolic OS=Rattus norvegicus GN=Bcat1 PE=1 SV=1	P54690				1	2	1	2			1	1
TRUE	Empty	Mitochondrial 2-oxoglutarate/malate carrier protein OS=Rattus norvegicus GN=Slc25a11 PE=2 SV=3	P97700				1	2	2	2	1	1		
TRUE	Empty	Platelet-activating factor acetylhydrolase IB subunit alpha OS=Rattus norvegicus GN=Pafah1b1 PE=1 SV=2	P63004					1	1	1	1	1	2	2
TRUE	Empty	Vesicular glutamate transporter 1 OS=Rattus norvegicus GN=Slc17a7 PE=1 SV=1	Q62634 (+1)						1	2			1	1
TRUE	Empty	Actin-related protein 2/3 complex subunit 5-like protein OS=Rattus norvegicus GN=Arpc5l PE=1 SV=2	A1L108 (+1)			3	1		1	1	1	1		
TRUE	Empty	Alpha-crystallin B chain OS=Rattus norvegicus GN=Cryab PE=1 SV=1	P23928		2	3	1	1						1
TRUE	Empty	Ribonuclease UK114 OS=Rattus norvegicus GN=Hrsp12 PE=1 SV=3	P52759		3	4								
TRUE	Empty	Dynein light chain 1, cytoplasmic OS=Rattus norvegicus GN=Dynll1 PE=1 SV=1	P63170	TRUE	3	5	1		1	1				
TRUE	Empty	D-dopachrome decarboxylase OS=Rattus norvegicus GN=Ddt PE=1 SV=3	P80254		3	3					1			
TRUE	Empty	Neuron-specific calcium-binding protein hippocalcin OS=Rattus norvegicus GN=Hpca PE=1 SV=2	P84076	TRUE	2	6	1	1	1	1				
TRUE	Empty	Dipeptidyl peptidase 2 OS=Rattus norvegicus GN=Dpp7 PE=1 SV=1	Q9EPB1		2	5								
TRUE	Empty	Mitochondrial import inner membrane translocase subunit Tim13 OS=Rattus norvegicus GN=Timm13 PE=2 SV=1	P62076		3	4								1
TRUE	Empty	Proteasome activator complex subunit 2 OS=Rattus norvegicus GN=Psme2 PE=2 SV=3	Q63798		3	3								1
TRUE	Empty	Peptidyl-prolyl cis-trans isomerase D OS=Rattus norvegicus GN=Ppid PE=1 SV=3	Q6DGG0		3	3			1					
TRUE	Empty	Aquaporin-4 OS=Rattus norvegicus GN=Aqp4 PE=1 SV=1	P47863 (+1)		2	3								
TRUE	Empty	Glycerol-3-phosphate dehydrogenase, mitochondrial OS=Rattus norvegicus GN=Gpd2 PE=1 SV=1	P35571				3	3		1		1		
TRUE	Empty	OX-2 membrane glycoprotein OS=Rattus norvegicus GN=Cd200 PE=2 SV=1	P04218		2	2			1					
TRUE	Empty	3-ketoacyl-CoA thiolase, mitochondrial OS=Rattus norvegicus GN=Acaa2 PE=1 SV=1	P13437				2	1	1	1	1	2		
TRUE	Empty	Disks large homolog 4 OS=Rattus norvegicus GN=Dlg4 PE=1 SV=1	P31016 (+2)				2	2	1	1				1
TRUE	Empty	Hsc70-interacting protein OS=Rattus norvegicus GN=St13 PE=1 SV=1	P50503			1	2	1	1					2
TRUE	Empty	Vinculin OS=Rattus norvegicus GN=Vcl PE=1 SV=1	P85972				1	2	1		1	1		
TRUE	Empty	CD81 antigen OS=Rattus norvegicus GN=Cd81 PE=1 SV=1	Q62745		2	2	1		1	1				
TRUE	Empty	Keratin, type II cytoskeletal 1 OS=Rattus norvegicus GN=Krt1 PE=2 SV=1	Q6IMF3		1	2		2			1	1		
TRUE	Empty	Toll-interacting protein OS=Rattus norvegicus GN=Tollip PE=2 SV=1	A2RUW1		2		1	1		1	1	1		1
TRUE	Empty	Protein FAM162A OS=Rattus norvegicus GN=Fam162a PE=2 SV=1	Q4QQV3				2	1	1	2	1	1		
TRUE	Empty	Phosphatidylinositol 4-phosphate 5-kinase type-1 gamma OS=Rattus norvegicus GN=Pip5k1c PE=1 SV=1	Q5I6B8				1	2	2	2				
TRUE	Empty	Septin-11 OS=Rattus norvegicus GN=Sept11 PE=1 SV=1	B3GNI6 (+2)	TRUE			2	2	3	4				
TRUE	Empty	Barrier-to-autointegration factor OS=Rattus norvegicus GN=Banf1 PE=1 SV=1	Q9R1T1		2	2								
TRUE	Empty	AMP deaminase 2 OS=Rattus norvegicus GN=Ampd2 PE=2 SV=2	Q02356				1	2	1	1	1	2		
TRUE	Empty	Transforming protein RhoA OS=Rattus norvegicus GN=Rhoa PE=1 SV=1	P61589						1		1	3	1	1
TRUE	Empty	C-terminal-binding protein 1 OS=Rattus norvegicus GN=Ctbp1 PE=1 SV=3	Q9Z2F5				1	1		2	1	1	1	
TRUE	Empty	Amine oxidase [flavin-containing] A OS=Rattus norvegicus GN=Maoa PE=1 SV=1	P21396				1	2	2					
TRUE	Empty	Actin-related protein 2 OS=Rattus norvegicus GN=Actr2 PE=1 SV=1	Q5M7U6				3	1	1		1	1		
TRUE	Empty	Ubiquitin-like protein 4A OS=Rattus norvegicus GN=Ubl4a PE=2 SV=1	B2GV38		3	4								
TRUE	Empty	Inosine triphosphate pyrophosphatase OS=Rattus norvegicus GN=Itpa PE=3 SV=1	D3ZW55		3	3								
TRUE	Empty	Phosphatidylinositol transfer protein alpha isoform OS=Rattus norvegicus GN=Pitpna PE=1 SV=2	P16446		1	3				1				
TRUE	Empty	NADH dehydrogenase [ubiquinone] 1 alpha subcomplex subunit 5 OS=Rattus norvegicus GN=Ndufa5 PE=1 SV=3	Q63362		1	3							1	1
TRUE	Empty	Proteasome activator complex subunit 1 OS=Rattus norvegicus GN=Psme1 PE=2 SV=1	Q63797		3	3								
TRUE	Empty	Protein NDRG3 OS=Rattus norvegicus GN=Ndrg3 PE=2 SV=1	Q6AYR2		1	4								1
TRUE	Empty	Collagen alpha-1(I) chain OS=Rattus norvegicus GN=Col1a1 PE=1 SV=5	P02454		3	3								
TRUE	Empty	RNA-binding protein Nova-1 (Fragment) OS=Rattus norvegicus GN=Nova1 PE=2 SV=1	Q80WA4		3	3								
TRUE	Empty	Mitochondrial import inner membrane translocase subunit Tim9 OS=Rattus norvegicus GN=Timm9 PE=1 SV=3	Q9WV97		1	3	1	1						
TRUE	Empty	Protein FAM136A OS=Rattus norvegicus GN=Fam136a PE=2 SV=1	B0BN94		1	2	1	1						1
TRUE	Empty	Carboxypeptidase E OS=Rattus norvegicus GN=Cpe PE=1 SV=1	P15087			2					1		2	2
TRUE	Empty	Prelamin-A/C OS=Rattus norvegicus GN=Lmna PE=1 SV=1	P48679				1	2				1	2	1
TRUE	Empty	Leucine-rich PPR motif-containing protein, mitochondrial OS=Rattus norvegicus GN=Lrpprc PE=1 SV=1	Q5SGE0				1	1						2
TRUE	Empty	MARCKS-related protein OS=Rattus norvegicus GN=Marcksl1 PE=2 SV=3	Q9EPH2		2		1	1	1	1	1			
TRUE	Empty	Coronin-1A OS=Rattus norvegicus GN=Coro1a PE=1 SV=3	Q91ZN1						2	2			1	1
TRUE	Empty	WD repeat-containing protein 7 OS=Rattus norvegicus GN=Wdr7 PE=2 SV=1	Q9ERH3				1		1				2	2
TRUE	Empty	Pyridoxine-5'-phosphate oxidase OS=Rattus norvegicus GN=Pnpo PE=1 SV=1	O88794						1		1	1	2	2
TRUE	Empty	Proteasome subunit alpha type-5 OS=Rattus norvegicus GN=Psma5 PE=2 SV=1	P34064		1	2	1	1	1	1				
TRUE	Empty	Adenosine kinase OS=Mus musculus GN=Adk PE=1 SV=2	P55264 (+1)				1	1		1	2	2		
TRUE	Empty	Liprin-alpha-3 OS=Rattus norvegicus GN=Ppfia3 PE=1 SV=2	Q91Z79					2	1		1	1		1
TRUE	Empty	Vesicle-associated membrane protein-associated protein A OS=Rattus norvegicus GN=Vapa PE=1 SV=3	Q9Z270	TRUE	1	1	1	3	2	3	1	1	1	
TRUE	Empty	60S ribosomal protein L11 OS=Rattus norvegicus GN=Rpl11 PE=1 SV=2	P62914				2	1	1	2		1		
TRUE	Empty	Kinesin-1 heavy chain OS=Rattus norvegicus GN=Kif5b PE=2 SV=1	Q2PQA9	TRUE			1	1		3	2	1		
TRUE	Empty	Mitochondrial import receptor subunit TOM70 OS=Rattus norvegicus GN=Tomm70a PE=1 SV=1	Q75Q39					2		1		1	1	1
TRUE	Empty	Long-chain-fatty-acid--CoA ligase ACSBG1 OS=Rattus norvegicus GN=Acsbg1 PE=1 SV=1	Q924N5				1	1	1	2			1	1
TRUE	Empty	Cluster of Type I inositol 3,4-bisphosphate 4-phosphatase OS=Rattus norvegicus GN=Inpp4a PE=1 SV=1 (Q62784)	Q62784 [2]	TRUE				2	2	1		1		
TRUE	Empty	Lysosome membrane protein 2 OS=Rattus norvegicus GN=Scarb2 PE=1 SV=2	P27615		1	4								
TRUE	Empty	Hippocalcin-like protein 1 OS=Rattus norvegicus GN=Hpcal1 PE=1 SV=2	P62749	TRUE	2	4								
TRUE	Empty	Integrin beta-1 OS=Rattus norvegicus GN=Itgb1 PE=2 SV=1	P49134		3	3								
TRUE	Empty	Ethylmalonyl-CoA decarboxylase OS=Rattus norvegicus GN=Echdc1 PE=1 SV=1	Q6AYG5		2	3								1
TRUE	Empty	AP-3 complex subunit mu-2 OS=Rattus norvegicus GN=Ap3m2 PE=2 SV=1	P53678							1	2		1	1
TRUE	Empty	26S protease regulatory subunit 8 OS=Rattus norvegicus GN=Psmc5 PE=1 SV=1	P62198				1		1	1			1	2
TRUE	Empty	GrpE protein homolog 1, mitochondrial OS=Rattus norvegicus GN=Grpel1 PE=1 SV=2	P97576		2	2								
TRUE	Empty	Gephyrin OS=Rattus norvegicus GN=Gphn PE=1 SV=3	Q03555 (+4)			1		1					1	2
TRUE	Empty	Tyrosine--tRNA ligase, cytoplasmic OS=Rattus norvegicus GN=Yars PE=2 SV=3	Q4KM49			2							1	1
TRUE	Empty	Nucleosome assembly protein 1-like 5 OS=Rattus norvegicus GN=Nap1l5 PE=2 SV=1	Q5PPG6		1	2		1	1	1				
TRUE	Empty	Trifunctional enzyme subunit beta, mitochondrial OS=Rattus norvegicus GN=Hadhb PE=1 SV=1	Q60587						1		1	1	2	1
TRUE	Empty	CaM kinase-like vesicle-associated protein OS=Rattus norvegicus GN=Camkv PE=1 SV=1	Q63092		2	2				1				
TRUE	Empty	26S protease regulatory subunit 6A OS=Rattus norvegicus GN=Psmc3 PE=2 SV=1	Q63569				2	2	1			1		
TRUE	Empty	26S protease regulatory subunit 6B OS=Rattus norvegicus GN=Psmc4 PE=1 SV=1	Q63570				2		2	1				
TRUE	Empty	Junction plakoglobin OS=Rattus norvegicus GN=Jup PE=1 SV=1	Q6P0K8						1	1	1	2		
TRUE	Empty	Lon protease homolog, mitochondrial OS=Rattus norvegicus GN=Lonp1 PE=2 SV=1	Q924S5										2	1
TRUE	Empty	Catalase OS=Rattus norvegicus GN=Cat PE=1 SV=3	P04762					1	1	1			2	1
TRUE	Empty	Polyadenylate-binding protein 1 OS=Rattus norvegicus GN=Pabpc1 PE=2 SV=1	Q9EPH8				1	2		1	1		1	
TRUE	Empty	CD9 antigen OS=Rattus norvegicus GN=Cd9 PE=1 SV=2	P40241					1	2	2	1			
TRUE	Empty	Protein CutA OS=Rattus norvegicus GN=Cuta PE=1 SV=2	Q6MGD0		2	2	1			1				
TRUE	Empty	60S ribosomal protein L24 OS=Rattus norvegicus GN=Rpl24 PE=1 SV=1	P83732						1	2	1	2		
TRUE	Empty	Inositol monophosphatase 1 OS=Rattus norvegicus GN=Impa1 PE=1 SV=2	P97697						1	1	1		2	1
TRUE	Empty	Synaptic vesicle glycoprotein 2B OS=Rattus norvegicus GN=Sv2b PE=1 SV=1	Q63564	TRUE			1	1	3		1	2		
TRUE	Empty	Serine--tRNA ligase, cytoplasmic OS=Rattus norvegicus GN=Sars PE=1 SV=3	Q6P799				1	1		1	1	2		
TRUE	Empty	Ezrin OS=Homo sapiens GN=EZR PE=1 SV=4	P15311 (+2)				2	1	1	1		1		
TRUE	Empty	Heat shock protein 75 kDa, mitochondrial OS=Rattus norvegicus GN=Trap1 PE=1 SV=1	Q5XHZ0				2	2	2				2	3
TRUE	Empty	Proteasome subunit alpha type-1 OS=Rattus norvegicus GN=Psma1 PE=1 SV=2	P18420				1	1	1	1				2
TRUE	Empty	Cluster of Keratin, type I cytoskeletal 10 OS=Rattus norvegicus GN=Krt10 PE=2 SV=1 (Q6IFW6)	Q6IFW6	TRUE	1	2								
TRUE	Empty	Secretogranin-1 OS=Rattus norvegicus GN=Chgb PE=1 SV=2	O35314		2	3								
TRUE	Empty	ADP-ribosylation factor-like protein 3 OS=Rattus norvegicus GN=Arl3 PE=1 SV=2	P37996		2	3								
TRUE	Empty	Tubulin polymerization-promoting protein family member 3 OS=Rattus norvegicus GN=Tppp3 PE=2 SV=1	Q5PPN5		2	3								
TRUE	Empty	Gamma-synuclein OS=Rattus norvegicus GN=Sncg PE=1 SV=2	Q63544	TRUE	4	3								
TRUE	Empty	Plastin-3 OS=Rattus norvegicus GN=Pls3 PE=2 SV=2	Q63598		2	3								
TRUE	Empty	LanC-like protein 1 OS=Rattus norvegicus GN=Lancl1 PE=2 SV=2	Q9QX69		1	3								
TRUE	Empty	Actin-related protein 2/3 complex subunit 5 OS=Rattus norvegicus GN=Arpc5 PE=1 SV=3	Q4KLF8		1	3		1						
TRUE	Empty	Non-specific lipid-transfer protein OS=Rattus norvegicus GN=Scp2 PE=1 SV=3	P11915 (+1)		3	2								
TRUE	Empty	Spliceosome RNA helicase Ddx39b OS=Rattus norvegicus GN=Ddx39b PE=1 SV=3	Q63413										2	3
TRUE	Empty	Annexin A4 OS=Rattus norvegicus GN=Anxa4 PE=1 SV=3	P55260		2	3								
TRUE	Empty	Drebrin OS=Rattus norvegicus GN=Dbn1 PE=2 SV=3	Q07266										2	3
TRUE	Empty	Angiotensinogen OS=Rattus norvegicus GN=Agt PE=1 SV=1	P01015		1	2							1	1
TRUE	Empty	Neurosecretory protein VGF OS=Rattus norvegicus GN=Vgf PE=1 SV=3	P20156			1							2	2
TRUE	Empty	Dipeptidyl aminopeptidase-like protein 6 OS=Rattus norvegicus GN=Dpp6 PE=1 SV=1	P46101 (+1)		1					1			1	2
TRUE	Empty	Acid ceramidase OS=Rattus norvegicus GN=Asah1 PE=2 SV=1	Q6P7S1		2	2								
TRUE	Empty	Voltage-dependent calcium channel subunit alpha-2/delta-3 OS=Rattus norvegicus GN=Cacna2d3 PE=2 SV=1	Q8CFG5		2	2								
TRUE	Empty	1-acyl-sn-glycerol-3-phosphate acyltransferase delta OS=Rattus norvegicus GN=Agpat4 PE=2 SV=1	Q924S1				1	1	1	2				
TRUE	Empty	Kv channel-interacting protein 4 OS=Rattus norvegicus GN=Kcnip4 PE=1 SV=1	Q99MG9		2	2								
TRUE	Empty	CD59 glycoprotein OS=Rattus norvegicus GN=Cd59 PE=1 SV=2	P27274		1	2							1	1
TRUE	Empty	Sodium/potassium-transporting ATPase subunit beta-3 OS=Rattus norvegicus GN=Atp1b3 PE=2 SV=1	Q63377		2	2					1			
TRUE	Empty	Fatty aldehyde dehydrogenase OS=Rattus norvegicus GN=Aldh3a2 PE=1 SV=1	P30839						2	2		1		
TRUE	Empty	Ragulator complex protein LAMTOR3 OS=Rattus norvegicus GN=Lamtor3 PE=2 SV=1	Q5U204		2	2								
TRUE	Empty	Adaptin ear-binding coat-associated protein 1 OS=Rattus norvegicus GN=Necap1 PE=1 SV=1	P69682				1	2		1		1		
TRUE	Empty	Isoform 2 of Oxidation resistance protein 1 OS=Rattus norvegicus GN=Oxr1	Q4V8B0-2								2	2		
TRUE	Empty	Acylphosphatase-2 OS=Rattus norvegicus GN=Acyp2 PE=1 SV=2	P35745				1	1	1	2				
TRUE	Empty	Nucleosome assembly protein 1-like 1 OS=Rattus norvegicus GN=Nap1l1 PE=2 SV=1	Q9Z2G8				1	2	1				1	
TRUE	Empty	Low molecular weight phosphotyrosine protein phosphatase OS=Rattus norvegicus GN=Acp1 PE=1 SV=3	P41498 (+1)		1	2							1	1
TRUE	Empty	NAD-dependent protein deacylase sirtuin-5, mitochondrial OS=Rattus norvegicus GN=Sirt5 PE=2 SV=1	Q68FX9					1					3	1
TRUE	Empty	Isocitrate dehydrogenase [NAD] subunit gamma 1, mitochondrial OS=Rattus norvegicus GN=Idh3g PE=2 SV=2	P41565	TRUE			3	1	2	2	1	2	1	1
TRUE	Empty	Vesicle-associated membrane protein-associated protein B OS=Rattus norvegicus GN=Vapb PE=1 SV=3	Q9Z269	TRUE	2		2	2	1	1	2	2		
TRUE	Empty	Phosphofurin acidic cluster sorting protein 1 OS=Rattus norvegicus GN=Pacs1 PE=2 SV=1	O88588 (+1)				1	1	2	1				
TRUE	Empty	40S ribosomal protein S16 OS=Rattus norvegicus GN=Rps16 PE=1 SV=2	P62250				1			2	1	1		
TRUE	Empty	Heterochromatin protein 1-binding protein 3 OS=Rattus norvegicus GN=Hp1bp3 PE=2 SV=1	Q6P747				1	1		1	2			
TRUE	Empty	Oxidation resistance protein 1 OS=Rattus norvegicus GN=Oxr1 PE=1 SV=3	Q4V8B0				1	1	2			1		
TRUE	Empty	Cluster of Keratin, type II cytoskeletal 75 OS=Rattus norvegicus GN=Krt75 PE=2 SV=2 (Q6IG05)	Q6IG05	TRUE			1	2	1	1				
TRUE	Empty	Heat shock factor-binding protein 1 OS=Rattus norvegicus GN=Hsbp1 PE=3 SV=1	Q8K3X8		1	3								
TRUE	Empty	Glutathione S-transferase alpha-4 OS=Rattus norvegicus GN=Gsta4 PE=1 SV=2	P14942		1	3								
TRUE	Empty	Small glutamine-rich tetratricopeptide repeat-containing protein beta OS=Rattus norvegicus GN=Sgtb PE=1 SV=1	Q80W98		1	3								
TRUE	Empty	Olfactory marker protein OS=Rattus norvegicus GN=Omp PE=1 SV=2	P08523		2	1								1
TRUE	Empty	Synaptotagmin-12 OS=Rattus norvegicus GN=Syt12 PE=2 SV=1	P97610										2	2
TRUE	Empty	Valine--tRNA ligase OS=Rattus norvegicus GN=Vars PE=2 SV=2	Q04462										2	2
TRUE	Empty	Putative phospholipase B-like 2 OS=Rattus norvegicus GN=Plbd2 PE=1 SV=2	Q4QQW8		2	2								
TRUE	Empty	Diphosphoinositol polyphosphate phosphohydrolase 1 OS=Rattus norvegicus GN=Nudt3 PE=1 SV=1	Q566C7										1	2
TRUE	Empty	BDNF/NT-3 growth factors receptor OS=Rattus norvegicus GN=Ntrk2 PE=1 SV=1	Q63604 (+2)		2	2								
TRUE	Empty	Protein S100-A11 OS=Rattus norvegicus GN=S100a11 PE=2 SV=1	Q6B345		2	2								
TRUE	Empty	Ras-related protein Rab-31 OS=Rattus norvegicus GN=Rab31 PE=2 SV=2	Q6GQP4		2	2								
TRUE	Empty	COMM domain-containing protein 3 OS=Rattus norvegicus GN=Commd3 PE=2 SV=1	Q6P9U3		2	1								
TRUE	Empty	ERO1-like protein alpha OS=Rattus norvegicus GN=Ero1l PE=1 SV=1	Q8R4A1 (+1)		2	2								
TRUE	Empty	Peptidyl-prolyl cis-trans isomerase FKBP4 OS=Rattus norvegicus GN=Fkbp4 PE=1 SV=3	Q9QVC8						1				1	2
TRUE	Empty	Endothelin B receptor-like protein 2 OS=Rattus norvegicus GN=Gpr37l1 PE=2 SV=1	Q9QYC5					1			2	1		
TRUE	Empty	Hepatoma-derived growth factor OS=Rattus norvegicus GN=Hdgf PE=1 SV=2	Q8VHK7		2	2								
TRUE	Empty	Parvalbumin alpha OS=Rattus norvegicus GN=Pvalb PE=1 SV=2	P02625		2	2								
TRUE	Empty	Proteasome subunit alpha type-4 OS=Rattus norvegicus GN=Psma4 PE=1 SV=1	P21670		2	1								
TRUE	Empty	Heat shock protein beta-1 OS=Rattus norvegicus GN=Hspb1 PE=1 SV=1	P42930		2	2								
TRUE	Empty	Staphylococcal nuclease domain-containing protein 1 OS=Rattus norvegicus GN=Snd1 PE=2 SV=1	Q66X93										2	1
TRUE	Empty	Heterogeneous nuclear ribonucleoprotein A1 OS=Rattus norvegicus GN=Hnrnpa1 PE=1 SV=3	P04256	TRUE					1	2			2	
TRUE	Empty	Ubiquinone biosynthesis protein COQ9, mitochondrial OS=Rattus norvegicus GN=Coq9 PE=2 SV=2	Q68FT1		1	2								1
TRUE	Empty	Peflin OS=Rattus norvegicus GN=Pef1 PE=2 SV=1	Q641Z8		1	2								
TRUE	Empty	Calcium-dependent secretion activator 1 OS=Rattus norvegicus GN=Cadps PE=1 SV=1	Q62717							2			1	1
TRUE	Empty	Haloacid dehalogenase-like hydrolase domain-containing protein 2 OS=Rattus norvegicus GN=Hdhd2 PE=2 SV=1	Q6AYR6										2	
TRUE	Empty	Microtubule-associated protein 1S OS=Rattus norvegicus GN=Map1s PE=1 SV=1	P0C5W1									1	2	1
TRUE	Empty	S-adenosylmethionine synthase isoform type-2 OS=Rattus norvegicus GN=Mat2a PE=1 SV=1	P18298	TRUE					1		1		2	1
TRUE	Empty	Protein RUFY3 OS=Rattus norvegicus GN=Rufy3 PE=1 SV=1	Q5FVJ0 (+1)				2		1					1
TRUE	Empty	Cytoglobin OS=Rattus norvegicus GN=Cygb PE=1 SV=1	Q921A4		1	2								
TRUE	Empty	Vesicle-associated membrane protein 1 OS=Rattus norvegicus GN=Vamp1 PE=1 SV=2	Q63666 (+3)	TRUE	3	4					1	1		
TRUE	Empty	Isoamyl acetate-hydrolyzing esterase 1 homolog OS=Rattus norvegicus GN=Iah1 PE=2 SV=2	Q711G3			3								
TRUE	Empty	Vacuolar protein-sorting-associated protein 25 OS=Rattus norvegicus GN=Vps25 PE=1 SV=1	P0C0A1		2	1								
TRUE	Empty	Granulins OS=Rattus norvegicus GN=Grn PE=1 SV=3	P23785		1	2								
TRUE	Empty	Annexin A11 OS=Bos taurus GN=ANXA11 PE=1 SV=1	P27214 (+1)	TRUE									1	2
TRUE	Empty	cAMP-dependent protein kinase inhibitor alpha OS=Rattus norvegicus GN=Pkia PE=1 SV=2	P63249		1	2								
TRUE	Empty	Calcium/calmodulin-dependent 3',5'-cyclic nucleotide phosphodiesterase 1B OS=Rattus norvegicus GN=Pde1b PE=2 SV=1	Q01066										2	1
TRUE	Empty	Acyl-CoA synthetase family member 2, mitochondrial OS=Rattus norvegicus GN=Acsf2 PE=2 SV=1	Q499N5									1	2	
TRUE	Empty	Glyoxalase domain-containing protein 4 OS=Rattus norvegicus GN=Glod4 PE=1 SV=1	Q5I0D1		1	2								
TRUE	Empty	Nuclear migration protein nudC OS=Rattus norvegicus GN=Nudc PE=1 SV=1	Q63525		2	1								
TRUE	Empty	Ras-related protein Rab-27B OS=Rattus norvegicus GN=Rab27b PE=2 SV=3	Q99P74		1	2								
TRUE	Empty	N-terminal EF-hand calcium-binding protein 1 OS=Rattus norvegicus GN=Necab1 PE=1 SV=1	Q9ESB5		1	2								
TRUE	Empty	Guanine nucleotide-binding protein subunit beta-5 OS=Rattus norvegicus GN=Gnb5 PE=2 SV=1	P62882										2	1
TRUE	Empty	Acyl-protein thioesterase 1 OS=Rattus norvegicus GN=Lypla1 PE=1 SV=1	P70470		1	2								
TRUE	Empty	Protein S100-A1 OS=Rattus norvegicus GN=S100a1 PE=1 SV=3	P35467		1	2								
TRUE	Empty	NAD kinase domain-containing protein 1 OS=Rattus norvegicus GN=Nadkd1 PE=2 SV=1	Q1HCL7										1	2
TRUE	Empty	Protein phosphatase 1 regulatory subunit 1A OS=Rattus norvegicus GN=Ppp1r1a PE=2 SV=1	P19103		1	2								
TRUE	Empty	Cyclin-dependent kinase 5 OS=Rattus norvegicus GN=Cdk5 PE=1 SV=1	Q03114					1				2		
TRUE	Empty	Glycolipid transfer protein OS=Rattus norvegicus GN=GLTP PE=2 SV=1	B0BNM9		2	1								
TRUE	Empty	Mitogen-activated protein kinase 8 OS=Rattus norvegicus GN=Mapk8 PE=1 SV=1	P49185 (+1)						2					1
TRUE	Empty	Neudesin OS=Rattus norvegicus GN=Nenf PE=2 SV=1	Q6IUR5		1	2								
TRUE	Empty	Hemoglobin subunit alpha OS=Spalax ehrenbergi GN=HBA PE=1 SV=1	P01943 (+1)	TRUE	2	2								
TRUE	Empty	Voltage-gated potassium channel subunit beta-2 OS=Rattus norvegicus GN=Kcnab2 PE=1 SV=1	P62483											2
TRUE	Empty	Isoform Beta-II of Protein kinase C beta type OS=Rattus norvegicus GN=Prkcb	P68403-2	TRUE			1	3	1					
TRUE	Empty	Neuritin OS=Rattus norvegicus GN=Nrn1 PE=1 SV=1	O08957 (+1)			2								
TRUE	Empty	Beta-hexosaminidase subunit beta OS=Rattus norvegicus GN=Hexb PE=2 SV=1	Q6AXR4			2								
TRUE	Empty	Neuroendocrine protein 7B2 OS=Rattus norvegicus GN=Scg5 PE=1 SV=1	P27682			2								
TRUE	Empty	Phosphatidylinositide phosphatase SAC1 OS=Rattus norvegicus GN=Sacm1l PE=1 SV=1	Q9ES21				2							
TRUE	Empty	mRNA cap guanine-N7 methyltransferase OS=Rattus norvegicus GN=Rnmt PE=2 SV=1	Q5U2U7											2
TRUE	Empty	ZW10 interactor OS=Rattus norvegicus GN=Zwint PE=1 SV=1	Q8VIL3			2								
TRUE	Empty	SH3 and multiple ankyrin repeat domains protein 2 OS=Rattus norvegicus GN=Shank2 PE=1 SV=2	Q9QX74 (+5)								2			
TRUE	Empty	Tyrosine-protein phosphatase non-receptor type 11 OS=Rattus norvegicus GN=Ptpn11 PE=1 SV=4	P41499 (+1)										2	
TRUE	Empty	Ras-related protein Rab-35 OS=Rattus norvegicus GN=Rab35 PE=2 SV=1	Q5U316	TRUE									2	2
TRUE	Empty	SLIT-ROBO Rho GTPase-activating protein 2 OS=Rattus norvegicus GN=Srgap2 PE=1 SV=1	D4A208				2							
TRUE	Empty	Ras-related protein Rab-4B OS=Rattus norvegicus GN=Rab4b PE=2 SV=1	P51146	TRUE		2							2	
TRUE	Empty	Hypoxia-inducible factor 3-alpha OS=Rattus norvegicus GN=Hif3a PE=1 SV=1	Q9JHS2						2					
TRUE	Empty	Genome polyprotein OS=Foot-and-mouth disease virus (strain O1) PE=1 SV=1	P03305	TRUE							2			
