# Supplementary material for: Comparison of Different Buffers for Protein Extraction from Formalin-Fixed and Paraffin-Embedded Tissue Specimens
Source: PLoS One. 2015 Nov 18;10(11):e0142650. doi: 10.1371/journal.pone.0142650 (PMC4651363; doi:10.1371/journal.pone.0142650)
Supplement: S11 Table — (XLS) [file pone.0142650.s011.xls]

					Peptide number									
Visible?	Starred?	Bio View:439 Proteins in 391 ClustersWith 2 Decoys and 1 Hidden	Accession Number	Protein Grouping Ambiguity	buffer 1-1	buffer 1-2	buffer 2-1	buffer 2-2	buffer 3-1	buffer 3-2	buffer 4-1	buffer 4-2	buffer 5-1	buffer 5-2
TRUE	Empty	Cluster of Myosin-6 OS=Rattus norvegicus GN=Myh6 PE=2 SV=2 (P02563)	P02563 [4]	FALSE	46	51	156	132	216	222	188	186	26	28
TRUE	Empty	Cluster of Actin, aortic smooth muscle OS=Rattus norvegicus GN=Acta2 PE=1 SV=1 (P62738)	P62738 [4]	TRUE	45	42	38	36	43	38	38	39	14	14
TRUE	Empty	ATP synthase subunit beta, mitochondrial OS=Rattus norvegicus GN=Atp5b PE=1 SV=2	P10719		26	26	35	33	33	30	33	34	12	12
TRUE	Empty	ATP synthase subunit alpha, mitochondrial OS=Rattus norvegicus GN=Atp5a1 PE=1 SV=2	P15999		20	21	45	43	40	45	47	47	13	12
TRUE	Empty	Myosin light chain 3 OS=Rattus norvegicus GN=Myl3 PE=1 SV=2	P16409	TRUE	33	33	17	17	20	17	21	19	2	2
TRUE	Empty	Myosin regulatory light chain 2, ventricular/cardiac muscle isoform OS=Rattus norvegicus GN=Myl2 PE=1 SV=2	P08733		27	27	14	16	15	16	13	13	2	2
TRUE	Empty	Aconitate hydratase, mitochondrial OS=Rattus norvegicus GN=Aco2 PE=1 SV=2	Q9ER34		4	5	36	37	35	32	37	38	9	10
TRUE	Empty	Cluster of Glyceraldehyde-3-phosphate dehydrogenase OS=Rattus norvegicus GN=Gapdh PE=1 SV=3 (P04797)	P04797	TRUE	15	14	21	17	18	18	21	19	1	1
TRUE	Empty	Cluster of Tropomyosin alpha-1 chain OS=Rattus norvegicus GN=Tpm1 PE=1 SV=3 (P04692)	P04692 [5]	TRUE	27	29	26	25	27	25	22	24	6	6
TRUE	Empty	Cluster of Myoglobin OS=Rattus norvegicus GN=Mb PE=1 SV=3 (Q9QZ76)	Q9QZ76	TRUE	22	24	18	14	16	15	15	14		
TRUE	Empty	Creatine kinase M-type OS=Rattus norvegicus GN=Ckm PE=1 SV=2	P00564	TRUE	8	10	19	19	22	20	15	20	2	2
TRUE	Empty	Malate dehydrogenase, mitochondrial OS=Rattus norvegicus GN=Mdh2 PE=1 SV=2	P04636		16	15	26	25	25	22	21	23	2	3
TRUE	Empty	Cluster of Creatine kinase S-type, mitochondrial OS=Rattus norvegicus GN=Ckmt2 PE=1 SV=2 (P09605)	P09605	TRUE	11	9	25	19	18	21	19	24	12	13
TRUE	Empty	Alpha-crystallin B chain OS=Rattus norvegicus GN=Cryab PE=1 SV=1	P23928		18	17	12	10	14	12	11	14	4	3
TRUE	Empty	Cluster of Hemoglobin subunit beta-1 OS=Rattus norvegicus GN=Hbb PE=1 SV=3 (P02091)	P02091 [4]	TRUE	16	17	12	11	12	13	14	13	1	1
TRUE	Empty	Myosin-binding protein C, cardiac-type OS=Rattus norvegicus GN=Mybpc3 PE=2 SV=2	P56741		4	2	27	27	31	32	29	31	9	8
TRUE	Empty	Isocitrate dehydrogenase [NADP], mitochondrial OS=Rattus norvegicus GN=Idh2 PE=1 SV=2	P56574		14	12	24	21	20	19	17	20	3	2
TRUE	Empty	Long-chain specific acyl-CoA dehydrogenase, mitochondrial OS=Rattus norvegicus GN=Acadl PE=1 SV=1	P15650		7	8	20	20	21	25	26	26	3	4
TRUE	Empty	Desmin OS=Rattus norvegicus GN=Des PE=1 SV=2	P48675	TRUE	5	4	28	27	25	22	20	23	17	20
TRUE	Empty	Cluster of Troponin I, cardiac muscle OS=Rattus norvegicus GN=Tnni3 PE=1 SV=2 (P23693)	P23693 [2]	TRUE	7	7	12	8	11	10	12	12	7	6
TRUE	Empty	Cluster of Sarcoplasmic/endoplasmic reticulum calcium ATPase 2 OS=Rattus norvegicus GN=Atp2a2 PE=1 SV=1 (P11507)	P11507 [4]	TRUE	3	3	26	25	22	24	23	25	3	2
TRUE	Empty	3-ketoacyl-CoA thiolase, mitochondrial OS=Rattus norvegicus GN=Acaa2 PE=1 SV=1	P13437		4	5	19	19	19	20	16	16	5	5
TRUE	Empty	Cluster of Glycogen phosphorylase, muscle form OS=Oryctolagus cuniculus GN=PYGM PE=1 SV=3 (PYGM_RABIT)	PYGM_RABIT [2]	TRUE	5	5	26	26	26	18	22	21	10	9
TRUE	Empty	60 kDa heat shock protein, mitochondrial OS=Rattus norvegicus GN=Hspd1 PE=1 SV=1	P63039		18	18	16	13	17	17	15	15	2	1
TRUE	Empty	Cytochrome b-c1 complex subunit 1, mitochondrial OS=Rattus norvegicus GN=Uqcrc1 PE=1 SV=1	Q68FY0		12	13	16	12	16	14	12	15	11	11
TRUE	Empty	Cluster of Troponin T, cardiac muscle OS=Rattus norvegicus GN=Tnnt2 PE=1 SV=2 (P50753)	P50753 [2]	TRUE	7	7	14	15	14	11	13	13		
TRUE	Empty	Fructose-bisphosphate aldolase A OS=Rattus norvegicus GN=Aldoa PE=1 SV=2	P05065	TRUE	11	11	15	16	13	14	15	13	1	1
TRUE	Empty	Trifunctional enzyme subunit alpha, mitochondrial OS=Rattus norvegicus GN=Hadha PE=1 SV=2	Q64428			1	21	21	17	24	20	18		
TRUE	Empty	Aspartate aminotransferase, mitochondrial OS=Rattus norvegicus GN=Got2 PE=1 SV=2	P00507		8	8	15	13	13	16	16	14	3	3
TRUE	Empty	Acetyl-CoA acetyltransferase, mitochondrial OS=Rattus norvegicus GN=Acat1 PE=1 SV=1	P17764		8	7	16	16	15	14	13	15		
TRUE	Empty	Cytochrome b-c1 complex subunit 2, mitochondrial OS=Rattus norvegicus GN=Uqcrc2 PE=1 SV=2	P32551		11	10	21	18	17	16	14	17	2	2
TRUE	Empty	Succinate dehydrogenase [ubiquinone] flavoprotein subunit, mitochondrial OS=Rattus norvegicus GN=Sdha PE=1 SV=1	Q920L2		3	3	12	11	13	11	13	14	9	10
TRUE	Empty	ATP synthase subunit d, mitochondrial OS=Rattus norvegicus GN=Atp5h PE=1 SV=3	P31399		13	11	10	9	9	9	10	11	1	
TRUE	Empty	2-oxoglutarate dehydrogenase, mitochondrial OS=Rattus norvegicus GN=Ogdh PE=1 SV=1	Q5XI78		4	4	19	17	16	12	19	18	13	13
TRUE	Empty	Hemoglobin subunit alpha-1/2 OS=Rattus norvegicus GN=Hba1 PE=1 SV=3	P01946		9	10	7	6	7	9	12	12	1	1
TRUE	Empty	Pyruvate kinase isozymes M1/M2 OS=Rattus norvegicus GN=Pkm PE=1 SV=3	P11980		3	3	17	14	15	14	15	11	8	7
TRUE	Empty	ADP/ATP translocase 1 OS=Rattus norvegicus GN=Slc25a4 PE=1 SV=3	Q05962		1	1	14	12	14	15	15	14	4	6
TRUE	Empty	Cluster of Heat shock cognate 71 kDa protein OS=Rattus norvegicus GN=Hspa8 PE=1 SV=1 (P63018)	P63018 [2]	TRUE	11	13	18	21	14	12	14	16	4	6
TRUE	Empty	L-lactate dehydrogenase B chain OS=Rattus norvegicus GN=Ldhb PE=1 SV=2	P42123	TRUE	16	17	16	12	13	12	12	13	2	2
TRUE	Empty	NADH-ubiquinone oxidoreductase 75 kDa subunit, mitochondrial OS=Rattus norvegicus GN=Ndufs1 PE=1 SV=1	Q66HF1		9	9	15	20	13	15	15	11	6	6
TRUE	Empty	Succinyl-CoA:3-ketoacid coenzyme A transferase 1, mitochondrial OS=Rattus norvegicus GN=Oxct1 PE=1 SV=1	B2GV06			1	15	12	14	12	15	15	2	2
TRUE	Empty	Methylmalonate-semialdehyde dehydrogenase [acylating], mitochondrial OS=Rattus norvegicus GN=Aldh6a1 PE=1 SV=1	Q02253		8	6	18	14	17	9	12	13	2	1
TRUE	Empty	Phosphoglycerate kinase 1 OS=Rattus norvegicus GN=Pgk1 PE=1 SV=2	P16617		15	14	11	8	9	11	7	7		
TRUE	Empty	Citrate synthase, mitochondrial OS=Rattus norvegicus GN=Cs PE=1 SV=1	Q8VHF5		8	6	7	6	8	5	7	8	3	3
TRUE	Empty	Electron transfer flavoprotein subunit alpha, mitochondrial OS=Rattus norvegicus GN=Etfa PE=1 SV=4	P13803		12	11	13	10	9	8	11	10		
TRUE	Empty	Serum albumin OS=Rattus norvegicus GN=Alb PE=1 SV=2	P02770		16	15	8	12	10	7	10	9	3	3
TRUE	Empty	Alpha-enolase OS=Rattus norvegicus GN=Eno1 PE=1 SV=4	P04764	TRUE	9	12	11	11	10	14	13	14	1	1
TRUE	Empty	Cytochrome c oxidase subunit 5A, mitochondrial OS=Rattus norvegicus GN=Cox5a PE=1 SV=1	P11240		10	11	6	7	7	7	8	9	1	2
TRUE	Empty	Cluster of Cytochrome c oxidase subunit 2 OS=Uromys caudimaculatus GN=MT-CO2 PE=3 SV=1 (Q38RU4)	Q38RU4 [12]	TRUE	3	3	7	8	8	8	5	6	3	3
TRUE	Empty	Electron transfer flavoprotein subunit beta OS=Rattus norvegicus GN=Etfb PE=2 SV=3	Q68FU3		8	8	11	10	11	10	12	13	5	5
TRUE	Empty	Cluster of Tubulin beta-4B chain OS=Rattus norvegicus GN=Tubb4b PE=1 SV=1 (Q6P9T8)	Q6P9T8 [3]	TRUE	7	8	15	17	13	12	13	11	3	2
TRUE	Empty	Pyruvate dehydrogenase E1 component subunit beta, mitochondrial OS=Rattus norvegicus GN=Pdhb PE=1 SV=2	P49432		6	9	8	8	9	7	6	7	2	1
TRUE	Empty	Dihydrolipoyl dehydrogenase, mitochondrial OS=Rattus norvegicus GN=Dld PE=1 SV=1	Q6P6R2		6	5	11	7	9	11	11	10	3	3
TRUE	Empty	Fatty acid-binding protein, heart OS=Rattus norvegicus GN=Fabp3 PE=1 SV=2	P07483		11	9	6	8	5	3	4	3		
TRUE	Empty	Aspartate aminotransferase, cytoplasmic OS=Rattus norvegicus GN=Got1 PE=1 SV=3	P13221		12	12	14	13	8	7	8	7	5	5
TRUE	Empty	Mitochondrial inner membrane protein (Fragment) OS=Rattus norvegicus GN=Immt PE=1 SV=1	Q3KR86		1	2	13	11	11	7	11	10	5	4
TRUE	Empty	ATP synthase subunit O, mitochondrial OS=Rattus norvegicus GN=Atp5o PE=1 SV=1	Q06647		6	8	12	12	12	9	10	12	1	1
TRUE	Empty	Myosin light chain 4 OS=Rattus norvegicus GN=Myl4 PE=2 SV=2	P17209	TRUE	16	17	7	7	7	7	5	5		
TRUE	Empty	ATP synthase subunit gamma, mitochondrial OS=Rattus norvegicus GN=Atp5c1 PE=1 SV=2	P35435		1	2	8	8	8	8	9	7	1	1
TRUE	Empty	Elongation factor Tu, mitochondrial OS=Rattus norvegicus GN=Tufm PE=1 SV=1	P85834				9	12	8	10	10	12	3	2
TRUE	Empty	Tripartite motif-containing protein 72 OS=Rattus norvegicus GN=Trim72 PE=2 SV=1	A0JPQ4				10	7	9	10	9	6	7	5
TRUE	Empty	Cytochrome c, somatic OS=Mus musculus GN=Cycs PE=1 SV=2	P62897 (+1)		5	4	8	7	8	11	9	12		
TRUE	Empty	Beta-enolase OS=Rattus norvegicus GN=Eno3 PE=1 SV=3	P15429	TRUE	7	8	10	8	9	11	12	12	3	3
TRUE	Empty	Pyruvate dehydrogenase E1 component subunit alpha, somatic form, mitochondrial OS=Rattus norvegicus GN=Pdha1 PE=1 SV=2	P26284		3	4	11	6	7	7	11	9	8	8
TRUE	Empty	Very long-chain specific acyl-CoA dehydrogenase, mitochondrial OS=Rattus norvegicus GN=Acadvl PE=1 SV=1	P45953		7	6	8	9	5	8	7	7	4	4
TRUE	Empty	Cluster of Histone H2B type 1 OS=Rattus norvegicus PE=1 SV=2 (Q00715)	Q00715 [2]	TRUE	2	2	11	6	10	7	9	10	4	4
TRUE	Empty	Fumarate hydratase, mitochondrial OS=Rattus norvegicus GN=Fh PE=1 SV=1	P14408 (+1)		11	11	10	11	7	8	11	9	2	2
TRUE	Empty	Enoyl-CoA hydratase, mitochondrial OS=Rattus norvegicus GN=Echs1 PE=1 SV=1	P14604		5	9	7	6	7	9	7	9		
TRUE	Empty	Plectin OS=Rattus norvegicus GN=Plec PE=1 SV=2	P30427 (+3)				11	12	10	11	13	16	5	7
TRUE	Empty	Triosephosphate isomerase OS=Rattus norvegicus GN=Tpi1 PE=1 SV=2	P48500		13	13	4	6	7	7	5	5		
TRUE	Empty	Aldehyde dehydrogenase, mitochondrial OS=Rattus norvegicus GN=Aldh2 PE=1 SV=1	P11884		8	8	11	9	11	6	6	8	2	2
TRUE	Empty	Malate dehydrogenase, cytoplasmic OS=Rattus norvegicus GN=Mdh1 PE=1 SV=3	O88989		8	8	10	7	8	9	6	5	2	2
TRUE	Empty	Trifunctional enzyme subunit beta, mitochondrial OS=Rattus norvegicus GN=Hadhb PE=1 SV=1	Q60587				8	8	9	12	7	10	4	4
TRUE	Empty	NADH dehydrogenase [ubiquinone] 1 alpha subcomplex subunit 9, mitochondrial OS=Rattus norvegicus GN=Ndufa9 PE=1 SV=2	Q5BK63			1	9	8	8	6	7	9	5	5
TRUE	Empty	Cluster of Tubulin alpha-4A chain OS=Rattus norvegicus GN=Tuba4a PE=2 SV=1 (Q5XIF6)	Q5XIF6 [3]	TRUE	4	4	8	9	8	7	7	10	4	3
TRUE	Empty	Long-chain-fatty-acid--CoA ligase 1 OS=Rattus norvegicus GN=Acsl1 PE=1 SV=1	P18163				14	10	10	6	7	8	3	3
TRUE	Empty	NADH dehydrogenase [ubiquinone] iron-sulfur protein 2, mitochondrial OS=Rattus norvegicus GN=Ndufs2 PE=1 SV=1	Q641Y2		2	1	7	6	7	4	3	3	3	4
TRUE	Empty	ATP synthase-coupling factor 6, mitochondrial OS=Rattus norvegicus GN=Atp5j PE=1 SV=1	P21571		8	8	4	3	3	3	3	3	1	1
TRUE	Empty	Prohibitin-2 OS=Rattus norvegicus GN=Phb2 PE=1 SV=1	Q5XIH7				8	6	6	7	7	5	5	4
TRUE	Empty	Cluster of Histone H2A type 2-A OS=Rattus norvegicus GN=Hist2h2aa3 PE=1 SV=1 (P0CC09)	P0CC09 [4]	TRUE	2	2	4	4	6	5	6	7	4	4
TRUE	Empty	Stress-70 protein, mitochondrial OS=Rattus norvegicus GN=Hspa9 PE=1 SV=3	P48721		5	6	9	9	9	4	6	7		
TRUE	Empty	NADH dehydrogenase [ubiquinone] 1 alpha subcomplex subunit 10, mitochondrial OS=Rattus norvegicus GN=Ndufa10 PE=1 SV=1	Q561S0		2	2	5	5	5	6	6	5	6	5
TRUE	Empty	Heat shock protein beta-6 OS=Rattus norvegicus GN=Hspb6 PE=1 SV=1	P97541		9	9	4	3	3	4	3	3	2	3
TRUE	Empty	78 kDa glucose-regulated protein OS=Rattus norvegicus GN=Hspa5 PE=1 SV=1	P06761	TRUE	8	9	8	10	6	5	6	6	2	2
TRUE	Empty	Phosphoglycerate mutase 2 OS=Rattus norvegicus GN=Pgam2 PE=2 SV=2	P16290	TRUE	8	8	10	8	13	10	11	12	3	2
TRUE	Empty	Propionyl-CoA carboxylase alpha chain, mitochondrial OS=Rattus norvegicus GN=Pcca PE=1 SV=3	P14882				9	8	7	5	5	7	3	3
TRUE	Empty	ES1 protein homolog, mitochondrial OS=Rattus norvegicus PE=1 SV=2	P56571		1	1	6	5	7	9	9	7	3	2
TRUE	Empty	Delta(3,5)-Delta(2,4)-dienoyl-CoA isomerase, mitochondrial OS=Rattus norvegicus GN=Ech1 PE=1 SV=2	Q62651		9	7	7	6	6	3	5	5		1
TRUE	Empty	Cluster of Heat shock protein HSP 90-beta OS=Rattus norvegicus GN=Hsp90ab1 PE=1 SV=4 (P34058)	P34058	TRUE	3	3	12	6	9	6	6	7	5	6
TRUE	Empty	Glycogen phosphorylase, brain form (Fragment) OS=Rattus norvegicus GN=Pygb PE=1 SV=3	P53534	TRUE			11	13	11	7	8	8	4	5
TRUE	Empty	Vinculin OS=Rattus norvegicus GN=Vcl PE=1 SV=1	P85972		6	6	6	6	4	5	6	7		
TRUE	Empty	Hydroxyacyl-coenzyme A dehydrogenase, mitochondrial OS=Rattus norvegicus GN=Hadh PE=2 SV=1	Q9WVK7		3	4	8	6	5	6	3	3	1	1
TRUE	Empty	Acyl-coenzyme A thioesterase 2, mitochondrial OS=Rattus norvegicus GN=Acot2 PE=1 SV=1	O55171				3	6	4	4	6	7	7	8
TRUE	Empty	Dihydrolipoyllysine-residue succinyltransferase component of 2-oxoglutarate dehydrogenase complex, mitochondrial OS=Rattus norvegicus GN=Dlst PE=1 SV=2	Q01205		6	7	5	5	4	5	5	3	4	4
TRUE	Empty	Cytochrome c oxidase subunit 5B, mitochondrial OS=Rattus norvegicus GN=Cox5b PE=1 SV=2	P12075		7	7	3	2	3	1	2	1	1	1
TRUE	Empty	ATP synthase subunit b, mitochondrial OS=Rattus norvegicus GN=Atp5f1 PE=1 SV=1	P19511		1		5	4	6	8	6	7	2	2
TRUE	Empty	ATP synthase subunit delta, mitochondrial OS=Rattus norvegicus GN=Atp5d PE=1 SV=2	P35434		2	3	5	4	3	4	6	5		1
TRUE	Empty	Propionyl-CoA carboxylase beta chain, mitochondrial OS=Rattus norvegicus GN=Pccb PE=2 SV=1	P07633				5	5	5	5	2	6	6	5
TRUE	Empty	Nucleoside diphosphate kinase B OS=Rattus norvegicus GN=Nme2 PE=1 SV=1	P19804		10	10	1	1	1	1	1	1	1	1
TRUE	Empty	Cluster of Elongation factor 1-alpha 2 OS=Rattus norvegicus GN=Eef1a2 PE=2 SV=1 (P62632)	P62632 [2]	TRUE		1	6	5	6	7	6	6		
TRUE	Empty	NADH dehydrogenase [ubiquinone] flavoprotein 2, mitochondrial OS=Rattus norvegicus GN=Ndufv2 PE=1 SV=2	P19234		9	8	5	3	4	3	2		4	5
TRUE	Empty	Histone H4 OS=Rattus norvegicus GN=Hist1h4b PE=1 SV=2	P62804		3	2	7	6	5	6	5	6	1	1
TRUE	Empty	Isoform 2 of Protein NDRG2 OS=Rattus norvegicus GN=Ndrg2	Q8VBU2-2		7	7	3	4	5	3	3	4	3	2
TRUE	Empty	Superoxide dismutase [Mn], mitochondrial OS=Rattus norvegicus GN=Sod2 PE=1 SV=2	P07895		6	6	4	4	5	2	3	2		
TRUE	Empty	Glutamate dehydrogenase 1, mitochondrial OS=Rattus norvegicus GN=Glud1 PE=1 SV=2	P10860		2	3	6	7	6	5	6	6		
TRUE	Empty	Ryanodine receptor 2 OS=Rattus norvegicus GN=Ryr2 PE=1 SV=2	B0LPN4 (+1)				6	6	3	6	6	6	3	2
TRUE	Empty	Short-chain specific acyl-CoA dehydrogenase, mitochondrial OS=Rattus norvegicus GN=Acads PE=1 SV=2	P15651		2	3	6	6	7	6	4	4	3	3
TRUE	Empty	Adenylate kinase isoenzyme 1 OS=Rattus norvegicus GN=Ak1 PE=1 SV=3	P39069		6	6	5	4	5	3	5	4	1	1
TRUE	Empty	Prohibitin OS=Rattus norvegicus GN=Phb PE=1 SV=1	P67779		3	3	7	7	5	5	5	6	3	4
TRUE	Empty	Medium-chain specific acyl-CoA dehydrogenase, mitochondrial OS=Rattus norvegicus GN=Acadm PE=1 SV=1	P08503				4	3	2	3	7	7	3	2
TRUE	Empty	Cluster of Sodium/potassium-transporting ATPase subunit alpha-1 OS=Rattus norvegicus GN=Atp1a1 PE=1 SV=1 (P06685)	P06685 [2]	TRUE	4	5	5	3	4	2	3	6	2	2
TRUE	Empty	Cluster of 14-3-3 protein epsilon OS=Rattus norvegicus GN=Ywhae PE=1 SV=1 (P62260)	P62260 [9]	TRUE	16	14	4	2	3				1	2
TRUE	Empty	Ubiquinone biosynthesis protein COQ9, mitochondrial OS=Rattus norvegicus GN=Coq9 PE=2 SV=2	Q68FT1		4	4	3	6	4	1		1	3	2
TRUE	Empty	Cluster of Histone H1.4 OS=Rattus norvegicus GN=Hist1h1e PE=1 SV=3 (P15865)	P15865	TRUE			4	3	4	6	5	4		
TRUE	Empty	Peptidyl-prolyl cis-trans isomerase A OS=Rattus norvegicus GN=Ppia PE=1 SV=2	P10111		5	4	5	5	4	4	4	4	1	1
TRUE	Empty	Enoyl-CoA delta isomerase 1, mitochondrial OS=Rattus norvegicus GN=Eci1 PE=1 SV=1	P23965		2	3	4	5	5	4	5	7	1	
TRUE	Empty	Superoxide dismutase [Cu-Zn] OS=Rattus norvegicus GN=Sod1 PE=1 SV=2	P07632		12	8	1	2	3	3	1	1	1	1
TRUE	Empty	Cytochrome b-c1 complex subunit 8 OS=Rattus norvegicus GN=Uqcrq PE=2 SV=1	Q7TQ16		2	1	4	3	4	3	4	4	2	2
TRUE	Empty	Calsequestrin-2 OS=Rattus norvegicus GN=Casq2 PE=1 SV=2	P51868		6	6	4	3	4	4	3	3		
TRUE	Empty	Cluster of PDZ and LIM domain protein 5 OS=Rattus norvegicus GN=Pdlim5 PE=1 SV=2 (Q62920)	Q62920 [3]	TRUE	1	1	4	4	5	3	4	4	1	1
TRUE	Empty	Peroxiredoxin-6 OS=Rattus norvegicus GN=Prdx6 PE=1 SV=3	O35244		8	9	3	2	5	3	1		1	1
TRUE	Empty	Amine oxidase [flavin-containing] A OS=Rattus norvegicus GN=Maoa PE=1 SV=1	P21396				7	5	4	6	8	5	1	1
TRUE	Empty	Thioredoxin-dependent peroxide reductase, mitochondrial OS=Rattus norvegicus GN=Prdx3 PE=1 SV=2	Q9Z0V6		7	9	4	3	2	3		2	1	1
TRUE	Empty	Elongation factor 2 OS=Rattus norvegicus GN=Eef2 PE=1 SV=4	P05197				6	9	6	5	6	7	1	2
TRUE	Empty	3-hydroxyisobutyrate dehydrogenase, mitochondrial OS=Rattus norvegicus GN=Hibadh PE=1 SV=3	P29266		6	6	3	4	4	5	4	5		
TRUE	Empty	Phosphate carrier protein, mitochondrial OS=Rattus norvegicus GN=Slc25a3 PE=1 SV=1	P16036		1	1	6	6	4	4	6	6	1	1
TRUE	Empty	Heat shock protein beta-1 OS=Rattus norvegicus GN=Hspb1 PE=1 SV=1	P42930		7	8	2	2	3	1	1		3	2
TRUE	Empty	Isocitrate dehydrogenase [NAD] subunit alpha, mitochondrial OS=Rattus norvegicus GN=Idh3a PE=1 SV=1	Q99NA5		8	7	4	4	4		3	4	1	1
TRUE	Empty	Dihydrolipoyllysine-residue acetyltransferase component of pyruvate dehydrogenase complex, mitochondrial OS=Rattus norvegicus GN=Dlat PE=1 SV=3	P08461		1	2	7	5	5	3	4	3	2	2
TRUE	Empty	Cytochrome b-c1 complex subunit Rieske, mitochondrial OS=Rattus norvegicus GN=Uqcrfs1 PE=1 SV=2	P20788		6	5	3	4	3	3	3	5		1
TRUE	Empty	Cluster of Alpha-1-inhibitor 3 OS=Rattus norvegicus GN=A1i3 PE=1 SV=1 (P14046)	P14046 [2]	TRUE	12	11	4	3	3	3	2	1	1	
TRUE	Empty	Cluster of 6-phosphofructokinase, muscle type OS=Rattus norvegicus GN=Pfkm PE=2 SV=3 (P47858)	P47858 [2]	TRUE			5	4	5	5	4	6	4	5
TRUE	Empty	ATP synthase subunit g, mitochondrial OS=Rattus norvegicus GN=Atp5l PE=1 SV=2	Q6PDU7		4	4	2	2	1	2	2	2		
TRUE	Empty	Dehydrogenase/reductase SDR family member 4 OS=Rattus norvegicus GN=Dhrs4 PE=2 SV=2	Q8VID1				3	3	3	4	3	3	2	2
TRUE	Empty	Succinyl-CoA ligase [ADP/GDP-forming] subunit alpha, mitochondrial OS=Rattus norvegicus GN=Suclg1 PE=2 SV=2	P13086				4	3	4	3	6	6		
TRUE	Empty	Carnitine O-palmitoyltransferase 2, mitochondrial OS=Rattus norvegicus GN=Cpt2 PE=1 SV=1	P18886		1	3	4	5	4	6	4	2	2	3
TRUE	Empty	ATP synthase subunit e, mitochondrial OS=Rattus norvegicus GN=Atp5i PE=1 SV=3	P29419		2	2	5	3	5	4	4	4		
TRUE	Empty	CDGSH iron-sulfur domain-containing protein 1 OS=Rattus norvegicus GN=Cisd1 PE=3 SV=1	B0K020		2	1	2	2	2	2	2	2		
TRUE	Empty	Cytochrome c oxidase subunit 4 isoform 1, mitochondrial OS=Rattus norvegicus GN=Cox4i1 PE=1 SV=1	P10888		3	2	2	6	3	3	4	5		
TRUE	Empty	Cysteine and glycine-rich protein 3 OS=Rattus norvegicus GN=Csrp3 PE=1 SV=1	P50463				5	4	4	3	2	4		
TRUE	Empty	Acyl-CoA synthetase family member 2, mitochondrial OS=Rattus norvegicus GN=Acsf2 PE=2 SV=1	Q499N5				4	3	4	5	2	2	4	3
TRUE	Empty	Voltage-dependent anion-selective channel protein 1 OS=Rattus norvegicus GN=Vdac1 PE=1 SV=4	Q9Z2L0		5	6	6	4	4	6	1			
TRUE	Empty	Cytochrome b-c1 complex subunit 6, mitochondrial OS=Rattus norvegicus GN=Uqcrh PE=2 SV=1	Q5M9I5		3	5		1	1	1	1	1	5	5
TRUE	Empty	Cluster of Isocitrate dehydrogenase [NAD] subunit gamma 1, mitochondrial OS=Mus musculus GN=Idh3g PE=1 SV=1 (P70404)	P70404 [2]	TRUE			4	5	2	1	4	3	1	1
TRUE	Empty	Electron transfer flavoprotein-ubiquinone oxidoreductase, mitochondrial OS=Rattus norvegicus GN=Etfdh PE=2 SV=1	Q6UPE1		3	2	4	3	3	2	4	5	1	2
TRUE	Empty	3-hydroxyacyl-CoA dehydrogenase type-2 OS=Rattus norvegicus GN=Hsd17b10 PE=1 SV=3	O70351		3	4	4	4	4	2	1	1	2	3
TRUE	Empty	Cluster of L-lactate dehydrogenase A chain OS=Rattus norvegicus GN=Ldha PE=1 SV=1 (P04642)	P04642	TRUE	5	4	4	3	6	5	5	6	3	3
TRUE	Empty	2-oxoisovalerate dehydrogenase subunit alpha, mitochondrial (Fragment) OS=Rattus norvegicus GN=Bckdha PE=1 SV=1	P11960		1	1	5	6	2	4	1	6	1	3
TRUE	Empty	10 kDa heat shock protein, mitochondrial OS=Rattus norvegicus GN=Hspe1 PE=1 SV=3	P26772		5	4	2	3	2	3	2	2		
TRUE	Empty	Spectrin alpha chain, non-erythrocytic 1 OS=Rattus norvegicus GN=Sptan1 PE=1 SV=2	P16086		1		6	6	5	7	7	4		
TRUE	Empty	Ubiquitin-40S ribosomal protein S27a OS=Rattus norvegicus GN=Rps27a PE=1 SV=2	P62982		4	3	3	3	3	4	3	3		
TRUE	Empty	Peroxiredoxin-5, mitochondrial OS=Rattus norvegicus GN=Prdx5 PE=1 SV=1	Q9R063 (+1)		9	9	3	2	2					
TRUE	Empty	Natriuretic peptides A OS=Rattus norvegicus GN=Nppa PE=1 SV=1	P01161		2	1	1	1	1	2	1	2	4	3
TRUE	Empty	Histone H3.3 OS=Rattus norvegicus GN=H3f3b PE=1 SV=2	P84245				3	3	2	4	5	6	1	1
TRUE	Empty	Protein DJ-1 OS=Rattus norvegicus GN=Park7 PE=1 SV=1	O88767		4	5	1	1	2	2	2	2		
TRUE	Empty	Creatine kinase B-type OS=Rattus norvegicus GN=Ckb PE=1 SV=2	P07335	TRUE	4	5	3	4	3	4	4	5		
TRUE	Empty	Cytochrome c oxidase subunit 6C-2 OS=Rattus norvegicus GN=Cox6c2 PE=1 SV=3	P11951				3	3	4	1	3	3		
TRUE	Empty	Cluster of ATP synthase subunit epsilon, mitochondrial OS=Rattus norvegicus GN=Atp5e PE=1 SV=2 (P29418)	P29418 [2]	TRUE	1	1	3	1	3	4	2	2	1	1
TRUE	Empty	Annexin A5 OS=Rattus norvegicus GN=Anxa5 PE=1 SV=3	P14668		7	7	1	1	1	1	2	2	1	
TRUE	Empty	Phosphoglycerate mutase 1 OS=Rattus norvegicus GN=Pgam1 PE=1 SV=4	P25113	TRUE	12	10	6	4	5	6	7	6	1	1
TRUE	Empty	Cysteine-rich protein 2 OS=Rattus norvegicus GN=Crip2 PE=2 SV=1	P36201		1		4	3	4	3	3	3		
TRUE	Empty	Carnitine O-palmitoyltransferase 1, muscle isoform OS=Rattus norvegicus GN=Cpt1b PE=1 SV=1	Q63704		1	1			2	4	4	5	5	4
TRUE	Empty	Glucose-6-phosphate isomerase OS=Rattus norvegicus GN=Gpi PE=1 SV=1	Q6P6V0		1		5	3	2	9	4	3	1	1
TRUE	Empty	ATP synthase subunit f, mitochondrial OS=Rattus norvegicus GN=Atp5j2 PE=1 SV=1	D3ZAF6				2	2	2	1	3	3	3	3
TRUE	Empty	Glutathione peroxidase 1 OS=Rattus norvegicus GN=Gpx1 PE=1 SV=4	P04041		4	3	3	2	3	2	3	2	1	1
TRUE	Empty	Glutathione S-transferase Mu 2 OS=Rattus norvegicus GN=Gstm2 PE=1 SV=2	P08010	TRUE	10	11	2	2	2	1			1	2
TRUE	Empty	Laminin subunit beta-2 OS=Rattus norvegicus GN=Lamb2 PE=2 SV=1	P15800		2	3	1	2		3		2	5	7
TRUE	Empty	Isovaleryl-CoA dehydrogenase, mitochondrial OS=Rattus norvegicus GN=Ivd PE=1 SV=2	P12007		3	2	3	3	2	2	3	3		
TRUE	Empty	NADH dehydrogenase [ubiquinone] iron-sulfur protein 4, mitochondrial OS=Rattus norvegicus GN=Ndufs4 PE=1 SV=1	Q5XIF3		2	2	3	2	2	3	3	3	1	1
TRUE	Empty	Succinate dehydrogenase [ubiquinone] iron-sulfur subunit, mitochondrial OS=Rattus norvegicus GN=Sdhb PE=2 SV=2	P21913		4	3	2	2	2	2	2	2	1	1
TRUE	Empty	Vimentin OS=Rattus norvegicus GN=Vim PE=1 SV=2	P31000	TRUE			5	6	3	1	3	2	4	5
TRUE	Empty	Transgelin-2 OS=Rattus norvegicus GN=Tagln2 PE=1 SV=1	Q5XFX0		7	6	2	2	1		1		1	1
TRUE	Empty	Serotransferrin OS=Rattus norvegicus GN=Tf PE=1 SV=3	P12346			1	4	4	5	2	2	4	2	3
TRUE	Empty	Phosphatidylethanolamine-binding protein 1 OS=Rattus norvegicus GN=Pebp1 PE=1 SV=3	P31044		7	6		2	1	2	1	1		
TRUE	Empty	Peroxiredoxin-1 OS=Rattus norvegicus GN=Prdx1 PE=1 SV=1	Q63716		6	7	3	3	3	1			1	
TRUE	Empty	2,4-dienoyl-CoA reductase, mitochondrial OS=Rattus norvegicus GN=Decr1 PE=1 SV=2	Q64591		1	2	2	5	3	3	2	2		
TRUE	Empty	NADH dehydrogenase [ubiquinone] iron-sulfur protein 6, mitochondrial OS=Mus musculus GN=Ndufs6 PE=1 SV=2	P52503		5	4	2	1	1		2	2		
TRUE	Empty	Methylcrotonoyl-CoA carboxylase beta chain, mitochondrial OS=Rattus norvegicus GN=Mccc2 PE=2 SV=1	Q5XIT9				1	3	1			3	7	6
TRUE	Empty	Branched-chain-amino-acid aminotransferase, mitochondrial OS=Rattus norvegicus GN=Bcat2 PE=1 SV=1	O35854				3	3	3	3	4	3	1	2
TRUE	Empty	Annexin A6 OS=Rattus norvegicus GN=Anxa6 PE=1 SV=2	P48037				3	3	2	1	2	2	3	3
TRUE	Empty	Protein FAM162A OS=Rattus norvegicus GN=Fam162a PE=2 SV=1	Q4QQV3				4	3	3	2	4	4		
TRUE	Empty	Voltage-dependent anion-selective channel protein 2 OS=Rattus norvegicus GN=Vdac2 PE=1 SV=2	P81155	TRUE		1	5	4	4	4	3	4	1	1
TRUE	Empty	Apoptosis-inducing factor 1, mitochondrial OS=Rattus norvegicus GN=Aifm1 PE=1 SV=1	Q9JM53				5	3	3	2	1	2	1	2
TRUE	Empty	Chaperone activity of bc1 complex-like, mitochondrial OS=Rattus norvegicus GN=Adck3 PE=2 SV=1	Q5BJQ0		2	3	4	3	1	3		2	2	2
TRUE	Empty	Enoyl-CoA delta isomerase 2, mitochondrial OS=Rattus norvegicus GN=Eci2 PE=1 SV=1	Q5XIC0		3	2	3	4	3	3	2	2	1	1
TRUE	Empty	EH domain-containing protein 1 OS=Rattus norvegicus GN=Ehd1 PE=1 SV=1	Q641Z6	TRUE	2	4	2	3	2	2	3	4	1	2
TRUE	Empty	Carnitine O-acetyltransferase OS=Rattus norvegicus GN=Crat PE=1 SV=1	Q704S8		1	1	3	4	3	3	2	1		
TRUE	Empty	Trimeric intracellular cation channel type A OS=Rattus norvegicus GN=Tmem38a PE=2 SV=1	A6ZIQ8				2	2	2	1	2	2		
TRUE	Empty	Cytochrome b5 type B OS=Rattus norvegicus GN=Cyb5b PE=1 SV=2	P04166		3	3		1					2	2
TRUE	Empty	Hexokinase-1 OS=Rattus norvegicus GN=Hk1 PE=1 SV=4	P05708				2	4	2	3	2	1	1	1
TRUE	Empty	Isocitrate dehydrogenase [NAD] subunit beta, mitochondrial OS=Rattus norvegicus GN=Idh3B PE=1 SV=1	Q68FX0	TRUE	2	2	4		1	3	1	2	3	3
TRUE	Empty	Ferritin heavy chain OS=Rattus norvegicus GN=Fth1 PE=1 SV=3	P19132		4	5	1	1	1	1	1	1	1	1
TRUE	Empty	Alpha-2-HS-glycoprotein OS=Rattus norvegicus GN=Ahsg PE=1 SV=2	P24090		6	6	1	1	1	1	1	1		
TRUE	Empty	Methylcrotonoyl-CoA carboxylase subunit alpha, mitochondrial OS=Rattus norvegicus GN=Mccc1 PE=1 SV=1	Q5I0C3				4		1	1	2	3	4	4
TRUE	Empty	Bifunctional purine biosynthesis protein PURH OS=Rattus norvegicus GN=Atic PE=1 SV=2	O35567				2	3	2	3	3	2	1	1
TRUE	Empty	Adenine phosphoribosyltransferase OS=Rattus norvegicus GN=Aprt PE=1 SV=1	P36972		3	2	2	2	2	2			2	2
TRUE	Empty	Mitochondrial 2-oxoglutarate/malate carrier protein OS=Rattus norvegicus GN=Slc25a11 PE=2 SV=3	P97700				4	3	4	1	2	2		
TRUE	Empty	Cadherin-2 OS=Rattus norvegicus GN=Cdh2 PE=1 SV=1	Q9Z1Y3		8	7	1	1	2		1	1		
TRUE	Empty	Isoform 2 of G-protein-signaling modulator 1 OS=Rattus norvegicus GN=Gpsm1	Q9R080-2 (+2)		5	7	1			1	1	1	1	1
TRUE	Empty	Phosphoglucomutase-1 OS=Rattus norvegicus GN=Pgm1 PE=1 SV=2	P38652		5	6		2	1	1			1	1
TRUE	Empty	Cytochrome c oxidase subunit 7A2, mitochondrial OS=Rattus norvegicus GN=Cox7a2 PE=1 SV=1	P35171		2	3	1	1	1					
TRUE	Empty	Cofilin-1 OS=Rattus norvegicus GN=Cfl1 PE=1 SV=3	P45592		1	1	2	2	2		2	2		
TRUE	Empty	Lumican OS=Rattus norvegicus GN=Lum PE=2 SV=1	P51886		8	7								
TRUE	Empty	Ubiquinone biosynthesis protein COQ7 homolog (Fragment) OS=Rattus norvegicus GN=Coq7 PE=2 SV=3	Q63619		4	4		1					1	1
TRUE	Empty	Calmodulin OS=Homo sapiens GN=CALM1 PE=1 SV=2	P62158 (+1)		2	2	1	1	1					
TRUE	Empty	Adenylate kinase 2, mitochondrial OS=Rattus norvegicus GN=Ak2 PE=2 SV=2	P29410 (+1)		1	1	3	2	2		1	1	1	1
TRUE	Empty	Major urinary protein OS=Rattus norvegicus PE=1 SV=1	P02761		4	4					2	2		
TRUE	Empty	Estradiol 17-beta-dehydrogenase 8 OS=Rattus norvegicus GN=Hsd17b8 PE=2 SV=1	Q6MGB5				3	3	3	1	3	3		
TRUE	Empty	Collagen alpha-1(I) chain OS=Rattus norvegicus GN=Col1a1 PE=1 SV=5	P02454		5	4							1	1
TRUE	Empty	Heat shock protein beta-2 OS=Rattus norvegicus GN=Hspb2 PE=2 SV=1	O35878		1		1		1	1	1		5	4
TRUE	Empty	Prelamin-A/C OS=Rattus norvegicus GN=Lmna PE=1 SV=1	P48679				2	2	2		5	2	1	2
TRUE	Empty	Aflatoxin B1 aldehyde reductase member 2 OS=Rattus norvegicus GN=Akr7a2 PE=1 SV=2	Q8CG45				1		2	2	2	2	2	3
TRUE	Empty	60S ribosomal protein L13 OS=Rattus norvegicus GN=Rpl13 PE=1 SV=2	P41123				2	2	2	1	2	2		
TRUE	Empty	Adenosine kinase OS=Mus musculus GN=Adk PE=1 SV=2	P55264 (+2)						1	2	1	2	2	2
TRUE	Empty	Profilin-1 OS=Rattus norvegicus GN=Pfn1 PE=1 SV=2	P62963			1	2	2	1	2	1	2		
TRUE	Empty	Aldose reductase OS=Rattus norvegicus GN=Akr1b1 PE=1 SV=3	P07943		2	2	2	1	1	4		2		
TRUE	Empty	Platelet glycoprotein 4 OS=Rattus norvegicus GN=Cd36 PE=1 SV=3	Q07969		5	5								
TRUE	Empty	Protein-L-isoaspartate(D-aspartate) O-methyltransferase OS=Rattus norvegicus GN=Pcmt1 PE=1 SV=2	P22062		2	2	2		2			1		
TRUE	Empty	Sodium/potassium-transporting ATPase subunit beta-1 OS=Rattus norvegicus GN=Atp1b1 PE=1 SV=1	P07340		3	4	1	2	1	2				
TRUE	Empty	Polymerase I and transcript release factor OS=Rattus norvegicus GN=Ptrf PE=1 SV=1	P85125				4	2	3	2	1	1		1
TRUE	Empty	Myosin light polypeptide 6 OS=Rattus norvegicus GN=Myl6 PE=1 SV=3	Q64119	TRUE	6	7			2	3	2	2		
TRUE	Empty	Serum deprivation-response protein OS=Rattus norvegicus GN=Sdpr PE=1 SV=3	Q66H98		2	2	2	1	2	1	2	3		
TRUE	Empty	Catalase OS=Rattus norvegicus GN=Cat PE=1 SV=3	P04762		1	1	2		1		1	2	1	2
TRUE	Empty	EH domain-containing protein 2 OS=Rattus norvegicus GN=Ehd2 PE=1 SV=1	Q4V8H8				3	3	2	2		2		1
TRUE	Empty	Succinate-semialdehyde dehydrogenase, mitochondrial OS=Rattus norvegicus GN=Aldh5a1 PE=1 SV=2	P51650 (+1)				2	2	1	2	1	1	1	1
TRUE	Empty	3-mercaptopyruvate sulfurtransferase OS=Rattus norvegicus GN=Mpst PE=1 SV=3	P97532		2	4		1			2		2	1
TRUE	Empty	NADH dehydrogenase [ubiquinone] 1 alpha subcomplex subunit 5 OS=Rattus norvegicus GN=Ndufa5 PE=1 SV=3	Q63362		2	2		1					1	1
TRUE	Empty	Flotillin-1 OS=Rattus norvegicus GN=Flot1 PE=2 SV=2	Q9Z1E1						1	1	4	4	2	2
TRUE	Empty	Mitochondrial import receptor subunit TOM22 homolog OS=Rattus norvegicus GN=Tomm22 PE=1 SV=1	Q75Q41			2	1	2	2	2		1	1	
TRUE	Empty	Small muscular protein OS=Rattus norvegicus GN=Smpx PE=2 SV=1	Q925F0		4	4		1	1					
TRUE	Empty	Fatty acid-binding protein, adipocyte OS=Rattus norvegicus GN=Fabp4 PE=1 SV=3	P70623				1	1	1	1	2	2		
TRUE	Empty	Peroxiredoxin-2 OS=Rattus norvegicus GN=Prdx2 PE=1 SV=3	P35704		2	5		1		2				
TRUE	Empty	Plasminogen OS=Rattus norvegicus GN=Plg PE=2 SV=2	Q01177				3	1	3	2	1	2		
TRUE	Empty	NADH dehydrogenase [ubiquinone] flavoprotein 3, mitochondrial OS=Rattus norvegicus GN=Ndufv3 PE=3 SV=1	Q6PCU8		3	2	1		1				1	1
TRUE	Empty	Proteasome subunit beta type-1 OS=Rattus norvegicus GN=Psmb1 PE=1 SV=3	P18421				2	1	1	2	2	2	1	1
TRUE	Empty	Cytosolic non-specific dipeptidase OS=Rattus norvegicus GN=Cndp2 PE=1 SV=1	Q6Q0N1				1		1	1	1	1	2	2
TRUE	Empty	Mitochondrial import inner membrane translocase subunit Tim8 A OS=Rattus norvegicus GN=Timm8a PE=1 SV=1	Q9WVA1		3	2				1	2	1	2	2
TRUE	Empty	60S acidic ribosomal protein P2 OS=Rattus norvegicus GN=Rplp2 PE=1 SV=2	P02401		5	4								
TRUE	Empty	Alpha-1-antiproteinase OS=Rattus norvegicus GN=Serpina1 PE=1 SV=2	P17475		7	7								
TRUE	Empty	Annexin A3 OS=Rattus norvegicus GN=Anxa3 PE=1 SV=4	P14669		2	1		1		1		1	2	1
TRUE	Empty	Thiosulfate sulfurtransferase OS=Rattus norvegicus GN=Tst PE=1 SV=3	P24329		1	1	2	1					2	1
TRUE	Empty	O-acetyl-ADP-ribose deacetylase MACROD1 (Fragment) OS=Rattus norvegicus GN=Macrod1 PE=2 SV=2	Q8K4G6		1	1	1	1	1	1	2	1	1	1
TRUE	Empty	Rab GDP dissociation inhibitor beta OS=Rattus norvegicus GN=Gdi2 PE=1 SV=2	P50399	TRUE			3	1	3	3	1	1		
TRUE	Empty	Transitional endoplasmic reticulum ATPase OS=Rattus norvegicus GN=Vcp PE=1 SV=3	P46462			1	1	1	1				3	4
TRUE	Empty	Integrin beta-1 OS=Rattus norvegicus GN=Itgb1 PE=2 SV=1	P49134		4	5								
TRUE	Empty	GrpE protein homolog 1, mitochondrial OS=Rattus norvegicus GN=Grpel1 PE=1 SV=2	P97576		6	5								
TRUE	Empty	Proteasome activator complex subunit 1 OS=Rattus norvegicus GN=Psme1 PE=2 SV=1	Q63797		5	4								
TRUE	Empty	Eukaryotic initiation factor 4A-II OS=Rattus norvegicus GN=Eif4a2 PE=1 SV=1	Q5RKI1				1	4	2	1	2	1	1	1
TRUE	Empty	Cytoplasmic aconitate hydratase OS=Rattus norvegicus GN=Aco1 PE=1 SV=1	Q63270			1		1	1	1	2	1	1	
TRUE	Empty	Cluster of F-actin-capping protein subunit alpha-2 OS=Rattus norvegicus GN=Capza2 PE=1 SV=1 (Q3T1K5)	Q3T1K5	TRUE			2	3	2				2	2
TRUE	Empty	Acyl-CoA-binding protein OS=Rattus norvegicus GN=Dbi PE=1 SV=3	P11030		3	5								
TRUE	Empty	Delta-1-pyrroline-5-carboxylate dehydrogenase, mitochondrial OS=Rattus norvegicus GN=Aldh4a1 PE=1 SV=1	P0C2X9				2	2	1		3	2		
TRUE	Empty	S-formylglutathione hydrolase OS=Rattus norvegicus GN=Esd PE=1 SV=1	B0BNE5				1	1	2	2	1	1	1	1
TRUE	Empty	cAMP-dependent protein kinase type I-alpha regulatory subunit OS=Rattus norvegicus GN=Prkar1a PE=2 SV=2	P09456				1	2	2		1	1	1	1
TRUE	Empty	Ras-related protein Rap-1b OS=Rattus norvegicus GN=Rap1b PE=2 SV=2	Q62636			1	2	2	2	2	1	1		
TRUE	Empty	Heat shock protein 75 kDa, mitochondrial OS=Rattus norvegicus GN=Trap1 PE=1 SV=1	Q5XHZ0				3	3	3	1	2	2	2	3
TRUE	Empty	Transthyretin OS=Rattus norvegicus GN=Ttr PE=1 SV=1	P02767		3	3								
TRUE	Empty	Clusterin OS=Rattus norvegicus GN=Clu PE=1 SV=2	P05371		4	4								
TRUE	Empty	Serine protease inhibitor A3K OS=Rattus norvegicus GN=Serpina3k PE=1 SV=3	P05545	TRUE	5	7								
TRUE	Empty	60S ribosomal protein L14 OS=Rattus norvegicus GN=Rpl14 PE=1 SV=3	Q63507				2	1	2	1	2	2		
TRUE	Empty	Ubiquinone biosynthesis monooxygenase COQ6 OS=Rattus norvegicus GN=Coq6 PE=2 SV=1	Q68FU7				1		2		2	1	2	2
TRUE	Empty	60S ribosomal protein L8 OS=Rattus norvegicus GN=Rpl8 PE=2 SV=2	P62919				1	1	1	1	2	1	1	1
TRUE	Empty	Complement C3 OS=Rattus norvegicus GN=C3 PE=1 SV=3	P01026						1	1	2		4	4
TRUE	Empty	Cluster of Myosin regulatory light chain 12B OS=Homo sapiens GN=MYL12B PE=1 SV=2 (O14950)	O14950 [2]	TRUE	5	6								
TRUE	Empty	Cathepsin D OS=Rattus norvegicus GN=Ctsd PE=1 SV=1	P24268		5	4		1						
TRUE	Empty	Hypoxanthine-guanine phosphoribosyltransferase OS=Rattus norvegicus GN=Hprt1 PE=1 SV=1	P27605		3	4								1
TRUE	Empty	Ubiquitin-like modifier-activating enzyme 1 OS=Rattus norvegicus GN=Uba1 PE=1 SV=1	Q5U300						1	1	2	2	2	3
TRUE	Empty	Basigin OS=Rattus norvegicus GN=Bsg PE=1 SV=2	P26453 (+1)		2	2	1	1					1	1
TRUE	Empty	Nuclease-sensitive element-binding protein 1 OS=Rattus norvegicus GN=Ybx1 PE=1 SV=3	P62961		2	2				1			1	2
TRUE	Empty	Junctophilin-2 OS=Rattus norvegicus GN=Jph2 PE=2 SV=1	Q2PS20				2	1	2		1	1		
TRUE	Empty	Calpain small subunit 1 OS=Rattus norvegicus GN=Capns1 PE=1 SV=3	Q64537		1	1		1					1	1
TRUE	Empty	Lactoylglutathione lyase OS=Rattus norvegicus GN=Glo1 PE=1 SV=3	Q6P7Q4		2	2	1	1	1	1				
TRUE	Empty	Hydroxysteroid dehydrogenase-like protein 2 OS=Rattus norvegicus GN=Hsdl2 PE=2 SV=1	Q4V8F9					1	1	1	1	1	1	1
TRUE	Empty	Four and a half LIM domains protein 2 OS=Rattus norvegicus GN=Fhl2 PE=1 SV=1	O35115		2	2	2	1	1		2			
TRUE	Empty	Apolipoprotein E OS=Rattus norvegicus GN=Apoe PE=1 SV=2	P02650		4	4								
TRUE	Empty	Galectin-1 OS=Rattus norvegicus GN=Lgals1 PE=1 SV=2	P11762		4	4								
TRUE	Empty	Hemopexin OS=Rattus norvegicus GN=Hpx PE=1 SV=3	P20059		4	3								1
TRUE	Empty	Elongation factor 1-delta OS=Rattus norvegicus GN=Eef1d PE=1 SV=2	Q68FR9 (+1)		3	3	1	1	1	1	1		1	
TRUE	Empty	NSFL1 cofactor p47 OS=Rattus norvegicus GN=Nsfl1c PE=1 SV=1	O35987				2	2	1	1	1	1		
TRUE	Empty	Barrier-to-autointegration factor OS=Rattus norvegicus GN=Banf1 PE=1 SV=1	Q9R1T1		2	2								
TRUE	Empty	D-beta-hydroxybutyrate dehydrogenase, mitochondrial OS=Rattus norvegicus GN=Bdh1 PE=1 SV=2	P29147			1	1	2	1	1	1	1		
TRUE	Empty	Cytochrome c oxidase subunit 6A1, mitochondrial OS=Rattus norvegicus GN=Cox6a1 PE=1 SV=2	P10818		2	2								
TRUE	Empty	Serine protease inhibitor A3L OS=Rattus norvegicus GN=Serpina3l PE=1 SV=3	P05544	TRUE	5	5				1				
TRUE	Empty	Prolargin OS=Rattus norvegicus GN=Prelp PE=2 SV=1	Q9EQP5		3	2			1	1		1		
TRUE	Empty	Tropomodulin-1 OS=Rattus norvegicus GN=Tmod1 PE=2 SV=1	P70567		3	4		1	1					
TRUE	Empty	Sorbin and SH3 domain-containing protein 2 OS=Rattus norvegicus GN=Sorbs2 PE=1 SV=2	O35413						1	2	2	2		
TRUE	Empty	Omega-amidase NIT2 OS=Rattus norvegicus GN=Nit2 PE=1 SV=1	Q497B0						1	1	2	1	1	1
TRUE	Empty	Fibrinogen gamma chain OS=Rattus norvegicus GN=Fgg PE=1 SV=3	P02680 (+1)		2	2	2	1		1	1			
TRUE	Empty	Apolipoprotein A-I OS=Rattus norvegicus GN=Apoa1 PE=1 SV=2	P04639		1	1		1	1	1				
TRUE	Empty	Histone H1.0 OS=Rattus norvegicus GN=H1f0 PE=2 SV=2	P43278				2	2	1	1	1	2		
TRUE	Empty	Sulfite oxidase, mitochondrial OS=Rattus norvegicus GN=Suox PE=1 SV=2	Q07116					1	1	1		1	2	2
TRUE	Empty	Hexaprenyldihydroxybenzoate methyltransferase, mitochondrial OS=Rattus norvegicus GN=Coq3 PE=2 SV=2	Q63159		2	3						1	1	1
TRUE	Empty	UPF0598 protein C8orf82 homolog OS=Rattus norvegicus PE=2 SV=1	Q642A4										3	3
TRUE	Empty	Rho GDP-dissociation inhibitor 1 OS=Rattus norvegicus GN=Arhgdia PE=1 SV=1	Q5XI73		2	3				1	1	1		1
TRUE	Empty	60S acidic ribosomal protein P1 OS=Rattus norvegicus GN=Rplp1 PE=3 SV=1	P19944		2	2	1	1						
TRUE	Empty	Mitochondrial fission 1 protein OS=Rattus norvegicus GN=Fis1 PE=1 SV=1	P84817 (+2)		1	1	2		2		1	1		
TRUE	Empty	N(G),N(G)-dimethylarginine dimethylaminohydrolase 2 OS=Rattus norvegicus GN=Ddah2 PE=1 SV=1	Q6MG60	TRUE	2	4	1						1	1
TRUE	Empty	Voltage-dependent anion-selective channel protein 3 OS=Rattus norvegicus GN=Vdac3 PE=1 SV=2	Q9R1Z0 (+1)	TRUE			2	2	2	2		2		
TRUE	Empty	D-dopachrome decarboxylase OS=Rattus norvegicus GN=Ddt PE=1 SV=3	P80254		2	2								
TRUE	Empty	Fetuin-B OS=Rattus norvegicus GN=Fetub PE=2 SV=1	Q9QX79		3	3								
TRUE	Empty	Cathepsin B OS=Rattus norvegicus GN=Ctsb PE=1 SV=2	P00787		2	3								
TRUE	Empty	Protein CDV3 homolog OS=Rattus norvegicus GN=Cdv3 PE=2 SV=1	Q5XIM5		2	2		1			1			1
TRUE	Empty	Glutathione S-transferase P OS=Rattus norvegicus GN=Gstp1 PE=1 SV=2	P04906		2	2	1	2						
TRUE	Empty	Myristoylated alanine-rich C-kinase substrate OS=Rattus norvegicus GN=Marcks PE=1 SV=2	P30009		2	2								
TRUE	Empty	Leucine-rich PPR motif-containing protein, mitochondrial OS=Rattus norvegicus GN=Lrpprc PE=1 SV=1	Q5SGE0				1					1	2	2
TRUE	Empty	Ig kappa chain C region, B allele OS=Rattus norvegicus PE=1 SV=1	P01835		2	2								
TRUE	Empty	Myosin light chain kinase 3 OS=Rattus norvegicus GN=Mylk3 PE=1 SV=1	E9PT87		2	1					1	1		
TRUE	Empty	Cytochrome c oxidase subunit 7B, mitochondrial OS=Rattus norvegicus GN=Cox7b PE=1 SV=3	P80431							1	2	2	1	1
TRUE	Empty	Neurofilament heavy polypeptide OS=Rattus norvegicus GN=Nefh PE=1 SV=4	P16884				2	1	1	1	1	1		
TRUE	Empty	Cytochrome b5 OS=Rattus norvegicus GN=Cyb5a PE=1 SV=2	P00173 (+1)		2	2								
TRUE	Empty	Vesicle-associated membrane protein 3 OS=Rattus norvegicus GN=Vamp3 PE=2 SV=1	P63025		2	3								
TRUE	Empty	Glycogenin-1 OS=Rattus norvegicus GN=Gyg1 PE=2 SV=4	O08730		3	3								
TRUE	Empty	Sepiapterin reductase OS=Rattus norvegicus GN=Spr PE=1 SV=1	P18297		3	2	1							
TRUE	Empty	Heat shock protein beta-3 OS=Rattus norvegicus GN=Hspb3 PE=2 SV=1	Q9QZ58		1	1							3	3
TRUE	Empty	Ras-related protein Rab-11B OS=Rattus norvegicus GN=Rab11b PE=2 SV=4	O35509		3	2					1			
TRUE	Empty	40S ribosomal protein SA OS=Rattus norvegicus GN=Rpsa PE=1 SV=3	P38983		1	1	1						2	2
TRUE	Empty	Translationally-controlled tumor protein OS=Rattus norvegicus GN=Tpt1 PE=1 SV=1	P63029		1	2								
TRUE	Empty	Isoform B of Methyl-CpG-binding protein 2 OS=Rattus norvegicus GN=Mecp2	Q00566-2				1	2	1		1	1		
TRUE	Empty	Histidine triad nucleotide-binding protein 1 OS=Rattus norvegicus GN=Hint1 PE=1 SV=5	P62959		2	1							1	1
TRUE	Empty	Junction plakoglobin OS=Rattus norvegicus GN=Jup PE=1 SV=1	Q6P0K8					1	2	1	1	1		
TRUE	Empty	Mitochondrial carnitine/acylcarnitine carrier protein OS=Rattus norvegicus GN=Slc25a20 PE=1 SV=1	P97521					2					1	1
TRUE	Empty	Integrin-linked protein kinase OS=Rattus norvegicus GN=Ilk PE=2 SV=1	Q99J82				2	1		1	1		1	1
TRUE	Empty	Cluster of Moesin OS=Rattus norvegicus GN=Msn PE=1 SV=3 (O35763)	O35763 [4]	TRUE			1	1	2		1	1		
TRUE	Empty	Transgelin OS=Rattus norvegicus GN=Tagln PE=1 SV=2	P31232		3	3								
TRUE	Empty	Glutathione S-transferase Yb-3 OS=Rattus norvegicus GN=Gstm3 PE=1 SV=2	P08009	TRUE	5	5	2	2	2					
TRUE	Empty	6-phosphogluconolactonase OS=Rattus norvegicus GN=Pgls PE=1 SV=1	P85971		3	2	1		1				1	
TRUE	Empty	Glypican-1 OS=Rattus norvegicus GN=Gpc1 PE=1 SV=1	P35053 (+1)		2	1							1	1
TRUE	Empty	Rab GDP dissociation inhibitor alpha OS=Rattus norvegicus GN=Gdi1 PE=1 SV=1	P50398	TRUE			2	1	2	2	1	1		
TRUE	Empty	26S proteasome non-ATPase regulatory subunit 9 OS=Rattus norvegicus GN=Psmd9 PE=1 SV=1	Q9WTV5		1		1		2	1	1			
TRUE	Empty	Cytoplasmic dynein 1 heavy chain 1 OS=Rattus norvegicus GN=Dync1h1 PE=1 SV=1	P38650				1				1	1		
TRUE	Empty	Glutathione peroxidase 3 OS=Rattus norvegicus GN=Gpx3 PE=2 SV=2	P23764		4	4								
TRUE	Empty	Mitochondrial import inner membrane translocase subunit Tim9 OS=Rattus norvegicus GN=Timm9 PE=1 SV=3	Q9WV97		4	2								
TRUE	Empty	Annexin A11 OS=Bos taurus GN=ANXA11 PE=1 SV=1	P27214 (+1)										3	3
TRUE	Empty	Caveolin-1 OS=Rattus norvegicus GN=Cav1 PE=1 SV=3	P41350		1	2								
TRUE	Empty	Annexin A2 OS=Rattus norvegicus GN=Anxa2 PE=1 SV=2	Q07936 (+1)					2	1			3		
TRUE	Empty	COP9 signalosome complex subunit 8 OS=Rattus norvegicus GN=Cops8 PE=2 SV=1	Q6P4Z9		2	4								
TRUE	Empty	Carbonyl reductase [NADPH] 1 OS=Rattus norvegicus GN=Cbr1 PE=1 SV=2	P47727		1					1			1	1
TRUE	Empty	Fructose-bisphosphate aldolase B OS=Rattus norvegicus GN=Aldob PE=1 SV=2	P00884	TRUE	3	2								
TRUE	Empty	Eukaryotic translation initiation factor 5A-1 OS=Rattus norvegicus GN=Eif5a PE=1 SV=3	Q3T1J1		3	1								
TRUE	Empty	Complement component 1 Q subcomponent-binding protein, mitochondrial OS=Rattus norvegicus GN=C1qbp PE=1 SV=2	O35796		2	2								
TRUE	Empty	Ferritin light chain 1 OS=Rattus norvegicus GN=Ftl1 PE=1 SV=3	P02793		2	1								
TRUE	Empty	Macrophage migration inhibitory factor OS=Rattus norvegicus GN=Mif PE=1 SV=4	P30904		2	2		1						
TRUE	Empty	Heterogeneous nuclear ribonucleoprotein M OS=Rattus norvegicus GN=Hnrnpm PE=1 SV=4	Q62826 (+1)					1					1	2
TRUE	Empty	Adenylate kinase isoenzyme 4, mitochondrial OS=Rattus norvegicus GN=Ak4 PE=2 SV=1	Q9WUS0			1		1					2	2
TRUE	Empty	Protein S100-A10 OS=Rattus norvegicus GN=S100a10 PE=1 SV=2	P05943		2	2								
TRUE	Empty	Thymosin beta-4 OS=Rattus norvegicus GN=Tmsb4x PE=1 SV=2	P62329		2	2								
TRUE	Empty	Dihydropyrimidinase-related protein 2 OS=Rattus norvegicus GN=Dpysl2 PE=1 SV=1	P47942							2	2		1	1
TRUE	Empty	Fumarylacetoacetate hydrolase domain-containing protein 2 OS=Rattus norvegicus GN=Fahd2 PE=1 SV=1	B2RYW9				1						2	2
TRUE	Empty	Sorting and assembly machinery component 50 homolog OS=Rattus norvegicus GN=Samm50 PE=1 SV=1	Q6AXV4									1	2	2
TRUE	Empty	Clathrin heavy chain 1 OS=Rattus norvegicus GN=Cltc PE=1 SV=3	P11442					1		1	1	1		
TRUE	Empty	[Pyruvate dehydrogenase [lipoamide]] kinase isozyme 1, mitochondrial OS=Rattus norvegicus GN=Pdk1 PE=1 SV=1	Q63065				1	1	1			1		
TRUE	Empty	GTP-binding protein SAR1b OS=Rattus norvegicus GN=Sar1b PE=2 SV=1	Q5HZY2		3	2								
TRUE	Empty	Band 3 anion transport protein OS=Rattus norvegicus GN=Slc4a1 PE=2 SV=3	P23562 (+1)										2	2
TRUE	Empty	Granulins OS=Rattus norvegicus GN=Grn PE=1 SV=3	P23785		2	2								
TRUE	Empty	Prefoldin subunit 2 OS=Rattus norvegicus GN=Pfdn2 PE=2 SV=1	B0BN18		2	2								
TRUE	Empty	Thioredoxin OS=Rattus norvegicus GN=Txn PE=1 SV=2	P11232		2	2								
TRUE	Empty	Ras-related GTP-binding protein A OS=Rattus norvegicus GN=Rraga PE=1 SV=1	Q63486 (+1)										2	2
TRUE	Empty	Hematological and neurological expressed 1 protein OS=Rattus norvegicus GN=Hn1 PE=2 SV=3	Q6AXU6		1	2								
TRUE	Empty	40S ribosomal protein S26 OS=Rattus norvegicus GN=Rps26 PE=3 SV=3	P62856										2	2
TRUE	Empty	Mitochondrial import inner membrane translocase subunit Tim13 OS=Rattus norvegicus GN=Timm13 PE=2 SV=1	P62076		1	3								
TRUE	Empty	Protein disulfide-isomerase A3 OS=Rattus norvegicus GN=Pdia3 PE=1 SV=2	P11598			1		1						
TRUE	Empty	Protein CutA OS=Rattus norvegicus GN=Cuta PE=1 SV=2	Q6MGD0		2									
TRUE	Empty	Fibrinogen alpha chain OS=Rattus norvegicus GN=Fga PE=1 SV=3	P06399 (+1)		1	2								
TRUE	Empty	Isocitrate dehydrogenase [NADP] cytoplasmic OS=Rattus norvegicus GN=Idh1 PE=1 SV=1	P41562					2	2					
TRUE	Empty	Acyl-protein thioesterase 1 OS=Rattus norvegicus GN=Lypla1 PE=1 SV=1	P70470		2	1								
TRUE	Empty	Carbonic anhydrase 1 OS=Rattus norvegicus GN=Ca1 PE=1 SV=1	B0BNN3		2	2								
TRUE	Empty	Receptor expression-enhancing protein 5 OS=Rattus norvegicus GN=Reep5 PE=1 SV=1	B2RZ37		2	2								
TRUE	Empty	Tubulin-specific chaperone A OS=Rattus norvegicus GN=Tbca PE=1 SV=1	Q6PEC1		2	2								
TRUE	Empty	Kynurenine--oxoglutarate transaminase 3 OS=Rattus norvegicus GN=Ccbl2 PE=2 SV=1	Q58FK9					1	1					
TRUE	Empty	Q9ESF1-DECOY	Q9ESF1-DECOY						1		2	1		
TRUE	Empty	Haptoglobin OS=Rattus norvegicus GN=Hp PE=1 SV=3	P06866 (+1)		1	2								
TRUE	Empty	Hydroxyacid oxidase 2 OS=Rattus norvegicus GN=Hao2 PE=1 SV=2	Q07523		1	1								
TRUE	Empty	Calcineurin B homologous protein 3 OS=Homo sapiens GN=TESC PE=1 SV=3	Q96BS2		2	1								
TRUE	Empty	Ras-related protein Ral-A OS=Rattus norvegicus GN=Rala PE=1 SV=1	P63322					1						
TRUE	Empty	60S ribosomal protein L26 OS=Rattus norvegicus GN=Rpl26 PE=1 SV=1	P12749 (+1)										1	2
TRUE	Empty	Bone marrow stromal antigen 2 OS=Rattus norvegicus GN=Bst2 PE=1 SV=1	Q811A2		2	1								
TRUE	Empty	40S ribosomal protein S27-like OS=Rattus norvegicus GN=Rps27l PE=1 SV=3	P24051 (+1)										2	1
TRUE	Empty	Dynein light chain 2, cytoplasmic OS=Rattus norvegicus GN=Dynll2 PE=1 SV=1	Q78P75		2	1								
TRUE	Empty	Kynurenine/alpha-aminoadipate aminotransferase, mitochondrial OS=Rattus norvegicus GN=Aadat PE=1 SV=1	Q64602		2	1								
TRUE	Empty	Proteasome subunit alpha type-3 OS=Rattus norvegicus GN=Psma3 PE=1 SV=3	P18422									1	2	1
TRUE	Empty	N(G),N(G)-dimethylarginine dimethylaminohydrolase 1 OS=Rattus norvegicus GN=Ddah1 PE=1 SV=3	O08557	TRUE		2					1			
TRUE	Empty	EH domain-containing protein 3 OS=Rattus norvegicus GN=Ehd3 PE=1 SV=2	Q8R491	TRUE	1		1	1				2		
TRUE	Empty	Q09429-2-DECOY	Q09429-2-DECOY						1	2				
TRUE	Empty	Microtubule-associated protein tau OS=Rattus norvegicus GN=Mapt PE=1 SV=3	P19332 (+2)		2	1								
TRUE	Empty	P54290	P54290		2	1								
TRUE	Empty	Aminopeptidase N OS=Rattus norvegicus GN=Anpep PE=1 SV=2	P15684		2									
TRUE	Empty	Ras-related protein Rab-1B OS=Rattus norvegicus GN=Rab1b PE=1 SV=1	P10536 (+1)	TRUE	2	2								
TRUE	Empty	Alpha-actinin-1 OS=Rattus norvegicus GN=Actn1 PE=1 SV=1	Q9Z1P2				2			2				
TRUE	Empty	Beta-2-glycoprotein 1 OS=Rattus norvegicus GN=Apoh PE=2 SV=2	P26644			2								
TRUE	Empty	DnaJ homolog subfamily C member 10 OS=Rattus norvegicus GN=Dnajc10 PE=2 SV=2	Q498R3										2	1
