# Supplementary material for: Comparison of Different Buffers for Protein Extraction from Formalin-Fixed and Paraffin-Embedded Tissue Specimens
Source: PLoS One. 2015 Nov 18;10(11):e0142650. doi: 10.1371/journal.pone.0142650 (PMC4651363; doi:10.1371/journal.pone.0142650)
Supplement: S12 Table — (XLS) [file pone.0142650.s012.xls]

					Peptide number									
Visible?	Starred?	MS/MS View:771 Proteins in 710 ClustersWith 1 Hidden	Accession Number	Protein Grouping Ambiguity	buffer 1-1	buffer 1-2	buffer 2-1	buffer 2-2	buffer 3-1	buffer 3-2	buffer 4-1	buffer 4-2	buffer 5-1	buffer 5-2
TRUE	Empty	Cluster of Actin, cytoplasmic 2 OS=Rattus norvegicus GN=Actg1 PE=1 SV=1 (P63259)	P63259 [3]	TRUE	34	33	32	33	33	32	11	21	7	10
TRUE	Empty	ATP synthase subunit beta, mitochondrial OS=Rattus norvegicus GN=Atp5b PE=1 SV=2	P10719		25	23	27	31	28	30	13	17	6	8
TRUE	Empty	ATP synthase subunit alpha, mitochondrial OS=Rattus norvegicus GN=Atp5a1 PE=1 SV=2	P15999		17	16	34	39	34	29	18	19	6	7
TRUE	Empty	Major urinary protein OS=Rattus norvegicus PE=1 SV=1	P02761		11	13	12	13	13	11	5	10	5	6
TRUE	Empty	Cluster of Hemoglobin subunit beta-1 OS=Rattus norvegicus GN=Hbb PE=1 SV=3 (P02091)	P02091 [4]	TRUE	25	23	19	18	18	21	4	9	2	3
TRUE	Empty	60 kDa heat shock protein, mitochondrial OS=Rattus norvegicus GN=Hspd1 PE=1 SV=1	P63039		19	19	22	23	26	27	13	17	1	1
TRUE	Empty	Alpha-enolase OS=Rattus norvegicus GN=Eno1 PE=1 SV=4	P04764		21	20	18	23	23	23	9	13	1	2
TRUE	Empty	Cluster of Tropomyosin alpha-3 chain OS=Rattus norvegicus GN=Tpm3 PE=1 SV=2 (Q63610)	Q63610 [5]	TRUE	40	38	26	30	26	19	13	16	9	10
TRUE	Empty	Low-density lipoprotein receptor-related protein 2 OS=Rattus norvegicus GN=Lrp2 PE=1 SV=1	P98158		36	34	18	20	20	21	5	11	15	20
TRUE	Empty	Methylmalonate-semialdehyde dehydrogenase [acylating], mitochondrial OS=Rattus norvegicus GN=Aldh6a1 PE=1 SV=1	Q02253		15	16	20	25	26	24	8	13		1
TRUE	Empty	Hydroxyacid oxidase 2 OS=Rattus norvegicus GN=Hao2 PE=1 SV=2	Q07523		8	8	15	22	24	21	8	16	1	3
TRUE	Empty	Hemoglobin subunit alpha-1/2 OS=Rattus norvegicus GN=Hba1 PE=1 SV=3	P01946		14	14	10	10	10	10	4	7	1	2
TRUE	Empty	Serum albumin OS=Rattus norvegicus GN=Alb PE=1 SV=2	P02770		24	22	23	25	23	23	13	14	2	2
TRUE	Empty	Aminopeptidase N OS=Rattus norvegicus GN=Anpep PE=1 SV=2	P15684		28	25	7	15	16	18	6	7		3
TRUE	Empty	Cluster of Heat shock cognate 71 kDa protein OS=Rattus norvegicus GN=Hspa8 PE=1 SV=1 (P63018)	P63018 [3]	TRUE	22	23	20	29	23	25	8	16	2	4
TRUE	Empty	Glyceraldehyde-3-phosphate dehydrogenase OS=Rattus norvegicus GN=Gapdh PE=1 SV=3	P04797		12	8	14	21	17	17	5	15		1
TRUE	Empty	Fructose-bisphosphate aldolase B OS=Rattus norvegicus GN=Aldob PE=1 SV=2	P00884	TRUE	10	9	14	15	15	14	7	9	2	3
TRUE	Empty	Cluster of Sodium/potassium-transporting ATPase subunit alpha-1 OS=Rattus norvegicus GN=Atp1a1 PE=1 SV=1 (P06685)	P06685 [2]	TRUE	10	11	21	22	30	21	9	16	3	3
TRUE	Empty	Pyruvate carboxylase, mitochondrial OS=Rattus norvegicus GN=Pc PE=1 SV=2	P52873				21	24	23	20	10	16	7	9
TRUE	Empty	Catalase OS=Rattus norvegicus GN=Cat PE=1 SV=3	P04762		15	13	12	14	16	14	6	10	9	10
TRUE	Empty	Cluster of Alpha-1-inhibitor 3 OS=Rattus norvegicus GN=A1i3 PE=1 SV=1 (P14046)	P14046 [3]	TRUE	28	24	16	17	17	16	5	9	2	3
TRUE	Empty	Glutamate--cysteine ligase catalytic subunit OS=Rattus norvegicus GN=Gclc PE=1 SV=2	P19468		14	14	15	20	20	21	5	8	5	6
TRUE	Empty	Cluster of Tubulin beta-4B chain OS=Rattus norvegicus GN=Tubb4b PE=1 SV=1 (Q6P9T8)	Q6P9T8 [3]	TRUE	16	15	17	22	20	21	6	11	2	4
TRUE	Empty	Aconitate hydratase, mitochondrial OS=Rattus norvegicus GN=Aco2 PE=1 SV=2	Q9ER34		2	2	18	24	18	19	11	17	6	7
TRUE	Empty	Na(+)/H(+) exchange regulatory cofactor NHE-RF1 OS=Rattus norvegicus GN=Slc9a3r1 PE=1 SV=3	Q9JJ19		17	16	17	15	15	17	8	9	2	4
TRUE	Empty	Aminoacylase-1A OS=Rattus norvegicus GN=Acy1a PE=1 SV=1	Q6AYS7		15	13	11	14	16	14	3	10	5	8
TRUE	Empty	Cluster of 14-3-3 protein zeta/delta OS=Rattus norvegicus GN=Ywhaz PE=1 SV=1 (P63102)	P63102 [8]	TRUE	31	31	9	13	13	16	4	11	3	3
TRUE	Empty	Malate dehydrogenase, mitochondrial OS=Rattus norvegicus GN=Mdh2 PE=1 SV=2	P04636		14	11	19	17	17	15	6	13		1
TRUE	Empty	Cluster of Histone H2B type 1 OS=Rattus norvegicus PE=1 SV=2 (Q00715)	Q00715 [2]	TRUE	2	2	15	15	11	9	11	13	4	6
TRUE	Empty	Kynurenine/alpha-aminoadipate aminotransferase, mitochondrial OS=Rattus norvegicus GN=Aadat PE=1 SV=1	Q64602	TRUE	12	11	12	12	13	10	8	12	5	5
TRUE	Empty	Cytosolic non-specific dipeptidase OS=Rattus norvegicus GN=Cndp2 PE=1 SV=1	Q6Q0N1		9	12	11	13	11	13	6	11	2	2
TRUE	Empty	Glutamate dehydrogenase 1, mitochondrial OS=Rattus norvegicus GN=Glud1 PE=1 SV=2	P10860		7	8	19	22	18	20	4	8		3
TRUE	Empty	Phosphoglycerate kinase 1 OS=Rattus norvegicus GN=Pgk1 PE=1 SV=2	P16617		17	15	7	10	10	11	5	9		
TRUE	Empty	Acetyl-CoA acetyltransferase, mitochondrial OS=Rattus norvegicus GN=Acat1 PE=1 SV=1	P17764		5	3	10	12	16	15	8	11		
TRUE	Empty	Cluster of Tubulin alpha-1C chain OS=Rattus norvegicus GN=Tuba1c PE=1 SV=1 (Q6AYZ1)	Q6AYZ1 [2]	TRUE	7	9	13	14	17	18	5	11	3	5
TRUE	Empty	Dipeptidyl peptidase 4 OS=Rattus norvegicus GN=Dpp4 PE=1 SV=2	P14740		20	18	14	12	11	9	4	8	2	5
TRUE	Empty	78 kDa glucose-regulated protein OS=Rattus norvegicus GN=Hspa5 PE=1 SV=1	P06761 (+1)	TRUE	15	13	17	19	17	18	5	12		1
TRUE	Empty	Cluster of Glutathione S-transferase alpha-1 OS=Rattus norvegicus GN=Gsta1 PE=1 SV=3 (P00502)	P00502 [2]	TRUE	13	14	11	11	11	10	9	11	1	1
TRUE	Empty	Cluster of Gamma-glutamyltranspeptidase 1 OS=Rattus norvegicus GN=Ggt1 PE=1 SV=4 (P07314)	P07314 [2]	TRUE	18	16	6	8	9	7	4	6	2	2
TRUE	Empty	Fructose-1,6-bisphosphatase 1 OS=Rattus norvegicus GN=Fbp1 PE=1 SV=2	P19112		14	14	12	9	11	11	5	9	2	2
TRUE	Empty	Neutral and basic amino acid transport protein rBAT OS=Rattus norvegicus GN=Slc3a1 PE=1 SV=1	Q64319		23	23	8	8	7	6	2	4	2	3
TRUE	Empty	Cluster of Aldehyde dehydrogenase, mitochondrial OS=Rattus norvegicus GN=Aldh2 PE=1 SV=1 (P11884)	P11884 [3]	TRUE	12	11	17	18	21	22	5	9		3
TRUE	Empty	Spectrin alpha chain, non-erythrocytic 1 OS=Rattus norvegicus GN=Sptan1 PE=1 SV=2	P16086		7	6	20	27	15	16	9	8		2
TRUE	Empty	Alcohol dehydrogenase [NADP(+)] OS=Rattus norvegicus GN=Akr1a1 PE=1 SV=2	P51635		14	10	12	14	13	12	5	9		1
TRUE	Empty	Glutamyl aminopeptidase OS=Rattus norvegicus GN=Enpep PE=1 SV=2	P50123		29	26	5	8	8	6	2	2		3
TRUE	Empty	Histone H4 OS=Rattus norvegicus GN=Hist1h4b PE=1 SV=2	P62804				13	14	9	10	4	7	2	2
TRUE	Empty	Succinyl-CoA:3-ketoacid coenzyme A transferase 1, mitochondrial OS=Rattus norvegicus GN=Oxct1 PE=1 SV=1	B2GV06		3	1	10	13	9	12	11	9	1	1
TRUE	Empty	Superoxide dismutase [Cu-Zn] OS=Rattus norvegicus GN=Sod1 PE=1 SV=2	P07632		12	14	9	9	9	7	5	6	2	1
TRUE	Empty	Isocitrate dehydrogenase [NADP], mitochondrial OS=Rattus norvegicus GN=Idh2 PE=1 SV=2	P56574	TRUE	11	10	9	13	17	15	7	11		1
TRUE	Empty	Clathrin heavy chain 1 OS=Rattus norvegicus GN=Cltc PE=1 SV=3	P11442		2	2	15	17	16	17	3	10	1	3
TRUE	Empty	Triosephosphate isomerase OS=Rattus norvegicus GN=Tpi1 PE=1 SV=2	P48500		12	14	10	12	10	9	4	7		
TRUE	Empty	Glycine amidinotransferase, mitochondrial OS=Rattus norvegicus GN=Gatm PE=1 SV=1	P50442		3	4	12	13	12	12	4	7	5	3
TRUE	Empty	L-lactate dehydrogenase B chain OS=Rattus norvegicus GN=Ldhb PE=1 SV=2	P42123	TRUE	15	14	9	11	8	10	4	7		
TRUE	Empty	Neprilysin OS=Rattus norvegicus GN=Mme PE=1 SV=2	P07861		21	20	8	3	5	5	1	2	1	3
TRUE	Empty	Isoform M2 of Pyruvate kinase isozymes M1/M2 OS=Rattus norvegicus GN=Pkm	P11980-2	TRUE	3	4	13	9	11	12	8	12	2	3
TRUE	Empty	Phosphoglycerate mutase 1 OS=Rattus norvegicus GN=Pgam1 PE=1 SV=4	P25113		12	9	8	6	8	10	3	6	1	1
TRUE	Empty	Alanine--glyoxylate aminotransferase 2, mitochondrial OS=Rattus norvegicus GN=Agxt2 PE=1 SV=2	Q64565		2	3	9	12	11	13	3	3	6	5
TRUE	Empty	Elongation factor 1-alpha 1 OS=Rattus norvegicus GN=Eef1a1 PE=1 SV=1	P62630		2	2	12	14	12	11	4	7		
TRUE	Empty	Succinate dehydrogenase [ubiquinone] flavoprotein subunit, mitochondrial OS=Rattus norvegicus GN=Sdha PE=1 SV=1	Q920L2		1	1	12	12	13	11	4	8	5	5
TRUE	Empty	NADH-ubiquinone oxidoreductase 75 kDa subunit, mitochondrial OS=Rattus norvegicus GN=Ndufs1 PE=1 SV=1	Q66HF1		4	6	13	12	12	12	6	6	1	4
TRUE	Empty	Dihydrolipoyl dehydrogenase, mitochondrial OS=Rattus norvegicus GN=Dld PE=1 SV=1	Q6P6R2		4	4	10	8	9	9	3	5	4	4
TRUE	Empty	3-ketoacyl-CoA thiolase, mitochondrial OS=Rattus norvegicus GN=Acaa2 PE=1 SV=1	P13437		2	3	14	13	12	9	4	9	1	1
TRUE	Empty	Cluster of Histone H1.4 OS=Rattus norvegicus GN=Hist1h1e PE=1 SV=3 (P15865)	P15865 [2]	TRUE	2	1	7	7	8	8	8	5		
TRUE	Empty	ATP synthase subunit d, mitochondrial OS=Rattus norvegicus GN=Atp5h PE=1 SV=3	P31399		11	12	5	8	8	7	2	5		
TRUE	Empty	Alpha-aminoadipic semialdehyde dehydrogenase OS=Rattus norvegicus GN=Aldh7a1 PE=1 SV=2	Q64057		10	9	7	9	9	14	2	7	3	3
TRUE	Empty	Na(+)/H(+) exchange regulatory cofactor NHE-RF3 OS=Rattus norvegicus GN=Pdzk1 PE=1 SV=2	Q9JJ40		13	11	2	7	9	10	2	6		
TRUE	Empty	Cluster of Alpha-actinin-4 OS=Rattus norvegicus GN=Actn4 PE=1 SV=2 (Q9QXQ0)	Q9QXQ0 [2]	TRUE	10	9	11	16	12	12	4	4	2	6
TRUE	Empty	Isocitrate dehydrogenase [NADP] cytoplasmic OS=Rattus norvegicus GN=Idh1 PE=1 SV=1	P41562	TRUE	7	7	10	12	11	10	2	5		1
TRUE	Empty	Stress-70 protein, mitochondrial OS=Rattus norvegicus GN=Hspa9 PE=1 SV=3	P48721		4	4	10	14	14	14	5	9	1	1
TRUE	Empty	Moesin OS=Rattus norvegicus GN=Msn PE=1 SV=3	O35763	TRUE	8	9	13	17	12	14	8	10		
TRUE	Empty	Electron transfer flavoprotein subunit alpha, mitochondrial OS=Rattus norvegicus GN=Etfa PE=1 SV=4	P13803		10	7	8	10	12	11	6	10		
TRUE	Empty	Cluster of Histone H2A type 1 OS=Rattus norvegicus PE=1 SV=2 (P02262)	P02262 [5]	TRUE	4	4	8	8	8	8	2	7	3	3
TRUE	Empty	Malate dehydrogenase, cytoplasmic OS=Rattus norvegicus GN=Mdh1 PE=1 SV=3	O88989		7	6	11	11	11	10	3	7		
TRUE	Empty	Peptidyl-prolyl cis-trans isomerase A OS=Rattus norvegicus GN=Ppia PE=1 SV=2	P10111	TRUE	10	8	9	10	9	9	3	4	1	1
TRUE	Empty	Ezrin OS=Rattus norvegicus GN=Ezr PE=1 SV=3	P31977	TRUE	7	8	12	16	14	14	9	11	3	4
TRUE	Empty	Ribonuclease UK114 OS=Rattus norvegicus GN=Hrsp12 PE=1 SV=3	P52759		15	14	3	1	2	2	1	3		
TRUE	Empty	Aspartate aminotransferase, mitochondrial OS=Rattus norvegicus GN=Got2 PE=1 SV=2	P00507		3	2	8	13	12	10	2	4	2	3
TRUE	Empty	Peroxiredoxin-1 OS=Rattus norvegicus GN=Prdx1 PE=1 SV=1	Q63716		15	13	8	10	7	9	1	4		1
TRUE	Empty	Meprin A subunit alpha OS=Rattus norvegicus GN=Mep1a PE=1 SV=2	Q64230		14	13	4	5	7	5	1	2		2
TRUE	Empty	Trifunctional enzyme subunit alpha, mitochondrial OS=Rattus norvegicus GN=Hadha PE=1 SV=2	Q64428				8	11	14	12	8	9		
TRUE	Empty	Peroxiredoxin-6 OS=Rattus norvegicus GN=Prdx6 PE=1 SV=3	O35244		14	13	3	8	5	7	2	4	3	4
TRUE	Empty	Phosphoenolpyruvate carboxykinase, cytosolic [GTP] OS=Rattus norvegicus GN=Pck1 PE=1 SV=1	P07379		3	3	12	16	17	13	2	6	2	2
TRUE	Empty	Aflatoxin B1 aldehyde reductase member 3 OS=Rattus norvegicus GN=Akr7a3 PE=1 SV=2	P38918	TRUE	7	7	8	11	9	10	4	6	4	6
TRUE	Empty	Aflatoxin B1 aldehyde reductase member 2 OS=Rattus norvegicus GN=Akr7a2 PE=1 SV=2	Q8CG45	TRUE	8	7	8	10	9	7	3	5	3	6
TRUE	Empty	Ornithine aminotransferase, mitochondrial OS=Rattus norvegicus GN=Oat PE=1 SV=1	P04182		3		11	14	12	13	3	5	1	1
TRUE	Empty	Cytochrome c, somatic OS=Mus musculus GN=Cycs PE=1 SV=2	P62897 (+1)		4	5	7	9	8	9	5	5		
TRUE	Empty	Myosin light polypeptide 6 OS=Rattus norvegicus GN=Myl6 PE=1 SV=3	Q64119		10	10	5	5	4	4	1	1		
TRUE	Empty	Cytochrome b-c1 complex subunit 2, mitochondrial OS=Rattus norvegicus GN=Uqcrc2 PE=1 SV=2	P32551		3	3	7	11	12	9	5	10		1
TRUE	Empty	Heat shock protein HSP 90-beta OS=Rattus norvegicus GN=Hsp90ab1 PE=1 SV=4	P34058	TRUE	8	6	13	20	17	17	5	7	2	5
TRUE	Empty	5-oxoprolinase OS=Rattus norvegicus GN=Oplah PE=1 SV=2	P97608				8	12	9	9	4	6	8	16
TRUE	Empty	2-oxoglutarate dehydrogenase, mitochondrial OS=Rattus norvegicus GN=Ogdh PE=1 SV=1	Q5XI78		1	1	8	11	12	11	3	5	5	8
TRUE	Empty	Acyl-coenzyme A synthetase ACSM2, mitochondrial OS=Rattus norvegicus GN=Acsm2 PE=2 SV=2	O70490		2	2	8	11	9	10	5	5	3	4
TRUE	Empty	Transitional endoplasmic reticulum ATPase OS=Rattus norvegicus GN=Vcp PE=1 SV=3	P46462		4	3	5	13	13	7	6	10	2	4
TRUE	Empty	Glutamate--cysteine ligase regulatory subunit OS=Rattus norvegicus GN=Gclm PE=1 SV=1	P48508		9	8	5	7	6	7	2	4	1	2
TRUE	Empty	Pyruvate dehydrogenase E1 component subunit beta, mitochondrial OS=Rattus norvegicus GN=Pdhb PE=1 SV=2	P49432		9	7	6	7	9	6	2	8		1
TRUE	Empty	Long-chain specific acyl-CoA dehydrogenase, mitochondrial OS=Rattus norvegicus GN=Acadl PE=1 SV=1	P15650		3	3	9	9	12	12	4	7	3	3
TRUE	Empty	Cluster of Myosin-9 OS=Rattus norvegicus GN=Myh9 PE=1 SV=3 (Q62812)	Q62812	TRUE	1	2	10	10	13	14	7	9		
TRUE	Empty	Cytochrome c oxidase subunit 5A, mitochondrial OS=Rattus norvegicus GN=Cox5a PE=1 SV=1	P11240		8	8	2	3	6	3	2	5		
TRUE	Empty	Fumarate hydratase, mitochondrial OS=Rattus norvegicus GN=Fh PE=1 SV=1	P14408 (+1)		9	8	6	9	7	6	6	4	1	1
TRUE	Empty	Aspartoacylase-2 OS=Rattus norvegicus GN=Acy3 PE=2 SV=1	Q5M876		10	10	3	4	3	5	4	4	2	2
TRUE	Empty	Isoform Cytoplasmic+peroxisomal of Peroxiredoxin-5, mitochondrial OS=Rattus norvegicus GN=Prdx5	Q9R063-2		12	10	4	7	9	8	4	8		
TRUE	Empty	Cluster of Cytochrome P450 4A2 OS=Rattus norvegicus GN=Cyp4a2 PE=1 SV=2 (P20816)	P20816 [2]	TRUE			11	11	9	13	5	7	3	3
TRUE	Empty	Meprin A subunit beta OS=Rattus norvegicus GN=Mep1b PE=1 SV=3	P28826		15	15	3	4	2	3		1	3	3
TRUE	Empty	Transketolase OS=Rattus norvegicus GN=Tkt PE=1 SV=1	P50137		2	2	9	10	9	9	3	9		
TRUE	Empty	Cytochrome c oxidase subunit 2 OS=Uromys caudimaculatus GN=MT-CO2 PE=3 SV=1	Q38RU4 (+10)		4	4	5	5	6	4	4	4		2
TRUE	Empty	Cytoplasmic aconitate hydratase OS=Rattus norvegicus GN=Aco1 PE=1 SV=1	Q63270		2	3	5	8	7	7	4	9	3	5
TRUE	Empty	Isoform 2 of Cytosol aminopeptidase OS=Rattus norvegicus GN=Lap3	Q68FS4-2		5	4	6	8	8	6	6	7	4	4
TRUE	Empty	Electron transfer flavoprotein subunit beta OS=Rattus norvegicus GN=Etfb PE=2 SV=3	Q68FU3		5	4	8	13	10	9	2	4	4	4
TRUE	Empty	Cytochrome b-c1 complex subunit 1, mitochondrial OS=Rattus norvegicus GN=Uqcrc1 PE=1 SV=1	Q68FY0		3	2	8	12	7	8	4	3	4	6
TRUE	Empty	Thiosulfate sulfurtransferase OS=Rattus norvegicus GN=Tst PE=1 SV=3	P24329		3	2	2	8	6	8	4	6	2	2
TRUE	Empty	Cluster of ADP/ATP translocase 2 OS=Rattus norvegicus GN=Slc25a5 PE=1 SV=3 (Q09073)	Q09073	TRUE			8	9	9	11	4	6	1	1
TRUE	Empty	Serotransferrin OS=Rattus norvegicus GN=Tf PE=1 SV=3	P12346		4	4	10	9	6	7	6	7	2	2
TRUE	Empty	Bifunctional ATP-dependent dihydroxyacetone kinase/FAD-AMP lyase (cyclizing) OS=Rattus norvegicus GN=Dak PE=1 SV=1	Q4KLZ6		9	9	6	10	7	8	2	2	2	2
TRUE	Empty	Adenylate kinase isoenzyme 4, mitochondrial OS=Rattus norvegicus GN=Ak4 PE=2 SV=1	Q9WUS0		7	8	3	3	5	4	4	3	3	5
TRUE	Empty	V-type proton ATPase subunit B, brain isoform OS=Rattus norvegicus GN=Atp6v1b2 PE=1 SV=1	P62815		4	4	7	8	7	9	5	5	1	5
TRUE	Empty	Ester hydrolase C11orf54 homolog OS=Rattus norvegicus PE=1 SV=1	Q5U2Q3		10	11	4	4	6	5	3	5		
TRUE	Empty	Prohibitin-2 OS=Rattus norvegicus GN=Phb2 PE=1 SV=1	Q5XIH7				9	8	8	6	4	6	1	2
TRUE	Empty	Cluster of Ras-related protein Rab-1A OS=Rattus norvegicus GN=Rab1A PE=1 SV=3 (Q6NYB7)	Q6NYB7 [4]	TRUE	9	8	8	9	7	8	5	6	1	2
TRUE	Empty	ATP synthase subunit O, mitochondrial OS=Rattus norvegicus GN=Atp5o PE=1 SV=1	Q06647		8	5	6	8	8	9	3	4	1	1
TRUE	Empty	Cluster of Liver carboxylesterase 4 OS=Rattus norvegicus PE=2 SV=2 (Q64573)	Q64573 [2]	TRUE	6	6	9	12	7	10	5	6		
TRUE	Empty	3-hydroxyacyl-CoA dehydrogenase type-2 OS=Rattus norvegicus GN=Hsd17b10 PE=1 SV=3	O70351		7	7	5	6	7	9	3	4	2	2
TRUE	Empty	Enoyl-CoA hydratase, mitochondrial OS=Rattus norvegicus GN=Echs1 PE=1 SV=1	P14604		6	6	6	7	7	6	2	4		
TRUE	Empty	Transgelin-2 OS=Rattus norvegicus GN=Tagln2 PE=1 SV=1	Q5XFX0		14	10	3	4	4	3	1	1	1	2
TRUE	Empty	Cluster of Phosphatidylethanolamine-binding protein 1 OS=Rattus norvegicus GN=Pebp1 PE=1 SV=3 (P31044)	P31044 [2]	TRUE	12	13	3	5	4	4	1	3		
TRUE	Empty	Annexin A5 OS=Rattus norvegicus GN=Anxa5 PE=1 SV=3	P14668		14	11	3	6	4	2	1	2	1	3
TRUE	Empty	Ubiquitin-40S ribosomal protein S27a OS=Rattus norvegicus GN=Rps27a PE=1 SV=2	P62982		6	5	4	5	5	6	3	2		
TRUE	Empty	Pyruvate dehydrogenase E1 component subunit alpha, somatic form, mitochondrial OS=Rattus norvegicus GN=Pdha1 PE=1 SV=2	P26284				6	10	6	6	4	6	5	7
TRUE	Empty	Rab GDP dissociation inhibitor beta OS=Rattus norvegicus GN=Gdi2 PE=1 SV=2	P50399	TRUE	2		8	10	8	7	5	7	1	1
TRUE	Empty	Sodium/potassium-transporting ATPase subunit beta-1 OS=Rattus norvegicus GN=Atp1b1 PE=1 SV=1	P07340		6	7	6	6	5	6	1	2		
TRUE	Empty	Sulfotransferase 1C2A OS=Rattus norvegicus GN=Sult1c2a PE=2 SV=2	Q9WUW9	TRUE	9	7	4	8	9	9	3	4	1	1
TRUE	Empty	Cluster of 4-trimethylaminobutyraldehyde dehydrogenase OS=Rattus norvegicus GN=Aldh9a1 PE=1 SV=1 (Q9JLJ3)	Q9JLJ3 [2]	TRUE	2	4	11	11	9	8		5	2	3
TRUE	Empty	Choline dehydrogenase, mitochondrial OS=Rattus norvegicus GN=Chdh PE=1 SV=1	Q6UPE0		3	4	4	9	9	7	2	4	1	3
TRUE	Empty	Fructose-bisphosphate aldolase A OS=Rattus norvegicus GN=Aldoa PE=1 SV=2	P05065	TRUE	7	6	7	8	7	8	3	3		
TRUE	Empty	Cystathionine gamma-lyase OS=Rattus norvegicus GN=Cth PE=1 SV=2	P18757		3	3	5	7	6	6	3	4	1	
TRUE	Empty	Carboxypeptidase Q OS=Rattus norvegicus GN=Cpq PE=1 SV=1	Q6IRK9		2	3	5	8	7	7	1	3	2	3
TRUE	Empty	Glucose-6-phosphate isomerase OS=Rattus norvegicus GN=Gpi PE=1 SV=1	Q6P6V0		2	2	8	10	8	9	3	3	1	1
TRUE	Empty	Fumarylacetoacetase OS=Rattus norvegicus GN=Fah PE=1 SV=1	P25093		10	9	3	4	4	5	2	5	1	
TRUE	Empty	Mitochondrial inner membrane protein (Fragment) OS=Rattus norvegicus GN=Immt PE=1 SV=1	Q3KR86		1	1	10	8	7	10	3	3		
TRUE	Empty	Beta-Ala-His dipeptidase OS=Rattus norvegicus GN=Cndp1 PE=2 SV=1	Q66HG3		14	12	1	3	3	1	2	2		
TRUE	Empty	Protein NDRG1 OS=Rattus norvegicus GN=Ndrg1 PE=1 SV=1	Q6JE36		9	9	1	6	3	4		2	1	1
TRUE	Empty	Serine protease inhibitor A3L OS=Rattus norvegicus GN=Serpina3l PE=1 SV=3	P05544	TRUE	16	15	2	3	3	2	1	2		
TRUE	Empty	10 kDa heat shock protein, mitochondrial OS=Rattus norvegicus GN=Hspe1 PE=1 SV=3	P26772		9	8	5	6	4	5		2		
TRUE	Empty	Elongation factor Tu, mitochondrial OS=Rattus norvegicus GN=Tufm PE=1 SV=1	P85834				5	10	6	9	2	6	3	3
TRUE	Empty	Propionyl-CoA carboxylase beta chain, mitochondrial OS=Rattus norvegicus GN=Pccb PE=2 SV=1	P07633				6	5	5	7	5	7		4
TRUE	Empty	Argininosuccinate synthase OS=Rattus norvegicus GN=Ass1 PE=2 SV=1	P09034				5	10	6	7	3	5	3	2
TRUE	Empty	Glycine N-acyltransferase OS=Rattus norvegicus GN=Glyat PE=2 SV=1	Q5PQT3		3	3	6	6	6	6	4	4		
TRUE	Empty	Glutathione S-transferase alpha-3 OS=Rattus norvegicus GN=Gsta3 PE=1 SV=3	P04904	TRUE	6	6	7	7	5	8	6	5		
TRUE	Empty	Peroxisomal bifunctional enzyme OS=Rattus norvegicus GN=Ehhadh PE=1 SV=2	P07896				5	11	8	6	2	4	3	8
TRUE	Empty	Alpha-crystallin B chain OS=Rattus norvegicus GN=Cryab PE=1 SV=1	P23928		11	11	2	1	1	1	1			1
TRUE	Empty	Cluster of Cofilin-1 OS=Rattus norvegicus GN=Cfl1 PE=1 SV=3 (P45592)	P45592 [2]	TRUE	3	2	6	6	6	7	3	3		
TRUE	Empty	Glutathione peroxidase 3 OS=Rattus norvegicus GN=Gpx3 PE=2 SV=2	P23764		7	6	4	6	5	5	2	3		
TRUE	Empty	Abhydrolase domain-containing protein 14B OS=Rattus norvegicus GN=Abhd14b PE=2 SV=1	Q6DGG1		8	7	3	5	5	5		2		4
TRUE	Empty	Glutathione S-transferase P OS=Rattus norvegicus GN=Gstp1 PE=1 SV=2	P04906		6	6	3	5	4	4	1	2		
TRUE	Empty	Elongation factor 2 OS=Rattus norvegicus GN=Eef2 PE=1 SV=4	P05197				5	6	4	7	6	8	1	2
TRUE	Empty	Prohibitin OS=Rattus norvegicus GN=Phb PE=1 SV=1	P67779		6	5	4	9	1	4	4	4	1	2
TRUE	Empty	Alpha-1-antiproteinase OS=Rattus norvegicus GN=Serpina1 PE=1 SV=2	P17475		13	12		1	2	2	2	2		
TRUE	Empty	Catechol O-methyltransferase OS=Rattus norvegicus GN=Comt PE=1 SV=2	P22734 (+1)		14	11		1	3	2	2	2		
TRUE	Empty	Histone H3.3 OS=Rattus norvegicus GN=H3f3b PE=1 SV=2	P84245				7	6	6	5	4	1	3	3
TRUE	Empty	Phosphotriesterase-related protein OS=Rattus norvegicus GN=Pter PE=2 SV=2	Q63530		5	7	4	5	6	6	2	4	1	2
TRUE	Empty	Voltage-dependent anion-selective channel protein 1 OS=Rattus norvegicus GN=Vdac1 PE=1 SV=4	Q9Z2L0		7	5	5	7	5	4		1		
TRUE	Empty	Cathepsin B OS=Rattus norvegicus GN=Ctsb PE=1 SV=2	P00787		9	10	1	2	1	2			1	2
TRUE	Empty	Agmatinase, mitochondrial OS=Rattus norvegicus GN=Agmat PE=2 SV=1	Q0D2L3		9	8	1	2	3	4	1	3	2	4
TRUE	Empty	Cluster of 3-ketoacyl-CoA thiolase A, peroxisomal OS=Rattus norvegicus GN=Acaa1a PE=2 SV=2 (P21775)	P21775 [2]	TRUE	4	4	2	6	5	6	2	4	2	2
TRUE	Empty	Cluster of Nucleoside diphosphate kinase B OS=Rattus norvegicus GN=Nme2 PE=1 SV=1 (P19804)	P19804 [2]	TRUE	9	11	2	3	3		1	1	1	1
TRUE	Empty	Protein DJ-1 OS=Rattus norvegicus GN=Park7 PE=1 SV=1	O88767		6	6	3	6	3	4	1	1		
TRUE	Empty	Apolipoprotein A-IV OS=Rattus norvegicus GN=Apoa4 PE=2 SV=2	P02651		18	18	1	1	1	1				
TRUE	Empty	Acyl-CoA-binding protein OS=Rattus norvegicus GN=Dbi PE=1 SV=3	P11030		6	5	3	3	2	2		1		
TRUE	Empty	Aspartate aminotransferase, cytoplasmic OS=Rattus norvegicus GN=Got1 PE=1 SV=3	P13221		7	6	4	4	3	5	1	1	4	3
TRUE	Empty	Propionyl-CoA carboxylase alpha chain, mitochondrial OS=Rattus norvegicus GN=Pcca PE=1 SV=3	P14882				5	6	7	7	3	5	2	2
TRUE	Empty	Laminin subunit beta-2 OS=Rattus norvegicus GN=Lamb2 PE=2 SV=1	P15800		8	7	2	4	4	5	2	5	2	4
TRUE	Empty	ATP synthase-coupling factor 6, mitochondrial OS=Rattus norvegicus GN=Atp5j PE=1 SV=1	P21571		7	7	2	2	3	2		1	1	1
TRUE	Empty	ATP synthase subunit gamma, mitochondrial OS=Rattus norvegicus GN=Atp5c1 PE=1 SV=2	P35435		1	1	7	5	5	8	2	4		
TRUE	Empty	Dimethylglycine dehydrogenase, mitochondrial OS=Rattus norvegicus GN=Dmgdh PE=1 SV=1	Q63342				5	7	6	7	4	5	1	5
TRUE	Empty	Hydroxyacyl-coenzyme A dehydrogenase, mitochondrial OS=Rattus norvegicus GN=Hadh PE=2 SV=1	Q9WVK7		2	2	5	5	6	5	3	5		1
TRUE	Empty	Fibrinogen alpha chain OS=Rattus norvegicus GN=Fga PE=1 SV=3	P06399 (+1)		10	10	4	3	4	2			1	2
TRUE	Empty	Dipeptidase 1 OS=Rattus norvegicus GN=Dpep1 PE=2 SV=2	P31430		12	13	2	3	1	1			1	2
TRUE	Empty	V-type proton ATPase subunit E 1 OS=Rattus norvegicus GN=Atp6v1e1 PE=1 SV=1	Q6PCU2		4	4	4	4	4	4	3	4		
TRUE	Empty	Transaldolase OS=Rattus norvegicus GN=Taldo1 PE=1 SV=2	Q9EQS0		11	11	3	3	3	3	1	1	1	1
TRUE	Empty	Thiomorpholine-carboxylate dehydrogenase OS=Rattus norvegicus GN=Crym PE=1 SV=1	Q9QYU4		3	3	6	6	4	8	3	4	2	2
TRUE	Empty	Alpha-2-HS-glycoprotein OS=Rattus norvegicus GN=Ahsg PE=1 SV=2	P24090		9	8	1	2	2	1	1	1		
TRUE	Empty	Carbonic anhydrase 2 OS=Rattus norvegicus GN=Ca2 PE=1 SV=2	P27139		2	2	3	6	4	5	4	4		
TRUE	Empty	Methylcrotonoyl-CoA carboxylase beta chain, mitochondrial OS=Rattus norvegicus GN=Mccc2 PE=2 SV=1	Q5XIT9				6	4	5	8	3	3	4	7
TRUE	Empty	Aldose reductase OS=Rattus norvegicus GN=Akr1b1 PE=1 SV=3	P07943		4	5	6	9	4	7		1		
TRUE	Empty	Calmodulin OS=Homo sapiens GN=CALM1 PE=1 SV=2	P62158 (+1)		5	5	2	4	1	2		1		
TRUE	Empty	Heterogeneous nuclear ribonucleoproteins A2/B1 OS=Rattus norvegicus GN=Hnrnpa2b1 PE=1 SV=1	A7VJC2 (+3)		3	3	8	6	6	5	2	2	3	4
TRUE	Empty	Sulfated glycoprotein 1 OS=Rattus norvegicus GN=Psap PE=1 SV=1	P10960		10	8	1	1	2	2	1			
TRUE	Empty	Protein disulfide-isomerase A3 OS=Rattus norvegicus GN=Pdia3 PE=1 SV=2	P11598		4	4	6	4	6	7	1	1		
TRUE	Empty	3-hydroxyisobutyrate dehydrogenase, mitochondrial OS=Rattus norvegicus GN=Hibadh PE=1 SV=3	P29266		6	5	5	4	5	5	1	2		
TRUE	Empty	Cluster of ADP-ribosylation factor 3 OS=Rattus norvegicus GN=Arf3 PE=1 SV=2 (P61206)	P61206 [3]	TRUE	7	6	1	5	5	4	3	5		1
TRUE	Empty	Peroxiredoxin-2 OS=Rattus norvegicus GN=Prdx2 PE=1 SV=3	P35704		6	6	2	4	5	3	1	1	2	1
TRUE	Empty	Brain acid soluble protein 1 OS=Rattus norvegicus GN=Basp1 PE=1 SV=2	Q05175		10	10	2	1	2	3	4	3		
TRUE	Empty	Pyridine nucleotide-disulfide oxidoreductase domain-containing protein 2 OS=Rattus norvegicus GN=Pyroxd2 PE=2 SV=1	Q68FT3		2	2	5	7	7	6	1	6	2	2
TRUE	Empty	Creatine kinase B-type OS=Rattus norvegicus GN=Ckb PE=1 SV=2	P07335		6	6	1	2	3	3	2	1		
TRUE	Empty	Delta-1-pyrroline-5-carboxylate dehydrogenase, mitochondrial OS=Rattus norvegicus GN=Aldh4a1 PE=1 SV=1	P0C2X9		2	1	5	8	7	5	2	4		
TRUE	Empty	Adenosylhomocysteinase OS=Rattus norvegicus GN=Ahcy PE=1 SV=3	P10760			1	5	7	7	7	1	2	1	1
TRUE	Empty	Annexin A6 OS=Rattus norvegicus GN=Anxa6 PE=1 SV=2	P48037		4	3	3	4	3	2	3	3	1	3
TRUE	Empty	3-mercaptopyruvate sulfurtransferase OS=Rattus norvegicus GN=Mpst PE=1 SV=3	P97532		4	5	4	5	5	5		3	1	2
TRUE	Empty	Peroxisomal multifunctional enzyme type 2 OS=Rattus norvegicus GN=Hsd17b4 PE=1 SV=3	P97852				3	7	4	6	2	3	4	5
TRUE	Empty	Adenosine kinase OS=Rattus norvegicus GN=Adk PE=1 SV=3	Q64640		1	1	3	3	4	3	4	3	2	2
TRUE	Empty	Endoplasmin OS=Rattus norvegicus GN=Hsp90b1 PE=1 SV=2	Q66HD0 (+1)	TRUE	4	4	3	8	7	5			1	1
TRUE	Empty	Complement C3 OS=Rattus norvegicus GN=C3 PE=1 SV=3	P01026		1		4	4	3	4	4	4	2	2
TRUE	Empty	Dihydropteridine reductase OS=Rattus norvegicus GN=Qdpr PE=1 SV=1	P11348		6	6	2	4	3	4	2	3		
TRUE	Empty	Integrin beta-1 OS=Rattus norvegicus GN=Itgb1 PE=2 SV=1	P49134		10	9	2	1	1	2	2	3		
TRUE	Empty	Heterogeneous nuclear ribonucleoprotein K OS=Rattus norvegicus GN=Hnrnpk PE=1 SV=1	P61980		5	6	3	4	4	4	2	3	1	2
TRUE	Empty	Vinculin OS=Rattus norvegicus GN=Vcl PE=1 SV=1	P85972		6	6	4	4	4	4	3	4		1
TRUE	Empty	Apoptosis-inducing factor 1, mitochondrial OS=Rattus norvegicus GN=Aifm1 PE=1 SV=1	Q9JM53				4	5	6	9	3	7	1	1
TRUE	Empty	Superoxide dismutase [Mn], mitochondrial OS=Rattus norvegicus GN=Sod2 PE=1 SV=2	P07895		5	6	3	4	3	3	1	1		
TRUE	Empty	ATP synthase subunit delta, mitochondrial OS=Rattus norvegicus GN=Atp5d PE=1 SV=2	P35434		3	3	4	4	3	3	1	1		
TRUE	Empty	Glutathione synthetase OS=Rattus norvegicus GN=Gss PE=1 SV=1	P46413		6	7	3	3	4	1	2	1	3	3
TRUE	Empty	NADH dehydrogenase [ubiquinone] 1 alpha subcomplex subunit 10, mitochondrial OS=Rattus norvegicus GN=Ndufa10 PE=1 SV=1	Q561S0		1	2	3	5	4	6	2	2	2	4
TRUE	Empty	Isoform 2 of Electrogenic sodium bicarbonate cotransporter 1 OS=Rattus norvegicus GN=Slc4a4	Q9JI66-2		2	1	5	6	5	5	1	3		1
TRUE	Empty	Annexin A1 OS=Rattus norvegicus GN=Anxa1 PE=1 SV=2	P07150		4	5	3	4	4	3	4	4		
TRUE	Empty	Alkaline phosphatase, tissue-nonspecific isozyme OS=Rattus norvegicus GN=Alpl PE=1 SV=2	P08289		10	11	1	1	1	1	1	1		
TRUE	Empty	Medium-chain specific acyl-CoA dehydrogenase, mitochondrial OS=Rattus norvegicus GN=Acadm PE=1 SV=1	P08503		1		5	4	4	4	1	1	2	1
TRUE	Empty	Cluster of EH domain-containing protein 1 OS=Rattus norvegicus GN=Ehd1 PE=1 SV=1 (Q641Z6)	Q641Z6 [2]	TRUE	2	3	4	6	4	3	2	3	2	4
TRUE	Empty	Glutathione S-transferase Mu 2 OS=Rattus norvegicus GN=Gstm2 PE=1 SV=2	P08010	TRUE	11	12		1	1	1			2	3
TRUE	Empty	Glutamine synthetase OS=Rattus norvegicus GN=Glul PE=1 SV=3	P09606		1	1	3	2	5	4		2	5	5
TRUE	Empty	2-oxoisovalerate dehydrogenase subunit alpha, mitochondrial (Fragment) OS=Rattus norvegicus GN=Bckdha PE=1 SV=1	P11960		1	1	3	6	3	5		4	3	3
TRUE	Empty	Enoyl-CoA delta isomerase 1, mitochondrial OS=Rattus norvegicus GN=Eci1 PE=1 SV=1	P23965		5	3	3	5	4	4			1	1
TRUE	Empty	Biliverdin reductase A OS=Rattus norvegicus GN=Blvra PE=1 SV=1	P46844		5	6	4	6	3	3	1	2	1	3
TRUE	Empty	Omega-amidase NIT2 OS=Rattus norvegicus GN=Nit2 PE=1 SV=1	Q497B0				5	6	4	5	2	5	1	3
TRUE	Empty	Isoamyl acetate-hydrolyzing esterase 1 homolog OS=Rattus norvegicus GN=Iah1 PE=2 SV=2	Q711G3		8	10	1	1	1	2	1		1	1
TRUE	Empty	Cytochrome b5 type B OS=Rattus norvegicus GN=Cyb5b PE=1 SV=2	P04166		4	5	1	1	2	3			1	1
TRUE	Empty	Hemopexin OS=Rattus norvegicus GN=Hpx PE=1 SV=3	P20059		8	10	1	1		1		1	1	3
TRUE	Empty	Plectin OS=Rattus norvegicus GN=Plec PE=1 SV=2	P30427 (+3)				7	4	4	5	6	7		
TRUE	Empty	Histone H1.0 OS=Rattus norvegicus GN=H1f0 PE=2 SV=2	P43278				6	7	4	5	4	5		
TRUE	Empty	Regucalcin OS=Rattus norvegicus GN=Rgn PE=1 SV=3	Q03336		3	3	3	5	5	5	1	2	2	3
TRUE	Empty	Trifunctional enzyme subunit beta, mitochondrial OS=Rattus norvegicus GN=Hadhb PE=1 SV=1	Q60587				6	4	5	5		6	2	4
TRUE	Empty	Nucleobindin-1 OS=Rattus norvegicus GN=Nucb1 PE=1 SV=1	Q63083		13	11	2	2	1					
TRUE	Empty	Lambda-crystallin homolog OS=Rattus norvegicus GN=Cryl1 PE=2 SV=3	Q811X6		4	4	3	3	4	4	3	5		
TRUE	Empty	Sulfotransferase 1C2 OS=Rattus norvegicus GN=Sult1c2 PE=2 SV=1	Q9WUW8	TRUE	7	6	6	7	9	7	2	4	1	1
TRUE	Empty	ATP synthase subunit b, mitochondrial OS=Rattus norvegicus GN=Atp5f1 PE=1 SV=1	P19511		1	1	4	6	6	6	2		1	2
TRUE	Empty	Nidogen-2 OS=Rattus norvegicus GN=Nid2 PE=2 SV=1	B5DFC9		2	2	2	3	4	3	2	4	2	4
TRUE	Empty	L-lactate dehydrogenase A chain OS=Rattus norvegicus GN=Ldha PE=1 SV=1	P04642	TRUE	4	3	6	5	4	4	2	4		
TRUE	Empty	Cytochrome c oxidase subunit 5B, mitochondrial OS=Rattus norvegicus GN=Cox5b PE=1 SV=2	P12075		7	7	2	1	1	1		1	1	1
TRUE	Empty	NADH dehydrogenase [ubiquinone] flavoprotein 2, mitochondrial OS=Rattus norvegicus GN=Ndufv2 PE=1 SV=2	P19234		6	6	3	3	2	3			1	4
TRUE	Empty	Sulfite oxidase, mitochondrial OS=Rattus norvegicus GN=Suox PE=1 SV=2	Q07116		2		5	4	4	2	2	2	4	4
TRUE	Empty	ATP synthase subunit g, mitochondrial OS=Rattus norvegicus GN=Atp5l PE=1 SV=2	Q6PDU7		4	4	2	2	2	2	1	1		1
TRUE	Empty	Selenium-binding protein 1 OS=Rattus norvegicus GN=Selenbp1 PE=1 SV=1	Q8VIF7		2		4	6	7	6		2	1	3
TRUE	Empty	Pyridoxal kinase OS=Rattus norvegicus GN=Pdxk PE=1 SV=1	O35331		1	1	5	5	3	5	2	3	1	1
TRUE	Empty	Glutathione peroxidase 1 OS=Rattus norvegicus GN=Gpx1 PE=1 SV=4	P04041		4	2	2	5	5	4	1	2		
TRUE	Empty	Apolipoprotein A-I OS=Rattus norvegicus GN=Apoa1 PE=1 SV=2	P04639		11	10				1	1	1		
TRUE	Empty	Serine protease inhibitor A3K OS=Rattus norvegicus GN=Serpina3k PE=1 SV=3	P05545	TRUE	9	9			2	2	1	2		
TRUE	Empty	Sorbitol dehydrogenase OS=Rattus norvegicus GN=Sord PE=1 SV=4	P27867		1	1	5	4	4	5	2	2		1
TRUE	Empty	Bifunctional epoxide hydrolase 2 OS=Rattus norvegicus GN=Ephx2 PE=1 SV=1	P80299		2	1		3	3	4	4	4	1	1
TRUE	Empty	Probable 2-oxoglutarate dehydrogenase E1 component DHKTD1, mitochondrial OS=Rattus norvegicus GN=Dhtkd1 PE=2 SV=1	Q4KLP0				2	5	6	7	3	3		
TRUE	Empty	Thioredoxin-dependent peroxide reductase, mitochondrial OS=Rattus norvegicus GN=Prdx3 PE=1 SV=2	Q9Z0V6		4	5	3	5	2	4		1		
TRUE	Empty	Fatty acid-binding protein, heart OS=Rattus norvegicus GN=Fabp3 PE=1 SV=2	P07483		7	7	2		1	1	1	1		
TRUE	Empty	Aromatic-L-amino-acid decarboxylase OS=Rattus norvegicus GN=Ddc PE=1 SV=1	P14173		1	1	2	4	4	2	4	3	1	2
TRUE	Empty	Cytosolic 10-formyltetrahydrofolate dehydrogenase OS=Rattus norvegicus GN=Aldh1l1 PE=1 SV=3	P28037				6	4		5	1	4	2	4
TRUE	Empty	Vimentin OS=Rattus norvegicus GN=Vim PE=1 SV=2	P31000				5	6	5	4	3	1	3	2
TRUE	Empty	Phenylalanine-4-hydroxylase OS=Rattus norvegicus GN=Pah PE=1 SV=3	P04176		1	3	1	4	2	4	1	2	3	4
TRUE	Empty	Hydroxyacylglutathione hydrolase, mitochondrial OS=Rattus norvegicus GN=Hagh PE=1 SV=2	O35952 (+1)		3	2	1	5	3	2	3	2		
TRUE	Empty	Protein disulfide-isomerase OS=Rattus norvegicus GN=P4hb PE=1 SV=2	P04785		4	4	3	6	5	5	2	2		
TRUE	Empty	Adenine phosphoribosyltransferase OS=Rattus norvegicus GN=Aprt PE=1 SV=1	P36972		3	3	2	3	2	3	3	2	1	1
TRUE	Empty	60S ribosomal protein L13 OS=Rattus norvegicus GN=Rpl13 PE=1 SV=2	P41123				4	4	4	4	2	4	1	2
TRUE	Empty	3-hydroxyanthranilate 3,4-dioxygenase OS=Rattus norvegicus GN=Haao PE=1 SV=2	P46953		4	3	3	4	3	2	1	1	3	4
TRUE	Empty	NADH dehydrogenase [ubiquinone] 1 alpha subcomplex subunit 9, mitochondrial OS=Rattus norvegicus GN=Ndufa9 PE=1 SV=2	Q5BK63		1		2	3	2	2	3	2	3	3
TRUE	Empty	4F2 cell-surface antigen heavy chain OS=Rattus norvegicus GN=Slc3a2 PE=1 SV=1	Q794F9		7	6	3	2	2	3	1	1	1	2
TRUE	Empty	Adenylate kinase 2, mitochondrial OS=Rattus norvegicus GN=Ak2 PE=2 SV=2	P29410 (+1)		1	2	2	4	3	4	2	3	1	1
TRUE	Empty	Keratin, type I cytoskeletal 18 OS=Rattus norvegicus GN=Krt18 PE=1 SV=3	Q5BJY9				3	5	4	4	4	4	1	1
TRUE	Empty	Nitrilase homolog 1 OS=Rattus norvegicus GN=Nit1 PE=2 SV=1	Q7TQ94		1		2	2	4	3	3	3		4
TRUE	Empty	Trimethyllysine dioxygenase, mitochondrial OS=Rattus norvegicus GN=Tmlhe PE=1 SV=2	Q91ZW6 (+1)				3		2	1	1	3	3	5
TRUE	Empty	Mitochondrial peptide methionine sulfoxide reductase OS=Rattus norvegicus GN=Msra PE=1 SV=1	Q923M1		6	6	2	2	3	3		1		
TRUE	Empty	Mitochondrial import inner membrane translocase subunit Tim8 A OS=Rattus norvegicus GN=Timm8a PE=1 SV=1	Q9WVA1		5	6	2	3	3	2			1	2
TRUE	Empty	Cytochrome b5 OS=Rattus norvegicus GN=Cyb5a PE=1 SV=2	P00173 (+1)		4	4	1	3	3	2			1	1
TRUE	Empty	Apolipoprotein E OS=Rattus norvegicus GN=Apoe PE=1 SV=2	P02650	TRUE	10	9		3		1		1		2
TRUE	Empty	Fibrinogen gamma chain OS=Rattus norvegicus GN=Fgg PE=1 SV=3	P02680 (+1)		3	2	4	3	3	4	2			
TRUE	Empty	Dihydrolipoyllysine-residue succinyltransferase component of 2-oxoglutarate dehydrogenase complex, mitochondrial OS=Rattus norvegicus GN=Dlst PE=1 SV=2	Q01205		3	3	2	4	3	3	2	3	1	2
TRUE	Empty	2-amino-3-carboxymuconate-6-semialdehyde decarboxylase OS=Rattus norvegicus GN=Acmsd PE=1 SV=1	Q8R5M5		1	2	2	2	2	2		1	4	4
TRUE	Empty	Cluster of Acyl-coenzyme A thioesterase 2, mitochondrial OS=Rattus norvegicus GN=Acot2 PE=1 SV=1 (O55171)	O55171 [2]	TRUE			3	3	3	2	2	2	2	4
TRUE	Empty	Ectonucleotide pyrophosphatase/phosphodiesterase family member 6 OS=Rattus norvegicus GN=Enpp6 PE=2 SV=1	B0BND0		9	8				1	1		1	1
TRUE	Empty	Voltage-dependent anion-selective channel protein 2 OS=Rattus norvegicus GN=Vdac2 PE=1 SV=2	P81155	TRUE	1	2	3	4	3	3	2	2		
TRUE	Empty	Methylcrotonoyl-CoA carboxylase subunit alpha, mitochondrial OS=Rattus norvegicus GN=Mccc1 PE=1 SV=1	Q5I0C3				5	5	6	5		1		
TRUE	Empty	NSFL1 cofactor p47 OS=Rattus norvegicus GN=Nsfl1c PE=1 SV=1	O35987		3	2	3	3	2	3	2	2	1	1
TRUE	Empty	Disabled homolog 2 OS=Rattus norvegicus GN=Dab2 PE=1 SV=1	O88797 (+1)		8	8	2	1	2	2				
TRUE	Empty	Prelamin-A/C OS=Rattus norvegicus GN=Lmna PE=1 SV=1	P48679				4	3	4	4	2	2	3	3
TRUE	Empty	Pterin-4-alpha-carbinolamine dehydratase OS=Homo sapiens GN=PCBD1 PE=1 SV=2	P61457 (+1)		8	7		1		1			1	
TRUE	Empty	Plasminogen OS=Rattus norvegicus GN=Plg PE=2 SV=2	Q01177				4	5	3	6	3	3		
TRUE	Empty	Rho GDP-dissociation inhibitor 1 OS=Rattus norvegicus GN=Arhgdia PE=1 SV=1	Q5XI73		5	4	3	3	3	4		2		1
TRUE	Empty	N(G),N(G)-dimethylarginine dimethylaminohydrolase 1 OS=Rattus norvegicus GN=Ddah1 PE=1 SV=3	O08557	TRUE	3	2	2	4	3	3	3	3	1	1
TRUE	Empty	Ras-related protein Rab-11B OS=Rattus norvegicus GN=Rab11b PE=2 SV=4	O35509		8	9								
TRUE	Empty	Epithelial cell adhesion molecule OS=Rattus norvegicus GN=Epcam PE=1 SV=1	O55159		3	3	1	2		2		1		
TRUE	Empty	Dihydrolipoyllysine-residue acetyltransferase component of pyruvate dehydrogenase complex, mitochondrial OS=Rattus norvegicus GN=Dlat PE=1 SV=3	P08461				3	5	4	3	2	2	1	2
TRUE	Empty	Myosin regulatory light chain RLC-A OS=Rattus norvegicus GN=Rlc-a PE=2 SV=2	P13832	TRUE	7	8	2	3	1	1				
TRUE	Empty	C-1-tetrahydrofolate synthase, cytoplasmic OS=Rattus norvegicus GN=Mthfd1 PE=1 SV=3	P27653				4	5	7	6		2		1
TRUE	Empty	Very long-chain specific acyl-CoA dehydrogenase, mitochondrial OS=Rattus norvegicus GN=Acadvl PE=1 SV=1	P45953		1	1	2	5	5	3	1	1	2	3
TRUE	Empty	Heat shock protein HSP 90-alpha OS=Rattus norvegicus GN=Hsp90aa1 PE=1 SV=3	P82995	TRUE	4	3	7	10	8	10	4	3	1	3
TRUE	Empty	Ubiquitin-like modifier-activating enzyme 1 OS=Rattus norvegicus GN=Uba1 PE=1 SV=1	Q5U300		3	3	1	2	3	3	3	3	1	2
TRUE	Empty	Isoform 2 of Heterogeneous nuclear ribonucleoprotein M OS=Rattus norvegicus GN=Hnrnpm	Q62826-2				4	5	3	3	1	3	2	4
TRUE	Empty	Ceruloplasmin OS=Rattus norvegicus GN=Cp PE=1 SV=3	P13635		2	2	2	3	2	2	1	2		
TRUE	Empty	Acylpyruvase FAHD1, mitochondrial OS=Rattus norvegicus GN=Fahd1 PE=2 SV=1	Q6AYQ8		3	4	2	3	2		1	2	1	1
TRUE	Empty	Cytochrome c oxidase subunit 4 isoform 1, mitochondrial OS=Rattus norvegicus GN=Cox4i1 PE=1 SV=1	P10888		2	1	4	4	3	4				
TRUE	Empty	T-complex protein 1 subunit beta OS=Rattus norvegicus GN=Cct2 PE=1 SV=3	Q5XIM9		2	3	3	2	2	2	2			2
TRUE	Empty	2,4-dienoyl-CoA reductase, mitochondrial OS=Rattus norvegicus GN=Decr1 PE=1 SV=2	Q64591				3	3	6	4		3		
TRUE	Empty	LIM and SH3 domain protein 1 OS=Rattus norvegicus GN=Lasp1 PE=1 SV=1	Q99MZ8		4	1	1	3	3	4	1	2		
TRUE	Empty	Carboxymethylenebutenolidase homolog OS=Rattus norvegicus GN=Cmbl PE=2 SV=1	Q7TP52		1	1	2	2	2	2	2	1		
TRUE	Empty	Cytochrome c oxidase subunit 6A1, mitochondrial OS=Rattus norvegicus GN=Cox6a1 PE=1 SV=2	P10818		2	2	1	2	2	2			1	1
TRUE	Empty	D-amino-acid oxidase OS=Rattus norvegicus GN=Dao PE=2 SV=1	O35078				5	5	4	5	3	4	1	
TRUE	Empty	Synaptosomal-associated protein 23 OS=Rattus norvegicus GN=Snap23 PE=1 SV=1	O70377		8	9				2				
TRUE	Empty	60S acidic ribosomal protein P2 OS=Rattus norvegicus GN=Rplp2 PE=1 SV=2	P02401		7	7	1	1	1	1				
TRUE	Empty	Clusterin OS=Rattus norvegicus GN=Clu PE=1 SV=2	P05371		8	7	1		1			1		
TRUE	Empty	Succinyl-CoA ligase [ADP/GDP-forming] subunit alpha, mitochondrial OS=Rattus norvegicus GN=Suclg1 PE=2 SV=2	P13086				2	3	3	4	2	4		
TRUE	Empty	40S ribosomal protein SA OS=Rattus norvegicus GN=Rpsa PE=1 SV=3	P38983		7	5	1		3	2	1			3
TRUE	Empty	UMP-CMP kinase OS=Rattus norvegicus GN=Cmpk1 PE=1 SV=2	Q4KM73		4	3	2	3	3	2	2	2		
TRUE	Empty	Cysteine sulfinic acid decarboxylase OS=Rattus norvegicus GN=Csad PE=1 SV=1	Q64611				2	3	3	4		1	1	3
TRUE	Empty	T-complex protein 1 subunit gamma OS=Rattus norvegicus GN=Cct3 PE=1 SV=1	Q6P502		2	3	2	5	2	4	1	2		1
TRUE	Empty	Chloride intracellular channel protein 4 OS=Homo sapiens GN=CLIC4 PE=1 SV=4	Q9Y696	TRUE	3	2	3	5	3	5				
TRUE	Empty	Dehydrogenase/reductase SDR family member 4 OS=Rattus norvegicus GN=Dhrs4 PE=2 SV=2	Q8VID1				2	3	2	3	1	2	2	2
TRUE	Empty	40S ribosomal protein S3a OS=Rattus norvegicus GN=Rps3a PE=1 SV=2	P49242				4	3	4	3	2	3		
TRUE	Empty	CDGSH iron-sulfur domain-containing protein 1 OS=Rattus norvegicus GN=Cisd1 PE=3 SV=1	B0K020		3	1	2	2	3	3	1			
TRUE	Empty	Ferritin light chain 1 OS=Rattus norvegicus GN=Ftl1 PE=1 SV=3	P02793		4	6	2	2	1	1		2		
TRUE	Empty	Cytoplasmic dynein 1 heavy chain 1 OS=Rattus norvegicus GN=Dync1h1 PE=1 SV=1	P38650				3	3	5	3		7		
TRUE	Empty	Nuclease-sensitive element-binding protein 1 OS=Rattus norvegicus GN=Ybx1 PE=1 SV=3	P62961		5	6	1	1	1	1	1	1	1	1
TRUE	Empty	Ketohexokinase OS=Rattus norvegicus GN=Khk PE=1 SV=1	Q02974		1	1	2	2	3	3	1	3	1	2
TRUE	Empty	Synaptic vesicle membrane protein VAT-1 homolog OS=Rattus norvegicus GN=Vat1 PE=1 SV=1	Q3MIE4		6	7		1	2	1	1	1		2
TRUE	Empty	Threonine synthase-like 2 OS=Rattus norvegicus GN=Thnsl2 PE=2 SV=1	Q5M7T9		1	2	2	3	4	3	1	1	1	1
TRUE	Empty	Alpha-1-macroglobulin OS=Rattus norvegicus GN=A1m PE=1 SV=1	Q63041		5	4	2	3	1		3	3	1	1
TRUE	Empty	Citrate synthase, mitochondrial OS=Rattus norvegicus GN=Cs PE=1 SV=1	Q8VHF5		4	3	3	2	1	3	1	2		
TRUE	Empty	Heat shock 70 kDa protein 4 OS=Rattus norvegicus GN=Hspa4 PE=1 SV=1	O88600				2	2	3	1	3	3	1	3
TRUE	Empty	Uromodulin OS=Rattus norvegicus GN=Umod PE=2 SV=1	P27590		7	4							3	4
TRUE	Empty	Mitochondrial import receptor subunit TOM22 homolog OS=Rattus norvegicus GN=Tomm22 PE=1 SV=1	Q75Q41		3	3	2	2	1	2		1		1
TRUE	Empty	PDZK1-interacting protein 1 OS=Rattus norvegicus GN=Pdzk1ip1 PE=2 SV=1	Q923S2		5	4	1	1	1	1		1		
TRUE	Empty	Rab GDP dissociation inhibitor alpha OS=Rattus norvegicus GN=Gdi1 PE=1 SV=1	P50398	TRUE	1		4	5	3	3	3	3		1
TRUE	Empty	Ferritin heavy chain OS=Rattus norvegicus GN=Fth1 PE=1 SV=3	P19132		2	3	1	1	1	1	1	1	1	1
TRUE	Empty	Phosphate carrier protein, mitochondrial OS=Rattus norvegicus GN=Slc25a3 PE=1 SV=1	P16036		1	1	2	2	2	2	2	2	1	1
TRUE	Empty	Cluster of Eukaryotic initiation factor 4A-II OS=Rattus norvegicus GN=Eif4a2 PE=1 SV=1 (Q5RKI1)	Q5RKI1	TRUE	1		4	5	4	4				1
TRUE	Empty	Annexin A4 OS=Rattus norvegicus GN=Anxa4 PE=1 SV=3	P55260		4	5	3	3	1	1	1	2		
TRUE	Empty	Kynurenine--oxoglutarate transaminase 1, mitochondrial OS=Rattus norvegicus GN=Ccbl1 PE=1 SV=1	Q08415 (+1)			1	3	5	5	2		2	1	2
TRUE	Empty	Calpain small subunit 1 OS=Rattus norvegicus GN=Capns1 PE=1 SV=3	Q64537		5	5	1			1			2	2
TRUE	Empty	Retinoid-inducible serine carboxypeptidase OS=Rattus norvegicus GN=Scpep1 PE=2 SV=1	Q920A6		8	6								
TRUE	Empty	Dipeptidyl peptidase 2 OS=Rattus norvegicus GN=Dpp7 PE=1 SV=1	Q9EPB1		6	6		2	1	1			1	1
TRUE	Empty	Peroxisomal 2,4-dienoyl-CoA reductase OS=Rattus norvegicus GN=Decr2 PE=2 SV=1	Q9Z2M4				3	1	2		1	2	3	4
TRUE	Empty	Stomatin-like protein 2 OS=Rattus norvegicus GN=Stoml2 PE=1 SV=1	Q4FZT0		2	2	2		2		4	3	2	2
TRUE	Empty	Alpha-methylacyl-CoA racemase OS=Rattus norvegicus GN=Amacr PE=1 SV=3	P70473		2	1	3	2	3	4			1	2
TRUE	Empty	Mitochondrial fission 1 protein OS=Rattus norvegicus GN=Fis1 PE=1 SV=1	P84817 (+2)		2	2	2	3	1	2	1	2		
TRUE	Empty	Beta-ureidopropionase OS=Rattus norvegicus GN=Upb1 PE=1 SV=1	Q03248		2		2	2	3	3	1	1	1	2
TRUE	Empty	Cluster of Transthyretin OS=Rattus norvegicus GN=Ttr PE=1 SV=1 (P02767)	P02767	TRUE	6	5		1	1					
TRUE	Empty	Isoform 2 of Peroxisomal acyl-coenzyme A oxidase 1 OS=Rattus norvegicus GN=Acox1	P07872-2				4	3	2	4		2	2	2
TRUE	Empty	Sepiapterin reductase OS=Rattus norvegicus GN=Spr PE=1 SV=1	P18297		5	5	1	2	2	1				1
TRUE	Empty	Cathepsin D OS=Rattus norvegicus GN=Ctsd PE=1 SV=1	P24268		5	5	1	2		1	1	1		
TRUE	Empty	Hypoxanthine-guanine phosphoribosyltransferase OS=Rattus norvegicus GN=Hprt1 PE=1 SV=1	P27605		4	4	1	2	3	1	1	1		1
TRUE	Empty	Histidine triad nucleotide-binding protein 1 OS=Rattus norvegicus GN=Hint1 PE=1 SV=5	P62959		6	5	1	1		1				
TRUE	Empty	Purine nucleoside phosphorylase OS=Rattus norvegicus GN=Pnp PE=1 SV=1	P85973		1	1	3	2	2	2	1	3		5
TRUE	Empty	Unconventional myosin-Ic OS=Rattus norvegicus GN=Myo1c PE=2 SV=2	Q63355					3	3	2	2	4	1	
TRUE	Empty	Barrier-to-autointegration factor OS=Rattus norvegicus GN=Banf1 PE=1 SV=1	Q9R1T1		4	5	1		2	1				
TRUE	Empty	Pyruvate kinase isozymes R/L OS=Rattus norvegicus GN=Pklr PE=2 SV=2	P12928 (+1)	TRUE			3	4	4	4	3	3	2	1
TRUE	Empty	60S ribosomal protein L7 OS=Rattus norvegicus GN=Rpl7 PE=1 SV=2	P05426				2	2	2	3	2	3	1	1
TRUE	Empty	S-formylglutathione hydrolase OS=Rattus norvegicus GN=Esd PE=1 SV=1	B0BNE5				2	2	2	2		1	1	1
TRUE	Empty	Isocitrate dehydrogenase [NAD] subunit beta, mitochondrial OS=Rattus norvegicus GN=Idh3B PE=1 SV=1	Q68FX0		2	2	1	1	1	2		2	2	2
TRUE	Empty	Calreticulin OS=Rattus norvegicus GN=Calr PE=1 SV=1	P18418		2	3	1	1	1	1	1	1		
TRUE	Empty	Branched-chain-amino-acid aminotransferase, mitochondrial OS=Rattus norvegicus GN=Bcat2 PE=1 SV=1	O35854				3	4	3	2	1		1	2
TRUE	Empty	Fibronectin OS=Rattus norvegicus GN=Fn1 PE=1 SV=2	P04937 (+3)				1	4	2		2	3	2	2
TRUE	Empty	Calbindin OS=Rattus norvegicus GN=Calb1 PE=1 SV=2	P07171		7	7		1	1	1				
TRUE	Empty	V-type proton ATPase subunit F OS=Rattus norvegicus GN=Atp6v1f PE=1 SV=1	P50408		7	7	1	1		1				
TRUE	Empty	Eukaryotic translation initiation factor 5A-1 OS=Rattus norvegicus GN=Eif5a PE=1 SV=3	Q3T1J1		3	3	1	2	1	2				
TRUE	Empty	Proteasome activator complex subunit 1 OS=Rattus norvegicus GN=Psme1 PE=2 SV=1	Q63797	TRUE	7	6	2		1	1	1	1	2	2
TRUE	Empty	L-asparaginase OS=Rattus norvegicus GN=Asrgl1 PE=1 SV=1	Q8VI04		8	7	1	1	1	1				
TRUE	Empty	Band 3 anion transport protein OS=Rattus norvegicus GN=Slc4a1 PE=2 SV=3	P23562 (+1)		2	2	2	1	3	3	1	2	1	1
TRUE	Empty	Dimethylaniline monooxygenase [N-oxide-forming] 1 OS=Rattus norvegicus GN=Fmo1 PE=1 SV=2	P36365				2	2	2	1	1	2	1	1
TRUE	Empty	Cluster of 6-phosphofructokinase, liver type OS=Rattus norvegicus GN=Pfkl PE=2 SV=3 (P30835)	P30835 [2]	TRUE			2	2	1	2	3	2	2	2
TRUE	Empty	Carbonic anhydrase 1 OS=Rattus norvegicus GN=Ca1 PE=1 SV=1	B0BNN3		6	5	1	2						
TRUE	Empty	Collagen alpha-1(I) chain OS=Rattus norvegicus GN=Col1a1 PE=1 SV=5	P02454		5	5						1		
TRUE	Empty	Glutathione S-transferase alpha-4 OS=Rattus norvegicus GN=Gsta4 PE=1 SV=2	P14942	TRUE	5	6	2				2	2		
TRUE	Empty	40S ribosomal protein S19 OS=Rattus norvegicus GN=Rps19 PE=2 SV=3	P17074				2	3	4	3	1	4		
TRUE	Empty	Argininosuccinate lyase OS=Rattus norvegicus GN=Asl PE=2 SV=1	P20673		3	4	1	3	3	3	1			
TRUE	Empty	6-phosphogluconolactonase OS=Rattus norvegicus GN=Pgls PE=1 SV=1	P85971		5	5		1	2	1	1			2
TRUE	Empty	Proteasome activator complex subunit 2 OS=Rattus norvegicus GN=Psme2 PE=2 SV=3	Q63798	TRUE	4	4	1				1	1	1	1
TRUE	Empty	Elongation factor 1-gamma OS=Rattus norvegicus GN=Eef1g PE=1 SV=3	Q68FR6		2		2	2	3	2	1	2		
TRUE	Empty	Chloride intracellular channel protein 1 OS=Rattus norvegicus GN=Clic1 PE=1 SV=1	Q6MG61	TRUE	5	5	1	2	1	2		1		1
TRUE	Empty	Fibrinogen beta chain OS=Rattus norvegicus GN=Fgb PE=1 SV=4	P14480 (+1)				2	4	3	4		3	1	1
TRUE	Empty	ATP synthase subunit e, mitochondrial OS=Rattus norvegicus GN=Atp5i PE=1 SV=3	P29419		3	2	2	2	1	2		1		
TRUE	Empty	Membrane-associated progesterone receptor component 1 OS=Rattus norvegicus GN=Pgrmc1 PE=1 SV=3	P70580		3	2	2	3	3	3				
TRUE	Empty	N(G),N(G)-dimethylarginine dimethylaminohydrolase 2 OS=Rattus norvegicus GN=Ddah2 PE=1 SV=1	Q6MG60	TRUE	3	3	3	3	2	2	1	2		1
TRUE	Empty	Fumarylacetoacetate hydrolase domain-containing protein 2 OS=Rattus norvegicus GN=Fahd2 PE=1 SV=1	B2RYW9			2		4	3	2		2	1	2
TRUE	Empty	Annexin A2 OS=Rattus norvegicus GN=Anxa2 PE=1 SV=2	Q07936 (+1)		2	2	2	2	1	1	1	2	1	1
TRUE	Empty	Monoglyceride lipase OS=Rattus norvegicus GN=Mgll PE=1 SV=1	Q8R431		2	2		1	1	1	1	1	2	2
TRUE	Empty	Collectrin OS=Rattus norvegicus GN=Tmem27 PE=1 SV=2	Q9ESG3		2	2		1	1	1		1		1
TRUE	Empty	Non-specific lipid-transfer protein OS=Rattus norvegicus GN=Scp2 PE=1 SV=3	P11915 (+1)		5	5	2	1	1	1				1
TRUE	Empty	Heat shock protein beta-1 OS=Rattus norvegicus GN=Hspb1 PE=1 SV=1	P42930		5	5								1
TRUE	Empty	Dihydropyrimidinase-related protein 2 OS=Rattus norvegicus GN=Dpysl2 PE=1 SV=1	P47942		1	2	3	4	2	1	1	1		1
TRUE	Empty	ES1 protein homolog, mitochondrial OS=Rattus norvegicus PE=1 SV=2	P56571				3	2	4	2	2	2		
TRUE	Empty	Maleylacetoacetate isomerase OS=Rattus norvegicus GN=Gstz1 PE=1 SV=2	P57113		2	2	3	2	1	1	2	2		
TRUE	Empty	Calcineurin B homologous protein 1 OS=Rattus norvegicus GN=Chp1 PE=1 SV=2	P61023		5	5			1		1			1
TRUE	Empty	Translationally-controlled tumor protein OS=Rattus norvegicus GN=Tpt1 PE=1 SV=1	P63029		3	3	1	1	1	1				
TRUE	Empty	Probable proline dehydrogenase 2 OS=Rattus norvegicus GN=Prodh2 PE=2 SV=1	Q2V057				2	2	3	2	2	1	1	
TRUE	Empty	Leucine-rich PPR motif-containing protein, mitochondrial OS=Rattus norvegicus GN=Lrpprc PE=1 SV=1	Q5SGE0				2	2	3	3	2	3		
TRUE	Empty	Aldose 1-epimerase OS=Rattus norvegicus GN=Galm PE=1 SV=1	Q66HG4		1	1	2	3	2	1	2	4		
TRUE	Empty	Ubiquinone biosynthesis protein COQ9, mitochondrial OS=Rattus norvegicus GN=Coq9 PE=2 SV=2	Q68FT1		4	4							1	1
TRUE	Empty	Dihydrofolate reductase OS=Rattus norvegicus GN=Dhfr PE=2 SV=3	Q920D2		5	5		1	1			1		
TRUE	Empty	Isocitrate dehydrogenase [NAD] subunit alpha, mitochondrial OS=Rattus norvegicus GN=Idh3a PE=1 SV=1	Q99NA5		3	3	3	3	4					1
TRUE	Empty	Xaa-Pro dipeptidase OS=Rattus norvegicus GN=Pepd PE=2 SV=1	Q5I0D7		1		3	2	1	3	1	1	1	3
TRUE	Empty	Short-chain specific acyl-CoA dehydrogenase, mitochondrial OS=Rattus norvegicus GN=Acads PE=1 SV=2	P15651				1	2	3	2	1	3	2	2
TRUE	Empty	ATP synthase subunit f, mitochondrial OS=Rattus norvegicus GN=Atp5j2 PE=1 SV=1	D3ZAF6				2	3	1	3	1	1		
TRUE	Empty	Lysozyme C-1 OS=Rattus norvegicus GN=Lyz1 PE=1 SV=2	P00697		3	2	1	1	1	1		1	3	3
TRUE	Empty	60S acidic ribosomal protein P1 OS=Rattus norvegicus GN=Rplp1 PE=3 SV=1	P19944		2	2	1	1	1	1		1		
TRUE	Empty	60S ribosomal protein L22 OS=Rattus norvegicus GN=Rpl22 PE=2 SV=2	P47198				2	2	2	2	1	1		
TRUE	Empty	60S ribosomal protein L14 OS=Rattus norvegicus GN=Rpl14 PE=1 SV=3	Q63507				2	2	2	2	2	2		
TRUE	Empty	40S ribosomal protein S3 OS=Rattus norvegicus GN=Rps3 PE=2 SV=1	P62909				3	1	1	2		2	2	3
TRUE	Empty	Alpha-aminoadipic semialdehyde synthase, mitochondrial OS=Rattus norvegicus GN=Aass PE=2 SV=1	A2VCW9				1	6	3	3		1		
TRUE	Empty	Retinol-binding protein 1 OS=Rattus norvegicus GN=Rbp1 PE=1 SV=2	P02696		6	6		1	1					
TRUE	Empty	Thioredoxin OS=Rattus norvegicus GN=Txn PE=1 SV=2	P11232		6	7	1							
TRUE	Empty	Lysosome-associated membrane glycoprotein 1 OS=Rattus norvegicus GN=Lamp1 PE=1 SV=1	P14562		3	3	2	2	2	1	1	1		
TRUE	Empty	Basigin OS=Rattus norvegicus GN=Bsg PE=1 SV=2	P26453 (+1)		5	4		1	2	1				
TRUE	Empty	Lumican OS=Rattus norvegicus GN=Lum PE=2 SV=1	P51886		8	5								1
TRUE	Empty	Solute carrier family 12 member 1 OS=Rattus norvegicus GN=Slc12a1 PE=1 SV=1	P55016			1	2	3	3	4	1	1		1
TRUE	Empty	Fatty acid-binding protein, epidermal OS=Rattus norvegicus GN=Fabp5 PE=1 SV=3	P55053		6	5	1		1					
TRUE	Empty	D-dopachrome decarboxylase OS=Rattus norvegicus GN=Ddt PE=1 SV=3	P80254		5	4	2	2						
TRUE	Empty	Keratin, type II cytoskeletal 8 OS=Rattus norvegicus GN=Krt8 PE=1 SV=3	Q10758				3	3	2	3	1	1		1
TRUE	Empty	Sideroflexin-1 OS=Rattus norvegicus GN=Sfxn1 PE=2 SV=4	Q63965		3	3	2	2	3	4	1	1	1	2
TRUE	Empty	Protein FAM151A OS=Rattus norvegicus GN=Fam151a PE=2 SV=1	Q642A7		5	5			1			1		
TRUE	Empty	Ectonucleoside triphosphate diphosphohydrolase 5 OS=Rattus norvegicus GN=Entpd5 PE=2 SV=1	Q6P6S9		4	3	2	1	2	1	1			1
TRUE	Empty	Paralemmin-1 OS=Rattus norvegicus GN=Palm PE=1 SV=1	Q920Q0		7	6								
TRUE	Empty	Fetuin-B OS=Rattus norvegicus GN=Fetub PE=2 SV=1	Q9QX79		7	6								
TRUE	Empty	4-hydroxyphenylpyruvate dioxygenase OS=Rattus norvegicus GN=Hpd PE=1 SV=3	P32755		1	1	1	1	2	3	1		1	3
TRUE	Empty	L-xylulose reductase OS=Rattus norvegicus GN=Dcxr PE=1 SV=1	Q920P0				1	2	2	3	1	1	3	3
TRUE	Empty	Succinate dehydrogenase [ubiquinone] iron-sulfur subunit, mitochondrial OS=Rattus norvegicus GN=Sdhb PE=2 SV=2	P21913		2	2	3	3	2	2		1		
TRUE	Empty	Cytochrome c oxidase subunit 7A2, mitochondrial OS=Rattus norvegicus GN=Cox7a2 PE=1 SV=1	P35171		2	2	1	1	1	1				
TRUE	Empty	Calnexin OS=Rattus norvegicus GN=Canx PE=1 SV=1	P35565			2	1	2	1		2	2		
TRUE	Empty	Adenylyl cyclase-associated protein 1 OS=Rattus norvegicus GN=Cap1 PE=1 SV=3	Q08163		1	2	2	2	1	2	1	1		
TRUE	Empty	Glycerol-3-phosphate dehydrogenase [NAD(+)], cytoplasmic OS=Rattus norvegicus GN=Gpd1 PE=1 SV=4	O35077		2	3	2	2	1	1		1		
TRUE	Empty	Cytochrome b-c1 complex subunit Rieske, mitochondrial OS=Rattus norvegicus GN=Uqcrfs1 PE=1 SV=2	P20788		3	3	1	1			1	2		
TRUE	Empty	Transgelin OS=Rattus norvegicus GN=Tagln PE=1 SV=2	P31232		8	6	1							
TRUE	Empty	Mitochondrial import inner membrane translocase subunit Tim13 OS=Rattus norvegicus GN=Timm13 PE=2 SV=1	P62076		4	3	1	1	2	1		1		
TRUE	Empty	Protein S100-A11 OS=Rattus norvegicus GN=S100a11 PE=2 SV=1	Q6B345		3	3						1		
TRUE	Empty	Tubulointerstitial nephritis antigen-like OS=Rattus norvegicus GN=Tinagl1 PE=2 SV=1	Q9EQT5		3	3	1	1	1	1		1		1
TRUE	Empty	A-kinase anchor protein 2 OS=Rattus norvegicus GN=Akap2 PE=2 SV=1	Q5U301		3	1	1	2	2	2	2	2		
TRUE	Empty	Tripeptidyl-peptidase 1 OS=Rattus norvegicus GN=Tpp1 PE=1 SV=1	Q9EQV6		3	2	1	1	1	1			1	1
TRUE	Empty	Hydroxymethylglutaryl-CoA lyase, mitochondrial OS=Rattus norvegicus GN=Hmgcl PE=2 SV=1	P97519		1	3	2	2		1	2	2	1	1
TRUE	Empty	Long-chain-fatty-acid--CoA ligase 1 OS=Rattus norvegicus GN=Acsl1 PE=1 SV=1	P18163				1	3	3	1	2	2		1
TRUE	Empty	Macrophage migration inhibitory factor OS=Rattus norvegicus GN=Mif PE=1 SV=4	P30904		2	2	2	2	1	2			1	1
TRUE	Empty	ATP synthase subunit epsilon, mitochondrial OS=Rattus norvegicus GN=Atp5e PE=1 SV=2	P29418			1	1	2	1	1	1	1		
TRUE	Empty	Cluster of Guanine nucleotide-binding protein G(i) subunit alpha-2 OS=Rattus norvegicus GN=Gnai2 PE=1 SV=3 (P04897)	P04897 [3]	TRUE	1	2		2	2	2	1		1	4
TRUE	Empty	3-hydroxybutyrate dehydrogenase type 2 OS=Rattus norvegicus GN=Bdh2 PE=3 SV=2	D4A1J4				2	4	4	3		1		
TRUE	Empty	Ras-related protein Rab-2A OS=Rattus norvegicus GN=Rab2a PE=1 SV=1	P05712		3	3	1	4				1		
TRUE	Empty	Serine protease inhibitor A3N OS=Rattus norvegicus GN=Serpina3n PE=1 SV=3	P09006		4	4	1	1	2	1		1		
TRUE	Empty	Granulins OS=Rattus norvegicus GN=Grn PE=1 SV=3	P23785		4	3	1	1						
TRUE	Empty	Protein CDV3 homolog OS=Rattus norvegicus GN=Cdv3 PE=2 SV=1	Q5XIM5		3	3		1	1	1		1	1	1
TRUE	Empty	NADH dehydrogenase [ubiquinone] iron-sulfur protein 2, mitochondrial OS=Rattus norvegicus GN=Ndufs2 PE=1 SV=1	Q641Y2				1	3	1	2	1	1	1	2
TRUE	Empty	Protein AMBP OS=Rattus norvegicus GN=Ambp PE=1 SV=1	Q64240		7	6								1
TRUE	Empty	Acid ceramidase OS=Rattus norvegicus GN=Asah1 PE=2 SV=1	Q6P7S1		4	5								
TRUE	Empty	Glutathione S-transferase omega-1 OS=Rattus norvegicus GN=Gsto1 PE=1 SV=2	Q9Z339		2	3	2	2	1	2		1		
TRUE	Empty	Major vault protein OS=Rattus norvegicus GN=Mvp PE=1 SV=4	Q62667					3	2	1	2	2		
TRUE	Empty	D-3-phosphoglycerate dehydrogenase OS=Rattus norvegicus GN=Phgdh PE=1 SV=3	O08651		2	3	1	1	2	2			1	2
TRUE	Empty	D-beta-hydroxybutyrate dehydrogenase, mitochondrial OS=Rattus norvegicus GN=Bdh1 PE=1 SV=2	P29147				2	2	3	2		2		1
TRUE	Empty	Putative L-aspartate dehydrogenase OS=Rattus norvegicus GN=Aspdh PE=2 SV=1	Q5I0J9		1	1	1	2					3	2
TRUE	Empty	Ras-related protein Rab-14 OS=Rattus norvegicus GN=Rab14 PE=1 SV=3	P61107	TRUE	3	2	4	3	3	3				2
TRUE	Empty	Staphylococcal nuclease domain-containing protein 1 OS=Rattus norvegicus GN=Snd1 PE=2 SV=1	Q66X93				1	1	2	2	1	1	1	1
TRUE	Empty	N(4)-(Beta-N-acetylglucosaminyl)-L-asparaginase OS=Rattus norvegicus GN=Aga PE=1 SV=2	P30919		3	3	1	1					1	
TRUE	Empty	Protein S100-A1 OS=Rattus norvegicus GN=S100a1 PE=1 SV=3	P35467		3	3								
TRUE	Empty	Hsc70-interacting protein OS=Rattus norvegicus GN=St13 PE=1 SV=1	P50503		3	4	1	1	1			1	1	1
TRUE	Empty	NADH dehydrogenase [ubiquinone] iron-sulfur protein 6, mitochondrial OS=Mus musculus GN=Ndufs6 PE=1 SV=2	P52503		4	4			1					
TRUE	Empty	Isoform 2 of Elongation factor 1-delta OS=Rattus norvegicus GN=Eef1d	Q68FR9-2		4	4	1		1		1	1	1	
TRUE	Empty	Inositol oxygenase OS=Rattus norvegicus GN=Miox PE=2 SV=2	Q9QXN4		3	2	2	2	2	2				
TRUE	Empty	Cytochrome P450 2C23 OS=Rattus norvegicus GN=Cyp2c23 PE=2 SV=2	P24470					2	2	3	1	2		1
TRUE	Empty	Guanine nucleotide-binding protein subunit beta-2-like 1 OS=Rattus norvegicus GN=Gnb2l1 PE=1 SV=3	P63245				1	2	1	1			3	2
TRUE	Empty	Na(+)/H(+) exchange regulatory cofactor NHE-RF2 OS=Rattus norvegicus GN=Slc9a3r2 PE=1 SV=1	Q920G2		4	1	1		1		1	1	1	1
TRUE	Empty	Bifunctional purine biosynthesis protein PURH OS=Rattus norvegicus GN=Atic PE=1 SV=2	O35567		1			2	1	3		1	1	3
TRUE	Empty	Mitochondrial 2-oxoglutarate/malate carrier protein OS=Rattus norvegicus GN=Slc25a11 PE=2 SV=3	P97700				2	3	2	2	1	2		
TRUE	Empty	Sodium/glucose cotransporter 2 OS=Rattus norvegicus GN=Slc5a2 PE=2 SV=1	P53792		1	1	1	1	1	1	1	1	3	2
TRUE	Empty	Protein S100-A10 OS=Rattus norvegicus GN=S100a10 PE=1 SV=2	P05943		2	2	2	1	1					
TRUE	Empty	Ras-related protein Rap-1A OS=Rattus norvegicus GN=Rap1a PE=1 SV=1	P62836 (+1)		1		1	2	2	2	2	2		
TRUE	Empty	Cytochrome b-c1 complex subunit 6, mitochondrial OS=Rattus norvegicus GN=Uqcrh PE=2 SV=1	Q5M9I5		2	2	1		1	2			1	1
TRUE	Empty	T-complex protein 1 subunit delta OS=Rattus norvegicus GN=Cct4 PE=1 SV=3	Q7TPB1				2	2	2	2	1	2	1	
TRUE	Empty	Far upstream element-binding protein 2 OS=Rattus norvegicus GN=Khsrp PE=1 SV=1	Q99PF5		2	2	2	1	1	1	1	1	1	1
TRUE	Empty	Peroxisomal trans-2-enoyl-CoA reductase OS=Rattus norvegicus GN=Pecr PE=2 SV=1	Q9WVK3				2	2	1	1	1	1	2	1
TRUE	Empty	60S ribosomal protein L8 OS=Rattus norvegicus GN=Rpl8 PE=2 SV=2	P62919				3	2	1	2	1	1	1	1
TRUE	Empty	Corticosteroid 11-beta-dehydrogenase isozyme 1 OS=Rattus norvegicus GN=Hsd11b1 PE=1 SV=2	P16232 (+1)				2	2	2	2				1
TRUE	Empty	Hexokinase-1 OS=Rattus norvegicus GN=Hk1 PE=1 SV=4	P05708				1	1	1	1	1	2	1	2
TRUE	Empty	Annexin A11 OS=Bos taurus GN=ANXA11 PE=1 SV=1	P27214 (+1)	TRUE			2	3	1	1			2	2
TRUE	Empty	Thiopurine S-methyltransferase OS=Rattus norvegicus GN=Tpmt PE=2 SV=1	Q9Z0T0		3	3		1	1			1		
TRUE	Empty	Nucleophosmin OS=Homo sapiens GN=NPM1 PE=1 SV=2	P06748 (+2)				1	2	2	1	1	2	1	1
TRUE	Empty	Heterogeneous nuclear ribonucleoprotein A3 OS=Rattus norvegicus GN=Hnrnpa3 PE=1 SV=1	Q6URK4 (+1)				2	2	2	2		1	1	1
TRUE	Empty	Thymosin beta-4 OS=Rattus norvegicus GN=Tmsb4x PE=1 SV=2	P62329		3	3	1	1						
TRUE	Empty	Alpha-N-acetylgalactosaminidase OS=Rattus norvegicus GN=Naga PE=2 SV=1	Q66H12		4	1	1		1	1		1		
TRUE	Empty	Estradiol 17-beta-dehydrogenase 8 OS=Rattus norvegicus GN=Hsd17b8 PE=2 SV=1	Q6MGB5				2	1	2	2	3	2		
TRUE	Empty	Ragulator complex protein LAMTOR1 OS=Rattus norvegicus GN=Lamtor1 PE=1 SV=1	Q6P791		6	4	1							
TRUE	Empty	Lactoylglutathione lyase OS=Rattus norvegicus GN=Glo1 PE=1 SV=3	Q6P7Q4		4	4			1		1	1		
TRUE	Empty	AP-2 complex subunit alpha-2 OS=Rattus norvegicus GN=Ap2a2 PE=1 SV=3	P18484				2	3	2	1	2	2		
TRUE	Empty	Enoyl-CoA delta isomerase 2, mitochondrial OS=Rattus norvegicus GN=Eci2 PE=1 SV=1	Q5XIC0		1	1	3	3	1	2				
TRUE	Empty	Ubiquitin carboxyl-terminal hydrolase isozyme L3 OS=Rattus norvegicus GN=Uchl3 PE=1 SV=1	Q91Y78		3	3		1	1	1	1	1		
TRUE	Empty	Profilin-1 OS=Rattus norvegicus GN=Pfn1 PE=1 SV=2	P62963		2		2	2	3	2		1		
TRUE	Empty	40S ribosomal protein S7 OS=Rattus norvegicus GN=Rps7 PE=1 SV=1	P62083				3	4	2	1		1		
TRUE	Empty	Isoform Non-brain of Clathrin light chain B OS=Rattus norvegicus GN=Cltb	P08082-2		3	2	2	1	1	1				
TRUE	Empty	Xaa-Pro aminopeptidase 1 OS=Rattus norvegicus GN=Xpnpep1 PE=1 SV=1	O54975			2	1	1	1	2	1	3		1
TRUE	Empty	Spectrin beta chain, non-erythrocytic 2 OS=Rattus norvegicus GN=Sptbn2 PE=1 SV=2	Q9QWN8				2	2	1		2	2		1
TRUE	Empty	Isovaleryl-CoA dehydrogenase, mitochondrial OS=Rattus norvegicus GN=Ivd PE=1 SV=2	P12007		2	2	1	2	1	2		1		
TRUE	Empty	Annexin A3 OS=Rattus norvegicus GN=Anxa3 PE=1 SV=4	P14669	TRUE	2	2		3	2		1	1		1
TRUE	Empty	Phosphoglucomutase-1 OS=Rattus norvegicus GN=Pgm1 PE=1 SV=2	P38652		2	2	1	1	1	1	1	1	1	1
TRUE	Empty	Isoform B of Methyl-CpG-binding protein 2 OS=Rattus norvegicus GN=Mecp2	Q00566-2				2	2	2	2	2	2		
TRUE	Empty	Protein disulfide-isomerase A6 OS=Rattus norvegicus GN=Pdia6 PE=1 SV=2	Q63081		1	2		1		2	1	2	1	2
TRUE	Empty	Cytochrome b-c1 complex subunit 8 OS=Rattus norvegicus GN=Uqcrq PE=2 SV=1	Q7TQ16				2	2	2	2			2	1
TRUE	Empty	Lon protease homolog, mitochondrial OS=Rattus norvegicus GN=Lonp1 PE=2 SV=1	Q924S5				2	2	3	2		2		
TRUE	Empty	Isoform L of Band 4.1-like protein 1 OS=Rattus norvegicus GN=Epb41l1	Q9WTP0-2				2	2	2	2	2	2		
TRUE	Empty	Isochorismatase domain-containing protein 2, mitochondrial OS=Rattus norvegicus GN=Isoc2 PE=2 SV=1	Q5U3Z3		2	2	1	1		1	1	1		1
TRUE	Empty	Small glutamine-rich tetratricopeptide repeat-containing protein alpha OS=Rattus norvegicus GN=Sgta PE=1 SV=1	O70593		6	5								
TRUE	Empty	Ectonucleotide pyrophosphatase/phosphodiesterase family member 3 OS=Rattus norvegicus GN=Enpp3 PE=1 SV=2	P97675		5	3		1						
TRUE	Empty	COP9 signalosome complex subunit 8 OS=Rattus norvegicus GN=Cops8 PE=2 SV=1	Q6P4Z9		4	4								
TRUE	Empty	Thioredoxin reductase 1, cytoplasmic OS=Rattus norvegicus GN=Txnrd1 PE=1 SV=5	O89049					2	1	2	1	3		
TRUE	Empty	Microtubule-associated protein tau OS=Mus musculus GN=Mapt PE=1 SV=3	P10637 (+3)		2	3	1	1						
TRUE	Empty	Integrin-linked protein kinase OS=Rattus norvegicus GN=Ilk PE=2 SV=1	Q99J82				1	3	1	3		1		2
TRUE	Empty	Cytochrome c oxidase subunit 6C-2 OS=Rattus norvegicus GN=Cox6c2 PE=1 SV=3	P11951				2	2	2	2	1	1		
TRUE	Empty	Drebrin-like protein OS=Rattus norvegicus GN=Dbnl PE=1 SV=1	Q9JHL4 (+3)			1	1	2	2	2	1	1		
TRUE	Empty	N-acylglucosamine 2-epimerase OS=Rattus norvegicus GN=Renbp PE=2 SV=2	P51607		1		2	2	1	1	1	1		2
TRUE	Empty	Delta-aminolevulinic acid dehydratase OS=Rattus norvegicus GN=Alad PE=1 SV=1	P06214		1	1	1	1	1	1	1	1	2	
TRUE	Empty	Cubilin OS=Rattus norvegicus GN=Cubn PE=1 SV=2	O70244				1	1	2	2	1	1		1
TRUE	Empty	Dynactin subunit 1 OS=Rattus norvegicus GN=Dctn1 PE=2 SV=2	P28023				1	1	1	1	2	3		
TRUE	Empty	Complement component 1 Q subcomponent-binding protein, mitochondrial OS=Rattus norvegicus GN=C1qbp PE=1 SV=2	O35796		2	3			1					
TRUE	Empty	Myosin regulatory light polypeptide 9 OS=Rattus norvegicus GN=Myl9 PE=1 SV=2	Q64122	TRUE	6	5								
TRUE	Empty	Dynactin subunit 2 OS=Rattus norvegicus GN=Dctn2 PE=1 SV=1	Q6AYH5		3	2	1	1	1			1		
TRUE	Empty	Cadherin-related family member 5 OS=Rattus norvegicus GN=Cdhr5 PE=1 SV=1	Q9JIK1 (+1)		6	2								
TRUE	Empty	Proteasome subunit alpha type-5 OS=Rattus norvegicus GN=Psma5 PE=2 SV=1	P34064		2	3	1	1	1	1				
TRUE	Empty	Ubiquilin-1 OS=Rattus norvegicus GN=Ubqln1 PE=1 SV=1	Q9JJP9		4	3								
TRUE	Empty	Protein phosphatase 1 regulatory subunit 1A OS=Rattus norvegicus GN=Ppp1r1a PE=2 SV=1	P19103		3	3								
TRUE	Empty	Nuclear transport factor 2 OS=Rattus norvegicus GN=Nutf2 PE=1 SV=1	P61972		4	2								
TRUE	Empty	Alanine--tRNA ligase, cytoplasmic OS=Rattus norvegicus GN=Aars PE=1 SV=3	P50475				1	3	1	2	1	1		
TRUE	Empty	Glycerate kinase OS=Rattus norvegicus GN=Glyctk PE=2 SV=1	Q0VGK3		1	1	1		1			2	1	3
TRUE	Empty	Platelet-activating factor acetylhydrolase IB subunit beta OS=Rattus norvegicus GN=Pafah1b2 PE=1 SV=1	O35264		2	2							1	1
TRUE	Empty	Proteasome subunit beta type-1 OS=Rattus norvegicus GN=Psmb1 PE=1 SV=3	P18421				2	2	1	1	1	1	1	1
TRUE	Empty	T-complex protein 1 subunit alpha OS=Rattus norvegicus GN=Tcp1 PE=1 SV=1	P28480					2	2	2		1		1
TRUE	Empty	Dipeptidyl peptidase 1 OS=Rattus norvegicus GN=Ctsc PE=1 SV=3	P80067		2	2							1	1
TRUE	Empty	Core histone macro-H2A.1 OS=Rattus norvegicus GN=H2afy PE=1 SV=4	Q02874 (+1)				2	2	1	2	1	1		
TRUE	Empty	Aldehyde dehydrogenase family 16 member A1 OS=Rattus norvegicus GN=Aldh16a1 PE=2 SV=1	Q3T1L0				1	1	1				2	2
TRUE	Empty	26S protease regulatory subunit 6A OS=Rattus norvegicus GN=Psmc3 PE=2 SV=1	Q63569				1	1	2	1	2	2		
TRUE	Empty	Syntaxin-12 OS=Rattus norvegicus GN=Stx12 PE=1 SV=1	G3V7P1		2	1	1	1	1	1	1			
TRUE	Empty	Ras-related protein Rab-13 OS=Rattus norvegicus GN=Rab13 PE=2 SV=2	P35286	TRUE			2	2	1	1	1	1		
TRUE	Empty	Cluster of AP-1 complex subunit beta-1 OS=Rattus norvegicus GN=Ap1b1 PE=1 SV=1 (P52303)	P52303 [2]	TRUE				2	1	1	3	1		
TRUE	Empty	Acyl-protein thioesterase 1 OS=Rattus norvegicus GN=Lypla1 PE=1 SV=1	P70470		3	4								
TRUE	Empty	High mobility group protein B1 OS=Rattus norvegicus GN=Hmgb1 PE=1 SV=2	P63159				2	3	2	2				
TRUE	Empty	Delta(3,5)-Delta(2,4)-dienoyl-CoA isomerase, mitochondrial OS=Rattus norvegicus GN=Ech1 PE=1 SV=2	Q62651		3	5	1							
TRUE	Empty	Nicotinate phosphoribosyltransferase OS=Rattus norvegicus GN=Naprt1 PE=2 SV=1	Q6XQN1					1	3	1	1	2		1
TRUE	Empty	Heat shock protein 75 kDa, mitochondrial OS=Rattus norvegicus GN=Trap1 PE=1 SV=1	Q5XHZ0				2	3	2	2			2	2
TRUE	Empty	Ras-related protein Rab-7a OS=Rattus norvegicus GN=Rab7a PE=1 SV=2	P09527		1	1	1	2		2		1		1
TRUE	Empty	Guanidinoacetate N-methyltransferase OS=Rattus norvegicus GN=Gamt PE=1 SV=2	P10868		2	1		1	1	1		1		1
TRUE	Empty	Nucleolin OS=Rattus norvegicus GN=Ncl PE=1 SV=3	P13383				1	2			1	2		1
TRUE	Empty	40S ribosomal protein S14 OS=Rattus norvegicus GN=Rps14 PE=2 SV=3	P13471								1		2	2
TRUE	Empty	Aquaporin-1 OS=Rattus norvegicus GN=Aqp1 PE=2 SV=4	P29975		2	1			2	2	1	1		
TRUE	Empty	Glutathione S-transferase theta-2 OS=Rattus norvegicus GN=Gstt2 PE=1 SV=3	P30713			2							2	2
TRUE	Empty	Endoplasmic reticulum resident protein 29 OS=Rattus norvegicus GN=Erp29 PE=1 SV=2	P52555		1	2	1	1	1	1		1		1
TRUE	Empty	40S ribosomal protein S8 OS=Rattus norvegicus GN=Rps8 PE=1 SV=2	P62243				1	1	1	1		1	1	2
TRUE	Empty	40S ribosomal protein S16 OS=Rattus norvegicus GN=Rps16 PE=1 SV=2	P62250				1	2	2	3				
TRUE	Empty	Short/branched chain specific acyl-CoA dehydrogenase, mitochondrial OS=Rattus norvegicus GN=Acadsb PE=1 SV=1	P70584				1		1	2	1		1	
TRUE	Empty	Non-muscle caldesmon OS=Rattus norvegicus GN=Cald1 PE=1 SV=1	Q62736		1	2	1	1		1				
TRUE	Empty	Septin-2 OS=Rattus norvegicus GN=Sept2 PE=1 SV=1	Q91Y81				2		2	1	1	2	1	
TRUE	Empty	Betaine--homocysteine S-methyltransferase 1 OS=Homo sapiens GN=BHMT PE=1 SV=2	Q93088				1	1	1	2	1	2		
TRUE	Empty	Macrophage-capping protein OS=Rattus norvegicus GN=Capg PE=1 SV=1	Q6AYC4		1	1	2	2					2	1
TRUE	Empty	Nicotinate-nucleotide pyrophosphorylase [carboxylating] OS=Rattus norvegicus GN=Qprt PE=2 SV=1	Q5I0M2		2	2		1		1	1			1
TRUE	Empty	UDP-glucuronosyltransferase 1-1 OS=Rattus norvegicus GN=Ugt1a1 PE=1 SV=1	Q64550				1	1	2	1		2		2
TRUE	Empty	26S proteasome non-ATPase regulatory subunit 9 OS=Rattus norvegicus GN=Psmd9 PE=1 SV=1	Q9WTV5			2	1	3	2	1				
TRUE	Empty	Cluster of Vesicle-associated membrane protein 3 OS=Rattus norvegicus GN=Vamp3 PE=2 SV=1 (P63025)	P63025 [2]	TRUE	4	4								
TRUE	Empty	40S ribosomal protein S21 OS=Rattus norvegicus GN=Rps21 PE=1 SV=1	P05765		4	3								
TRUE	Empty	Galectin-1 OS=Rattus norvegicus GN=Lgals1 PE=1 SV=2	P11762		3	4								
TRUE	Empty	Tubulin-specific chaperone A OS=Rattus norvegicus GN=Tbca PE=1 SV=1	Q6PEC1		3	4								
TRUE	Empty	Mitochondrial import inner membrane translocase subunit Tim9 OS=Rattus norvegicus GN=Timm9 PE=1 SV=3	Q9WV97		3	3	1							
TRUE	Empty	Fatty acid synthase OS=Rattus norvegicus GN=Fasn PE=1 SV=3	P12785					1			3	3		
TRUE	Empty	Glutathione S-transferase kappa 1 OS=Rattus norvegicus GN=Gstk1 PE=1 SV=3	P24473		1	3	1	1	2					
TRUE	Empty	LETM1 and EF-hand domain-containing protein 1, mitochondrial OS=Rattus norvegicus GN=Letm1 PE=1 SV=1	Q5XIN6					1	3		1	2		
TRUE	Empty	Ig kappa chain C region, B allele OS=Rattus norvegicus PE=1 SV=1	P01835		2	3	1	1						
TRUE	Empty	40S ribosomal protein S4, X isoform OS=Rattus norvegicus GN=Rps4x PE=2 SV=2	P62703				1	2	1	3			1	
TRUE	Empty	Mitochondrial import inner membrane translocase subunit TIM44 OS=Rattus norvegicus GN=Timm44 PE=2 SV=1	O35094				2	2	1	1	1	1		
TRUE	Empty	60S ribosomal protein L18 OS=Rattus norvegicus GN=Rpl18 PE=2 SV=2	P12001				1	2	2	2		1		
TRUE	Empty	Calpastatin OS=Rattus norvegicus GN=Cast PE=1 SV=3	P27321 (+5)				2	2	2	1	1			
TRUE	Empty	Myristoylated alanine-rich C-kinase substrate OS=Rattus norvegicus GN=Marcks PE=1 SV=2	P30009		2	2								
TRUE	Empty	Calponin-3 OS=Rattus norvegicus GN=Cnn3 PE=1 SV=1	P37397		2	2		1		1				
TRUE	Empty	60S ribosomal protein L10a OS=Rattus norvegicus GN=Rpl10a PE=1 SV=2	P62907					2	3	1		2		
TRUE	Empty	26S proteasome non-ATPase regulatory subunit 2 OS=Rattus norvegicus GN=Psmd2 PE=2 SV=1	Q4FZT9		1	1		2		1		1		1
TRUE	Empty	Protein lin-7 homolog C OS=Rattus norvegicus GN=Lin7c PE=1 SV=1	Q792I0		2	2		1						
TRUE	Empty	Ubiquitin-conjugating enzyme E2 N OS=Rattus norvegicus GN=Ube2n PE=1 SV=1	Q9EQX9		2	2				1		2		
TRUE	Empty	Proteasome subunit alpha type-1 OS=Rattus norvegicus GN=Psma1 PE=1 SV=2	P18420		1		1	1	2	1			2	
TRUE	Empty	Quinone oxidoreductase OS=Rattus norvegicus GN=Cryz PE=2 SV=1	Q6AYT0					2		1	1	3		1
TRUE	Empty	UDP-glucose 6-dehydrogenase OS=Rattus norvegicus GN=Ugdh PE=1 SV=1	O70199					1	1	2			2	2
TRUE	Empty	Dolichyl-diphosphooligosaccharide--protein glycosyltransferase subunit 1 OS=Rattus norvegicus GN=Rpn1 PE=2 SV=1	P07153				2	2	1	1	1	1		
TRUE	Empty	S-methylmethionine--homocysteine S-methyltransferase BHMT2 OS=Rattus norvegicus GN=Bhmt2 PE=2 SV=1	Q68FT5					1	2	1		2		1
TRUE	Empty	Xylulose kinase OS=Rattus norvegicus GN=Xylb PE=2 SV=1	Q3MIF4				1	2	2	1		1		
TRUE	Empty	Adipocyte plasma membrane-associated protein OS=Rattus norvegicus GN=Apmap PE=2 SV=2	Q7TP48 (+1)				2	2	1			1		
TRUE	Empty	Creatine kinase U-type, mitochondrial OS=Rattus norvegicus GN=Ckmt1 PE=1 SV=1	P25809				1	1		1	1	1	2	
TRUE	Empty	Transforming protein RhoA OS=Rattus norvegicus GN=Rhoa PE=1 SV=1	P61589			1	1	1	2	1			1	1
TRUE	Empty	Isoform Non-brain of Clathrin light chain A OS=Rattus norvegicus GN=Clta	P08081-2		2	2	1	2						
TRUE	Empty	Glutathione S-transferase Mu 1 OS=Rattus norvegicus GN=Gstm1 PE=1 SV=2	P04905	TRUE		2	1		1			2		
TRUE	Empty	Phospholysine phosphohistidine inorganic pyrophosphate phosphatase OS=Rattus norvegicus GN=Lhpp PE=2 SV=1	Q5I0D5		2	2			1	1			1	1
TRUE	Empty	Basal cell adhesion molecule OS=Rattus norvegicus GN=Bcam PE=2 SV=1	Q9ESS6				1	1	3	1	1	1		
TRUE	Empty	Programmed cell death 6-interacting protein OS=Rattus norvegicus GN=Pdcd6ip PE=1 SV=2	Q9QZA2				1		1	1	1	2		
TRUE	Empty	Corticosteroid 11-beta-dehydrogenase isozyme 2 OS=Rattus norvegicus GN=Hsd11b2 PE=1 SV=1	P50233			1	1	1	2	1		1		1
TRUE	Empty	Cluster of Heterogeneous nuclear ribonucleoprotein D0 OS=Rattus norvegicus GN=Hnrnpd PE=1 SV=1 (Q9JJ54)	Q9JJ54 [5]	TRUE	3	2		1	1	1				
TRUE	Empty	Syntaxin-7 OS=Rattus norvegicus GN=Stx7 PE=1 SV=4	O70257		2	3							1	1
TRUE	Empty	Lysosome membrane protein 2 OS=Rattus norvegicus GN=Scarb2 PE=1 SV=2	P27615		4	3								
TRUE	Empty	C-reactive protein OS=Rattus norvegicus GN=Crp PE=1 SV=1	P48199		2	3						1		1
TRUE	Empty	Tumor protein D54 OS=Rattus norvegicus GN=Tpd52l2 PE=2 SV=1	Q6PCT3		3	3								
TRUE	Empty	Prolargin OS=Rattus norvegicus GN=Prelp PE=2 SV=1	Q9EQP5		4	3								
TRUE	Empty	Vesicle-associated membrane protein 8 OS=Rattus norvegicus GN=Vamp8 PE=1 SV=1	Q9WUF4		3	3				1				
TRUE	Empty	Parvalbumin alpha OS=Rattus norvegicus GN=Pvalb PE=1 SV=2	P02625		3	3								
TRUE	Empty	Cell growth regulator with EF hand domain protein 1 OS=Rattus norvegicus GN=Cgref1 PE=1 SV=1	P97586		3	2								
TRUE	Empty	Legumain OS=Rattus norvegicus GN=Lgmn PE=2 SV=1	Q9R0J8		3	3								
TRUE	Empty	GrpE protein homolog 1, mitochondrial OS=Rattus norvegicus GN=Grpel1 PE=1 SV=2	P97576		3	2								
TRUE	Empty	Ragulator complex protein LAMTOR3 OS=Rattus norvegicus GN=Lamtor3 PE=2 SV=1	Q5U204		3	2								
TRUE	Empty	Ig gamma-2B chain C region OS=Rattus norvegicus GN=Igh-1a PE=1 SV=1	P20761				2	2	1	2				
TRUE	Empty	Cysteine and glycine-rich protein 1 OS=Rattus norvegicus GN=Csrp1 PE=2 SV=2	P47875				2	1	2		1	1		
TRUE	Empty	Importin subunit beta-1 OS=Mus musculus GN=Kpnb1 PE=1 SV=2	P70168		1	2	1		1	1				
TRUE	Empty	Ubiquitin-fold modifier 1 OS=Rattus norvegicus GN=Ufm1 PE=2 SV=1	Q5BJP3		2	2								
TRUE	Empty	Plastin-3 OS=Rattus norvegicus GN=Pls3 PE=2 SV=2	Q63598		2	2	1	1				1		
TRUE	Empty	F-actin-capping protein subunit alpha-2 OS=Rattus norvegicus GN=Capza2 PE=1 SV=1	Q3T1K5		1	1	2	1						1
TRUE	Empty	WD repeat-containing protein 1 OS=Rattus norvegicus GN=Wdr1 PE=1 SV=3	Q5RKI0				2	2		2				
TRUE	Empty	40S ribosomal protein S9 OS=Rattus norvegicus GN=Rps9 PE=1 SV=4	P29314				2	1		1			1	2
TRUE	Empty	Protein CutA OS=Rattus norvegicus GN=Cuta PE=1 SV=2	Q6MGD0		3	3								
TRUE	Empty	Cell division control protein 42 homolog OS=Rattus norvegicus GN=Cdc42 PE=1 SV=2	Q8CFN2			1					2	1		
TRUE	Empty	60S ribosomal protein L5 OS=Rattus norvegicus GN=Rpl5 PE=1 SV=3	P09895				1	1	1	2			1	1
TRUE	Empty	Quinone oxidoreductase-like protein 2 OS=Rattus norvegicus PE=2 SV=1	B0BNC9					2	1	1		1		1
TRUE	Empty	Carbonic anhydrase 5B, mitochondrial OS=Rattus norvegicus GN=Ca5b PE=2 SV=1	Q66HG6					1	2	1		1		1
TRUE	Empty	Haptoglobin OS=Rattus norvegicus GN=Hp PE=1 SV=3	P06866 (+1)		3	3								
TRUE	Empty	Protein PRRC1 OS=Rattus norvegicus GN=Prrc1 PE=2 SV=1	Q3T1I4		3	3								
TRUE	Empty	Hepatoma-derived growth factor OS=Rattus norvegicus GN=Hdgf PE=1 SV=2	Q8VHK7		3	3								
TRUE	Empty	Versican core protein (Fragments) OS=Rattus norvegicus GN=Vcan PE=2 SV=2	Q9ERB4 (+2)		3	3								
TRUE	Empty	GTP:AMP phosphotransferase, mitochondrial OS=Rattus norvegicus GN=Ak3 PE=2 SV=2	P29411		2	4								
TRUE	Empty	Prefoldin subunit 2 OS=Rattus norvegicus GN=Pfdn2 PE=2 SV=1	B0BN18		2	2								
TRUE	Empty	Transmembrane emp24 domain-containing protein 10 OS=Homo sapiens GN=TMED10 PE=1 SV=2	P49755 (+1)				1	2	2	1				
TRUE	Empty	Dynein light chain roadblock-type 1 OS=Rattus norvegicus GN=Dynlrb1 PE=1 SV=3	P62628		2	2				1				
TRUE	Empty	Actin-related protein 3 OS=Rattus norvegicus GN=Actr3 PE=1 SV=1	Q4V7C7				2	1	2	1				
TRUE	Empty	Beta-lactamase-like protein 2 OS=Rattus norvegicus GN=Lactb2 PE=2 SV=1	Q561R9		2	2					1			
TRUE	Empty	Eukaryotic translation initiation factor 4H OS=Rattus norvegicus GN=Eif4h PE=1 SV=1	Q5XI72		1			1					2	2
TRUE	Empty	Acyl-protein thioesterase 2 OS=Rattus norvegicus GN=Lypla2 PE=1 SV=1	Q9QYL8		2	1								
TRUE	Empty	Heterogeneous nuclear ribonucleoprotein H2 OS=Rattus norvegicus GN=Hnrnph2 PE=1 SV=1	Q6AY09	TRUE			2	1	1	2	2		1	2
TRUE	Empty	Cystathionine beta-synthase OS=Rattus norvegicus GN=Cbs PE=1 SV=3	P32232 (+2)				1	1					2	2
TRUE	Empty	Mitochondrial-processing peptidase subunit alpha OS=Rattus norvegicus GN=Pmpca PE=1 SV=1	P20069				1	1			2	2		
TRUE	Empty	CD59 glycoprotein OS=Rattus norvegicus GN=Cd59 PE=1 SV=2	P27274		2	2							1	1
TRUE	Empty	Hippocalcin-like protein 1 OS=Rattus norvegicus GN=Hpcal1 PE=1 SV=2	P62749		2	2								
TRUE	Empty	Trafficking protein particle complex subunit 3 OS=Rattus norvegicus GN=Trappc3 PE=2 SV=1	Q5U1Z2		1	2							1	2
TRUE	Empty	Calcium-regulated heat stable protein 1 OS=Rattus norvegicus GN=Carhsp1 PE=1 SV=1	Q9WU49		1	1	2			1				1
TRUE	Empty	Pro-cathepsin H OS=Rattus norvegicus GN=Ctsh PE=1 SV=1	P00786		2	2								
TRUE	Empty	DnaJ homolog subfamily C member 5 OS=Rattus norvegicus GN=Dnajc5 PE=1 SV=1	P60905		2	1								
TRUE	Empty	Cystatin-C OS=Rattus norvegicus GN=Cst3 PE=1 SV=2	P14841		2	2							1	1
TRUE	Empty	26S protease regulatory subunit 6B OS=Rattus norvegicus GN=Psmc4 PE=1 SV=1	Q63570				2	1	1		1	1		
TRUE	Empty	26S protease regulatory subunit 8 OS=Rattus norvegicus GN=Psmc5 PE=1 SV=1	P62198				1				1	3	1	
TRUE	Empty	Aldehyde dehydrogenase family 8 member A1 OS=Homo sapiens GN=ALDH8A1 PE=1 SV=1	Q9H2A2						2	2			1	1
TRUE	Empty	Leucine-rich repeat-containing protein 59 OS=Rattus norvegicus GN=Lrrc59 PE=1 SV=1	Q5RJR8						1	2	1	1		1
TRUE	Empty	Cluster of Dynein light chain 2, cytoplasmic OS=Rattus norvegicus GN=Dynll2 PE=1 SV=1 (Q78P75)	Q78P75 [2]	TRUE	2	2								
TRUE	Empty	Beta-hexosaminidase subunit alpha OS=Rattus norvegicus GN=Hexa PE=2 SV=1	Q641X3		3	1								
TRUE	Empty	Lysosomal acid phosphatase OS=Rattus norvegicus GN=Acp2 PE=1 SV=1	P20611		3	2								
TRUE	Empty	Integrin alpha-1 OS=Rattus norvegicus GN=Itga1 PE=1 SV=1	P18614		2	3								
TRUE	Empty	Neuronal membrane glycoprotein M6-a OS=Rattus norvegicus GN=Gpm6a PE=1 SV=1	Q812E9 (+1)		2	3								
TRUE	Empty	Ras-related protein Rab-6A OS=Rattus norvegicus GN=Rab6a PE=2 SV=2	Q9WVB1										2	3
TRUE	Empty	Protein FAM136A OS=Rattus norvegicus GN=Fam136a PE=2 SV=1	B0BN94		2	2								
TRUE	Empty	40S ribosomal protein S5 OS=Rattus norvegicus GN=Rps5 PE=2 SV=3	P24050				1		1				1	2
TRUE	Empty	Beta-2-glycoprotein 1 OS=Rattus norvegicus GN=Apoh PE=2 SV=2	P26644		2	2	1							
TRUE	Empty	Neuroplastin OS=Rattus norvegicus GN=Nptn PE=1 SV=2	P97546 (+2)		2	2								
TRUE	Empty	Actin-related protein 2/3 complex subunit 5 OS=Rattus norvegicus GN=Arpc5 PE=1 SV=3	Q4KLF8		2	2								
TRUE	Empty	Glyoxalase domain-containing protein 4 OS=Rattus norvegicus GN=Glod4 PE=1 SV=1	Q5I0D1		2	2		1						
TRUE	Empty	Keratin, type I cytoskeletal 19 OS=Rattus norvegicus GN=Krt19 PE=1 SV=2	Q63279				1	2		1		1		
TRUE	Empty	Osteoclast-stimulating factor 1 OS=Rattus norvegicus GN=Ostf1 PE=1 SV=1	Q6P686		2	2								
TRUE	Empty	Isochorismatase domain-containing protein 1 OS=Rattus norvegicus GN=Isoc1 PE=2 SV=1	Q6I7R3				1	2	1	1				
TRUE	Empty	EH domain-containing protein 2 OS=Rattus norvegicus GN=Ehd2 PE=1 SV=1	Q4V8H8								2	2		
TRUE	Empty	Proteasome subunit beta type-6 OS=Rattus norvegicus GN=Psmb6 PE=1 SV=3	P28073		2	1		1			1			
TRUE	Empty	Myotrophin OS=Rattus norvegicus GN=Mtpn PE=1 SV=2	P62775		2	1	1			1				
TRUE	Empty	Nicalin OS=Rattus norvegicus GN=Ncln PE=2 SV=1	Q5XIA1								1	2	1	
TRUE	Empty	Sodium bicarbonate cotransporter 3 OS=Rattus norvegicus GN=Slc4a7 PE=1 SV=1	Q9R1N3 (+5)		2	1								
TRUE	Empty	Voltage-dependent anion-selective channel protein 3 OS=Rattus norvegicus GN=Vdac3 PE=1 SV=2	Q9R1Z0 (+1)	TRUE				2	1		2	1		
TRUE	Empty	Sideroflexin-3 OS=Rattus norvegicus GN=Sfxn3 PE=2 SV=1	Q9JHY2				2	1	2	2			1	1
TRUE	Empty	Actin-related protein 2 OS=Rattus norvegicus GN=Actr2 PE=1 SV=1	Q5M7U6				2	2	3	2				
TRUE	Empty	Agrin OS=Rattus norvegicus GN=Agrn PE=1 SV=2	P25304 (+4)										2	2
TRUE	Empty	40S ribosomal protein S12 OS=Rattus norvegicus GN=Rps12 PE=1 SV=2	P63324		2	2								
TRUE	Empty	Dynamin-like 120 kDa protein, mitochondrial OS=Rattus norvegicus GN=Opa1 PE=1 SV=1	Q2TA68 (+2)				1	2				1		
TRUE	Empty	Chaperone activity of bc1 complex-like, mitochondrial OS=Rattus norvegicus GN=Adck3 PE=2 SV=1	Q5BJQ0		1	2								1
TRUE	Empty	GTP-binding protein SAR1b OS=Rattus norvegicus GN=Sar1b PE=2 SV=1	Q5HZY2		2	2								
TRUE	Empty	Sodium-dependent glucose transporter 1 OS=Rattus norvegicus GN=Naglt1 PE=2 SV=1	Q80T22			1	1	2						
TRUE	Empty	Spliceosome RNA helicase Ddx39b OS=Rattus norvegicus GN=Ddx39b PE=1 SV=3	Q63413					1						3
TRUE	Empty	Alpha-soluble NSF attachment protein OS=Rattus norvegicus GN=Napa PE=1 SV=2	P54921		2	1								1
TRUE	Empty	Nucleobindin-2 OS=Rattus norvegicus GN=Nucb2 PE=2 SV=1	Q9JI85		2	2								
TRUE	Empty	Hematological and neurological expressed 1 protein OS=Rattus norvegicus GN=Hn1 PE=2 SV=3	Q6AXU6		2	2								
TRUE	Empty	Fatty aldehyde dehydrogenase OS=Rattus norvegicus GN=Aldh3a2 PE=1 SV=1	P30839				1			1	2			
TRUE	Empty	Kynurenine 3-monooxygenase OS=Rattus norvegicus GN=Kmo PE=1 SV=1	O88867					2	1			1		
TRUE	Empty	Lamin-B receptor OS=Rattus norvegicus GN=Lbr PE=1 SV=1	O08984					1		2	1			
TRUE	Empty	Sarcoplasmic/endoplasmic reticulum calcium ATPase 2 OS=Rattus norvegicus GN=Atp2a2 PE=1 SV=1	P11507 (+1)								2	2		
TRUE	Empty	Lysosomal alpha-glucosidase OS=Rattus norvegicus GN=Gaa PE=2 SV=1	Q6P7A9		2	2								
TRUE	Empty	cAMP-dependent protein kinase type I-alpha regulatory subunit OS=Rattus norvegicus GN=Prkar1a PE=2 SV=2	P09456						1		1	2		
TRUE	Empty	Glycogen phosphorylase, brain form (Fragment) OS=Rattus norvegicus GN=Pygb PE=1 SV=3	P53534				1							2
TRUE	Empty	GTP-binding nuclear protein Ran OS=Rattus norvegicus GN=Ran PE=1 SV=3	P62828				1	2			1			
TRUE	Empty	Guanine deaminase OS=Rattus norvegicus GN=Gda PE=1 SV=1	Q9WTT6		2	1							1	
TRUE	Empty	Galectin-3-binding protein OS=Rattus norvegicus GN=Lgals3bp PE=1 SV=2	O70513		1	2								
TRUE	Empty	Cytochrome P450 4A12 OS=Rattus norvegicus GN=Cyp4a12 PE=2 SV=2	P24464						2	1				1
TRUE	Empty	60S ribosomal protein L27a OS=Rattus norvegicus GN=Rpl27a PE=1 SV=3	P18445					2		2				
TRUE	Empty	Acetyl-CoA carboxylase 1 OS=Bos taurus GN=ACACA PE=2 SV=1	Q9TTS3								2			
TRUE	Empty	Gamma-interferon-inducible lysosomal thiol reductase OS=Rattus norvegicus GN=Ifi30 PE=2 SV=1	Q499T2		3									
TRUE	Empty	Actin-related protein 2/3 complex subunit 5-like protein OS=Rattus norvegicus GN=Arpc5l PE=1 SV=2	A1L108 (+1)		1	2								
TRUE	Empty	Inosine triphosphate pyrophosphatase OS=Rattus norvegicus GN=Itpa PE=3 SV=1	D3ZW55		2	1								
TRUE	Empty	Mitochondrial import inner membrane translocase subunit Tim10 OS=Rattus norvegicus GN=Timm10 PE=2 SV=1	P62074		2	1								
TRUE	Empty	40S ribosomal protein S28 OS=Rattus norvegicus GN=Rps28 PE=1 SV=1	P62859		2	1								
TRUE	Empty	Protein phosphatase 1 regulatory subunit 7 OS=Rattus norvegicus GN=Ppp1r7 PE=1 SV=1	Q5HZV9		1	2								
TRUE	Empty	Apoptosis regulator BAX OS=Rattus norvegicus GN=Bax PE=2 SV=2	Q63690		2	1								
TRUE	Empty	Aspartoacylase OS=Rattus norvegicus GN=Aspa PE=1 SV=2	Q9R1T5		1	2								
TRUE	Empty	Beta-hexosaminidase subunit beta OS=Rattus norvegicus GN=Hexb PE=2 SV=1	Q6AXR4		1									2
TRUE	Empty	Peflin OS=Rattus norvegicus GN=Pef1 PE=2 SV=1	Q641Z8		1	2								
TRUE	Empty	Endomucin OS=Rattus norvegicus GN=Emcn PE=2 SV=1	Q6AY82		1	2								
TRUE	Empty	Proteasome subunit beta type-7 OS=Rattus norvegicus GN=Psmb7 PE=1 SV=1	Q9JHW0					1		2				
TRUE	Empty	Caprin-1 OS=Rattus norvegicus GN=Caprin1 PE=1 SV=2	Q5M9G3		2	1								
TRUE	Empty	Non-POU domain-containing octamer-binding protein OS=Rattus norvegicus GN=Nono PE=2 SV=3	Q5FVM4											2
TRUE	Empty	60S ribosomal protein L21 OS=Rattus norvegicus GN=Rpl21 PE=1 SV=3	P20280				1	2						
TRUE	Empty	Rho GTPase-activating protein 15 OS=Rattus norvegicus GN=Arhgap15 PE=2 SV=1	Q6AYC5				1	2						
TRUE	Empty	Golgin subfamily A member 4 OS=Rattus norvegicus GN=Golga4 PE=1 SV=2	Q5U4E6	TRUE			3		2					
TRUE	Empty	Proteasome subunit alpha type-3 OS=Rattus norvegicus GN=Psma3 PE=1 SV=3	P18422		2									
TRUE	Empty	Steroid receptor RNA activator 1 OS=Rattus norvegicus GN=Sra1 PE=1 SV=1	Q6QGW5			2								
TRUE	Empty	Kininogen-1 OS=Rattus norvegicus GN=Kng1 PE=2 SV=1	P08934 (+1)		2									
TRUE	Empty	Mesencephalic astrocyte-derived neurotrophic factor OS=Rattus norvegicus GN=Manf PE=1 SV=1	P0C5H9			2								
TRUE	Empty	Protein ITFG3 OS=Rattus norvegicus GN=Itfg3 PE=1 SV=1	Q5M7W6		2									
TRUE	Empty	Heterogeneous nuclear ribonucleoprotein F OS=Rattus norvegicus GN=Hnrnpf PE=1 SV=3	Q794E4	TRUE	2	1	1	1						1
TRUE	Empty	Cystic fibrosis transmembrane conductance regulator OS=Mus musculus GN=Cftr PE=1 SV=2	P26361											2
TRUE	Empty	Heterogeneous nuclear ribonucleoprotein H OS=Rattus norvegicus GN=Hnrnph1 PE=1 SV=2	Q8VHV7 (+2)	TRUE			2	2			1		1	1
TRUE	Empty	Dimethylaniline monooxygenase [N-oxide-forming] 3 OS=Rattus norvegicus GN=Fmo3 PE=1 SV=1	Q9EQ76					2						
TRUE	Empty	Septin-7 OS=Rattus norvegicus GN=Sept7 PE=1 SV=1	Q9WVC0					2						
TRUE	Empty	Heterogeneous nuclear ribonucleoprotein A1 OS=Rattus norvegicus GN=Hnrnpa1 PE=1 SV=3	P04256				2	3						
TRUE	Empty	Alpha-centractin OS=Rattus norvegicus GN=Actr1a PE=1 SV=1	P85515											2
