# Supplementary material for: Comparison of Different Buffers for Protein Extraction from Formalin-Fixed and Paraffin-Embedded Tissue Specimens
Source: PLoS One. 2015 Nov 18;10(11):e0142650. doi: 10.1371/journal.pone.0142650 (PMC4651363; doi:10.1371/journal.pone.0142650)
Supplement: S13 Table — (XLS) [file pone.0142650.s013.xls]

					Peptide number									
Visible?	Starred?	MS/MS View:732 Proteins in 682 Clusters	Accession Number	Protein Grouping Ambiguity	buffer 1-1	buffer 1-2	buffer 2-1	buffer 2-2	buffer 3-1	buffer 3-2	buffer 4-1	buffer 4-2	buffer 5-1	buffer 5-2
TRUE	Empty	Carbamoyl-phosphate synthase [ammonia], mitochondrial OS=Rattus norvegicus GN=Cps1 PE=1 SV=1	P07756		40	38	106	107	111	111	127	130	9	8
TRUE	Empty	ATP synthase subunit beta, mitochondrial OS=Rattus norvegicus GN=Atp5b PE=1 SV=2	P10719		22	22	26	26	26	26	30	29	5	7
TRUE	Empty	Cluster of Betaine--homocysteine S-methyltransferase 1 OS=Rattus norvegicus GN=Bhmt PE=1 SV=1 (O09171)	O09171 [2]	TRUE	4	4	27	24	26	24	38	37		2
TRUE	Empty	60 kDa heat shock protein, mitochondrial OS=Rattus norvegicus GN=Hspd1 PE=1 SV=1	P63039		25	25	31	33	33	30	32	28		2
TRUE	Empty	Cluster of Actin, cytoplasmic 2 OS=Rattus norvegicus GN=Actg1 PE=1 SV=1 (P63259)	P63259 [2]	TRUE	21	20	22	24	21	21	20	20		2
TRUE	Empty	ATP synthase subunit alpha, mitochondrial OS=Rattus norvegicus GN=Atp5a1 PE=1 SV=2	P15999		8	8	31	29	29	28	32	31	4	5
TRUE	Empty	Catalase OS=Rattus norvegicus GN=Cat PE=1 SV=3	P04762		17	15	24	23	21	24	26	23	8	8
TRUE	Empty	3-ketoacyl-CoA thiolase, mitochondrial OS=Rattus norvegicus GN=Acaa2 PE=1 SV=1	P13437		10	10	23	22	25	23	24	23	4	3
TRUE	Empty	Glutamate dehydrogenase 1, mitochondrial OS=Rattus norvegicus GN=Glud1 PE=1 SV=2	P10860		12	12	26	28	28	29	34	33		2
TRUE	Empty	Methylmalonate-semialdehyde dehydrogenase [acylating], mitochondrial OS=Rattus norvegicus GN=Aldh6a1 PE=1 SV=1	Q02253		23	21	19	24	24	22	27	24		1
TRUE	Empty	Pyruvate carboxylase, mitochondrial OS=Rattus norvegicus GN=Pc PE=1 SV=2	P52873		1		28	32	28	31	29	26	3	7
TRUE	Empty	Fatty acid synthase OS=Rattus norvegicus GN=Fasn PE=1 SV=3	P12785				29	34	32	31	22	26	3	5
TRUE	Empty	78 kDa glucose-regulated protein OS=Rattus norvegicus GN=Hspa5 PE=1 SV=1	P06761	TRUE	24	23	24	26	26	23	25	19	3	3
TRUE	Empty	Cluster of Aldehyde dehydrogenase, mitochondrial OS=Rattus norvegicus GN=Aldh2 PE=1 SV=1 (P11884)	P11884 [3]	TRUE	29	29	20	19	22	19	18	20		1
TRUE	Empty	Cluster of Hydroxymethylglutaryl-CoA synthase, mitochondrial OS=Rattus norvegicus GN=Hmgcs2 PE=2 SV=1 (P22791)	P22791 [2]	TRUE	9	8	20	21	22	21	20	19	4	4
TRUE	Empty	Argininosuccinate synthase OS=Rattus norvegicus GN=Ass1 PE=2 SV=1	P09034		3	2	20	17	17	16	19	19	2	2
TRUE	Empty	Fructose-bisphosphate aldolase B OS=Rattus norvegicus GN=Aldob PE=1 SV=2	P00884		8	8	13	11	12	14	16	15	1	1
TRUE	Empty	Glyceraldehyde-3-phosphate dehydrogenase OS=Rattus norvegicus GN=Gapdh PE=1 SV=3	P04797		10	10	18	18	15	17	16	17		
TRUE	Empty	Malate dehydrogenase, mitochondrial OS=Rattus norvegicus GN=Mdh2 PE=1 SV=2	P04636		12	11	17	20	20	19	23	23		1
TRUE	Empty	Glutathione S-transferase Mu 1 OS=Rattus norvegicus GN=Gstm1 PE=1 SV=2	P04905	TRUE	17	16	17	17	17	20	16	14	3	4
TRUE	Empty	Electron transfer flavoprotein subunit alpha, mitochondrial OS=Rattus norvegicus GN=Etfa PE=1 SV=4	P13803		15	15	16	16	15	15	18	16		
TRUE	Empty	Keratin, type I cytoskeletal 18 OS=Rattus norvegicus GN=Krt18 PE=1 SV=3	Q5BJY9		5	4	17	19	17	18	11	15	4	4
TRUE	Empty	Long-chain-fatty-acid--CoA ligase 1 OS=Rattus norvegicus GN=Acsl1 PE=1 SV=1	P18163	TRUE	7	7	22	21	25	26	20	17	1	2
TRUE	Empty	Cluster of Heat shock cognate 71 kDa protein OS=Rattus norvegicus GN=Hspa8 PE=1 SV=1 (P63018)	P63018 [2]	TRUE	10	10	21	23	22	25	21	21	1	2
TRUE	Empty	Protein disulfide-isomerase OS=Rattus norvegicus GN=P4hb PE=1 SV=2	P04785		11	11	21	18	23	21	9	8		1
TRUE	Empty	Cluster of Glutathione S-transferase Mu 2 OS=Rattus norvegicus GN=Gstm2 PE=1 SV=2 (P08010)	P08010 [2]	TRUE	25	25	14	13	15	15	6	6	1	3
TRUE	Empty	Arginase-1 OS=Rattus norvegicus GN=Arg1 PE=1 SV=2	P07824		12	13	17	16	14	16	12	11		
TRUE	Empty	Alcohol dehydrogenase 1 OS=Rattus norvegicus GN=Adh1 PE=1 SV=3	P06757		7	7	12	12	12	13	12	14		
TRUE	Empty	Long-chain specific acyl-CoA dehydrogenase, mitochondrial OS=Rattus norvegicus GN=Acadl PE=1 SV=1	P15650		8	7	17	20	17	20	15	14		1
TRUE	Empty	Thiosulfate sulfurtransferase OS=Rattus norvegicus GN=Tst PE=1 SV=3	P24329		5	5	15	14	15	17	17	16	2	3
TRUE	Empty	Trifunctional enzyme subunit alpha, mitochondrial OS=Rattus norvegicus GN=Hadha PE=1 SV=2	Q64428			1	21	19	16	19	19	13		
TRUE	Empty	Cluster of Keratin, type II cytoskeletal 8 OS=Rattus norvegicus GN=Krt8 PE=1 SV=3 (Q10758)	Q10758 [3]	TRUE	5	5	19	20	17	19	14	14	1	3
TRUE	Empty	Ornithine carbamoyltransferase, mitochondrial OS=Rattus norvegicus GN=Otc PE=1 SV=1	P00481		14	13	15	13	10	12	11	9	1	1
TRUE	Empty	Dimethylglycine dehydrogenase, mitochondrial OS=Rattus norvegicus GN=Dmgdh PE=1 SV=1	Q63342		2	1	18	22	21	19	16	14	2	3
TRUE	Empty	Cluster of 4-trimethylaminobutyraldehyde dehydrogenase OS=Rattus norvegicus GN=Aldh9a1 PE=1 SV=1 (Q9JLJ3)	Q9JLJ3 [2]	TRUE	1		18	18	17	18	19	20		1
TRUE	Empty	Electron transfer flavoprotein subunit beta OS=Rattus norvegicus GN=Etfb PE=2 SV=3	Q68FU3		10	10	12	13	13	12	15	11	3	4
TRUE	Empty	3-hydroxyacyl-CoA dehydrogenase type-2 OS=Rattus norvegicus GN=Hsd17b10 PE=1 SV=3	O70351		9	8	12	12	14	11	10	8	2	2
TRUE	Empty	Alpha-aminoadipic semialdehyde dehydrogenase OS=Rattus norvegicus GN=Aldh7a1 PE=1 SV=2	Q64057		15	14	13	11	15	15	11	12		
TRUE	Empty	Fatty acid-binding protein, liver OS=Rattus norvegicus GN=Fabp1 PE=1 SV=1	P02692		7	7	8	7	9	7	9	8		
TRUE	Empty	Cluster of Tubulin beta-4B chain OS=Rattus norvegicus GN=Tubb4b PE=1 SV=1 (Q6P9T8)	Q6P9T8 [3]	TRUE	7	8	19	16	14	16	15	14		3
TRUE	Empty	Cytosolic 10-formyltetrahydrofolate dehydrogenase OS=Rattus norvegicus GN=Aldh1l1 PE=1 SV=3	P28037		3	4	19	16	18	19	17	17	3	5
TRUE	Empty	Cluster of Glutathione S-transferase alpha-1 OS=Rattus norvegicus GN=Gsta1 PE=1 SV=3 (P00502)	P00502 [2]	TRUE	13	13	12	12	13	12	12	12	1	1
TRUE	Empty	Stress-70 protein, mitochondrial OS=Rattus norvegicus GN=Hspa9 PE=1 SV=3	P48721	TRUE	11	12	18	16	16	17	14	14		
TRUE	Empty	Cluster of Hemoglobin subunit beta-1 OS=Rattus norvegicus GN=Hbb PE=1 SV=3 (P02091)	P02091 [4]	TRUE	17	17	8	8	6	7	5	5		1
TRUE	Empty	Superoxide dismutase [Cu-Zn] OS=Rattus norvegicus GN=Sod1 PE=1 SV=2	P07632		15	16	9	9	9	9	3	2		
TRUE	Empty	Formimidoyltransferase-cyclodeaminase OS=Rattus norvegicus GN=Ftcd PE=1 SV=4	O88618		6	6	11	9	11	10	11	12	6	9
TRUE	Empty	Aspartate aminotransferase, mitochondrial OS=Rattus norvegicus GN=Got2 PE=1 SV=2	P00507		5	5	12	13	12	13	14	14	1	1
TRUE	Empty	Enoyl-CoA hydratase, mitochondrial OS=Rattus norvegicus GN=Echs1 PE=1 SV=1	P14604		11	12	10	10	10	12	7	9		
TRUE	Empty	Isocitrate dehydrogenase [NADP] cytoplasmic OS=Rattus norvegicus GN=Idh1 PE=1 SV=1	P41562	TRUE	10	11	13	14	14	13	9	10		
TRUE	Empty	Cystathionine gamma-lyase OS=Rattus norvegicus GN=Cth PE=1 SV=2	P18757		4	3	11	12	12	12	8	9	1	1
TRUE	Empty	Cluster of 3-alpha-hydroxysteroid dehydrogenase OS=Rattus norvegicus GN=Akr1c9 PE=1 SV=1 (P23457)	P23457 [2]	TRUE	2	2	14	12	14	13	14	13	1	1
TRUE	Empty	Elongation factor 1-alpha 1 OS=Rattus norvegicus GN=Eef1a1 PE=1 SV=1	P62630		2	3	11	12	11	12	9	9		
TRUE	Empty	Transketolase OS=Rattus norvegicus GN=Tkt PE=1 SV=1	P50137		2	2	13	13	11	12	15	14	1	
TRUE	Empty	Cluster of Pyruvate kinase isozymes R/L OS=Rattus norvegicus GN=Pklr PE=2 SV=2 (P12928)	P12928 [4]	TRUE	2	3	14	14	15	16	13	13	3	5
TRUE	Empty	Delta-1-pyrroline-5-carboxylate dehydrogenase, mitochondrial OS=Rattus norvegicus GN=Aldh4a1 PE=1 SV=1	P0C2X9		4	5	14	13	14	14	14	13	1	1
TRUE	Empty	ATP synthase subunit d, mitochondrial OS=Rattus norvegicus GN=Atp5h PE=1 SV=3	P31399		13	14	5	7	7	6	8	6		
TRUE	Empty	Peroxiredoxin-1 OS=Rattus norvegicus GN=Prdx1 PE=1 SV=1	Q63716	TRUE	16	15	10	11	10	9	8	9		
TRUE	Empty	Cluster of Tubulin alpha-1C chain OS=Rattus norvegicus GN=Tuba1c PE=1 SV=1 (Q6AYZ1)	Q6AYZ1 [2]	TRUE	4	7	15	13	12	12	10	9	1	3
TRUE	Empty	Ferritin light chain 1 OS=Rattus norvegicus GN=Ftl1 PE=1 SV=3	P02793		9	9	7	7	6	6	6	6		2
TRUE	Empty	Epoxide hydrolase 1 OS=Rattus norvegicus GN=Ephx1 PE=1 SV=1	P07687				18	14	17	17	7	5	2	1
TRUE	Empty	Protein disulfide-isomerase A3 OS=Rattus norvegicus GN=Pdia3 PE=1 SV=2	P11598		12	13	10	11	7	9	9	13	2	1
TRUE	Empty	D-beta-hydroxybutyrate dehydrogenase, mitochondrial OS=Rattus norvegicus GN=Bdh1 PE=1 SV=2	P29147		9	9	13	14	13	14	11	12		
TRUE	Empty	Hemoglobin subunit alpha-1/2 OS=Rattus norvegicus GN=Hba1 PE=1 SV=3	P01946		7	7	8	6	7	6	7	8		
TRUE	Empty	Choline dehydrogenase, mitochondrial OS=Rattus norvegicus GN=Chdh PE=1 SV=1	Q6UPE0		2	3	12	8	11	10	14	12	1	2
TRUE	Empty	Alpha-enolase OS=Rattus norvegicus GN=Eno1 PE=1 SV=4	P04764		9	9	9	10	9	8	5	6		1
TRUE	Empty	Cluster of Bifunctional ATP-dependent dihydroxyacetone kinase/FAD-AMP lyase (cyclizing) OS=Rattus norvegicus GN=Dak PE=1 SV=1 (Q4KLZ6)	Q4KLZ6	TRUE	8	7	11	11	11	12	8	5	2	4
TRUE	Empty	Carbonic anhydrase 3 OS=Rattus norvegicus GN=Ca3 PE=1 SV=3	P14141		5	5	12	9	9	9	8	8		
TRUE	Empty	Acetyl-CoA acetyltransferase, mitochondrial OS=Rattus norvegicus GN=Acat1 PE=1 SV=1	P17764		3	4	11	12	12	11	13	12		
TRUE	Empty	Hydroxyacyl-coenzyme A dehydrogenase, mitochondrial OS=Rattus norvegicus GN=Hadh PE=2 SV=1	Q9WVK7		4	6	10	11	9	11	5	4	1	1
TRUE	Empty	Catechol O-methyltransferase OS=Rattus norvegicus GN=Comt PE=1 SV=2	P22734 (+1)		17	16	6	5	6	4	5	5		
TRUE	Empty	Phosphoglycerate kinase 1 OS=Mus musculus GN=Pgk1 PE=1 SV=4	P09411 (+1)		10	11	8	7	9	9	8	6		
TRUE	Empty	3-ketoacyl-CoA thiolase A, peroxisomal OS=Rattus norvegicus GN=Acaa1a PE=2 SV=2	P21775		7	7	10	10	9	9	8	8	2	2
TRUE	Empty	3-oxo-5-beta-steroid 4-dehydrogenase OS=Rattus norvegicus GN=Akr1d1 PE=1 SV=1	P31210				11	11	10	11	11	8	2	3
TRUE	Empty	Dihydrolipoyl dehydrogenase, mitochondrial OS=Rattus norvegicus GN=Dld PE=1 SV=1	Q6P6R2		2	2	9	9	8	8	10	10	3	2
TRUE	Empty	Fructose-1,6-bisphosphatase 1 OS=Rattus norvegicus GN=Fbp1 PE=1 SV=2	P19112		8	9	9	7	10	8	8	9		2
TRUE	Empty	Cluster of Histone H2B type 1 OS=Rattus norvegicus PE=1 SV=2 (Q00715)	Q00715 [2]	TRUE	1	1	10	6	9	7	10	10	4	2
TRUE	Empty	Glycerol-3-phosphate dehydrogenase [NAD(+)], cytoplasmic OS=Rattus norvegicus GN=Gpd1 PE=1 SV=4	O35077		8	7	10	10	11	12	9	8		1
TRUE	Empty	Endoplasmin OS=Rattus norvegicus GN=Hsp90b1 PE=1 SV=2	Q66HD0	TRUE	7	8	12	11	11	12	8	6	1	2
TRUE	Empty	Prohibitin OS=Rattus norvegicus GN=Phb PE=1 SV=1	P67779		7	9	9	11	9	8	10	8	1	1
TRUE	Empty	Peroxisomal bifunctional enzyme OS=Rattus norvegicus GN=Ehhadh PE=1 SV=2	P07896				12	13	16	11	10	9	1	5
TRUE	Empty	ATP-citrate synthase OS=Rattus norvegicus GN=Acly PE=1 SV=1	P16638				16	15	11	11	9	9	2	3
TRUE	Empty	Cytochrome P450 2C13, male-specific OS=Rattus norvegicus GN=Cyp2c13 PE=1 SV=1	P20814	TRUE	6	5	12	12	13	15	6	8	3	3
TRUE	Empty	2,4-dienoyl-CoA reductase, mitochondrial OS=Rattus norvegicus GN=Decr1 PE=1 SV=2	Q64591		4	5	10	10	11	10	11	10		
TRUE	Empty	Fumarate hydratase, mitochondrial OS=Rattus norvegicus GN=Fh PE=1 SV=1	P14408 (+1)		8	8	8	10	8	7	9	7	1	2
TRUE	Empty	ATP synthase subunit O, mitochondrial OS=Rattus norvegicus GN=Atp5o PE=1 SV=1	Q06647		5	4	9	9	9	10	8	9	1	1
TRUE	Empty	Cytosol aminopeptidase OS=Rattus norvegicus GN=Lap3 PE=1 SV=1	Q68FS4 (+1)		4	4	12	12	12	11	9	8	3	2
TRUE	Empty	4-hydroxyphenylpyruvate dioxygenase OS=Rattus norvegicus GN=Hpd PE=1 SV=3	P32755		3	3	13	9	12	11	7	10		1
TRUE	Empty	Cluster of Glutathione S-transferase alpha-3 OS=Rattus norvegicus GN=Gsta3 PE=1 SV=3 (P04904)	P04904 [2]	TRUE	7	8	6	8	9	8	8	10	1	
TRUE	Empty	Histone H4 OS=Rattus norvegicus GN=Hist1h4b PE=1 SV=2	P62804				11	8	11	11	5	7		
TRUE	Empty	Cluster of Cytochrome P450 4A14 OS=Rattus norvegicus GN=Cyp4a14 PE=1 SV=2 (P20817)	P20817 [2]	TRUE			13	11	9	8	13	12	1	3
TRUE	Empty	Maleylacetoacetate isomerase OS=Rattus norvegicus GN=Gstz1 PE=1 SV=2	P57113		8	9	8	8	6	8	5	6	1	
TRUE	Empty	Cytochrome P450 2C7 OS=Rattus norvegicus GN=Cyp2c7 PE=1 SV=2	P05179	TRUE	2	1	12	11	14	13	8	5	1	2
TRUE	Empty	Cluster of UDP-glucuronosyltransferase 2B2 OS=Rattus norvegicus GN=Ugt2b PE=1 SV=1 (P08541)	P08541 [3]	TRUE	7	7	17	14	12	12	7	5		
TRUE	Empty	Very long-chain specific acyl-CoA dehydrogenase, mitochondrial OS=Rattus norvegicus GN=Acadvl PE=1 SV=1	P45953		9	9	9	8	9	7	4	5		1
TRUE	Empty	Triosephosphate isomerase OS=Rattus norvegicus GN=Tpi1 PE=1 SV=2	P48500		14	14	5	6	6	5	5	4		
TRUE	Empty	Glutathione peroxidase 1 OS=Rattus norvegicus GN=Gpx1 PE=1 SV=4	P04041		7	7	9	6	7	8	7	8		1
TRUE	Empty	Agmatinase, mitochondrial OS=Rattus norvegicus GN=Agmat PE=2 SV=1	Q0D2L3		8	9	4	4	3	3	3	4		4
TRUE	Empty	Cytochrome P450 2C11 OS=Rattus norvegicus GN=Cyp2c11 PE=1 SV=1	P08683	TRUE	9	8	11	12	10	9	3	3	1	1
TRUE	Empty	2-oxoisovalerate dehydrogenase subunit alpha, mitochondrial (Fragment) OS=Rattus norvegicus GN=Bckdha PE=1 SV=1	P11960			1	11	10	8	8	9	9	1	2
TRUE	Empty	Peptidyl-prolyl cis-trans isomerase A OS=Rattus norvegicus GN=Ppia PE=1 SV=2	P10111	TRUE	6	6	7	7	7	8	7	7		2
TRUE	Empty	Transitional endoplasmic reticulum ATPase OS=Rattus norvegicus GN=Vcp PE=1 SV=3	P46462		2	2	11	16	11	7	9	7	1	2
TRUE	Empty	Sarcosine dehydrogenase, mitochondrial OS=Rattus norvegicus GN=Sardh PE=1 SV=2	Q64380		1	1	11	12	11	9	8	7	3	4
TRUE	Empty	Prohibitin-2 OS=Rattus norvegicus GN=Phb2 PE=1 SV=1	Q5XIH7				6	9	7	7	11	10	2	2
TRUE	Empty	Cytochrome b5 OS=Rattus norvegicus GN=Cyb5a PE=1 SV=2	P00173 (+1)		6	7	5	5	5	5	3	2		
TRUE	Empty	Cluster of L-lactate dehydrogenase A chain OS=Rattus norvegicus GN=Ldha PE=1 SV=1 (P04642)	P04642	TRUE	8	9	8	7	9	7	7	9	1	1
TRUE	Empty	Fatty aldehyde dehydrogenase OS=Rattus norvegicus GN=Aldh3a2 PE=1 SV=1	P30839			1	11	12	10	10	5	3	1	
TRUE	Empty	Enoyl-CoA delta isomerase 1, mitochondrial OS=Rattus norvegicus GN=Eci1 PE=1 SV=1	P23965		4	3	6	4	5	7	9	8		1
TRUE	Empty	Phenylalanine-4-hydroxylase OS=Rattus norvegicus GN=Pah PE=1 SV=3	P04176		3	2	10	10	9	8	5	5		1
TRUE	Empty	Alpha-methylacyl-CoA racemase OS=Rattus norvegicus GN=Amacr PE=1 SV=3	P70473		7	6	9	7	8	9	7	7	1	
TRUE	Empty	Adenosylhomocysteinase OS=Rattus norvegicus GN=Ahcy PE=1 SV=3	P10760		1	1	7	9	8	9	6	7		1
TRUE	Empty	10 kDa heat shock protein, mitochondrial OS=Rattus norvegicus GN=Hspe1 PE=1 SV=3	P26772		9	10	7	6	6	4	8	7	1	
TRUE	Empty	Ferritin heavy chain OS=Rattus norvegicus GN=Fth1 PE=1 SV=3	P19132		9	11	5	5	5	5	1	1	1	1
TRUE	Empty	3-hydroxyisobutyrate dehydrogenase, mitochondrial OS=Rattus norvegicus GN=Hibadh PE=1 SV=3	P29266		6	8	9	8	5	4	6	5		
TRUE	Empty	Heat shock protein HSP 90-beta OS=Rattus norvegicus GN=Hsp90ab1 PE=1 SV=4	P34058	TRUE	4	6	16	16	14	15	8	7	2	1
TRUE	Empty	Kynurenine/alpha-aminoadipate aminotransferase, mitochondrial OS=Rattus norvegicus GN=Aadat PE=1 SV=1	Q64602		1	1	7	5	7	9	5	5	2	2
TRUE	Empty	Aconitate hydratase, mitochondrial OS=Rattus norvegicus GN=Aco2 PE=1 SV=2	Q9ER34				8	9	7	8	9	10	1	
TRUE	Empty	Serum albumin OS=Rattus norvegicus GN=Alb PE=1 SV=2	P02770		10	10	8	8	6	6	6	3	1	1
TRUE	Empty	Cytochrome P450 2D26 OS=Rattus norvegicus GN=Cyp2d26 PE=2 SV=2	P10634	TRUE			13	15	16	15	11	11		
TRUE	Empty	Acyl-CoA-binding protein OS=Rattus norvegicus GN=Dbi PE=1 SV=3	P11030		7	6	5	4	3	4	2	2		
TRUE	Empty	Fumarylacetoacetase OS=Rattus norvegicus GN=Fah PE=1 SV=1	P25093		6	7	6	6	6	8	5	5		1
TRUE	Empty	Regucalcin OS=Rattus norvegicus GN=Rgn PE=1 SV=3	Q03336		2	2	7	5	9	8	9	6	1	1
TRUE	Empty	Bile acid-CoA:amino acid N-acyltransferase OS=Rattus norvegicus GN=Baat PE=1 SV=2	Q63276		3	3	10	9	8	5	8	6		
TRUE	Empty	Probable 2-oxoglutarate dehydrogenase E1 component DHKTD1, mitochondrial OS=Rattus norvegicus GN=Dhtkd1 PE=2 SV=1	Q4KLP0				7	7	9	9	4	5	2	3
TRUE	Empty	Peroxisomal trans-2-enoyl-CoA reductase OS=Rattus norvegicus GN=Pecr PE=2 SV=1	Q9WVK3		1		6	8	7	7	8	9		
TRUE	Empty	Sorbitol dehydrogenase OS=Rattus norvegicus GN=Sord PE=1 SV=4	P27867		3	3	7	7	7	7	8	5	1	2
TRUE	Empty	Adenylate kinase 2, mitochondrial OS=Rattus norvegicus GN=Ak2 PE=2 SV=2	P29410 (+1)		9	9	5	5	6	5	6	6		
TRUE	Empty	Apoptosis-inducing factor 1, mitochondrial OS=Rattus norvegicus GN=Aifm1 PE=1 SV=1	Q9JM53				7	10	10	8	11	9	1	1
TRUE	Empty	Ribonuclease UK114 OS=Rattus norvegicus GN=Hrsp12 PE=1 SV=3	P52759		9	10	5	5	5	5	3	4		
TRUE	Empty	Cluster of Tropomyosin alpha-3 chain OS=Rattus norvegicus GN=Tpm3 PE=1 SV=2 (Q63610)	Q63610 [6]	TRUE	2	3	11	12	10	9	1		4	2
TRUE	Empty	Cytochrome b-c1 complex subunit 2, mitochondrial OS=Rattus norvegicus GN=Uqcrc2 PE=1 SV=2	P32551		3	3	9	9	9	6	7	5		
TRUE	Empty	Ubiquitin-40S ribosomal protein S27a OS=Rattus norvegicus GN=Rps27a PE=1 SV=2	P62982		7	8	4	4	5	4	4	3		
TRUE	Empty	Peroxiredoxin-6 OS=Rattus norvegicus GN=Prdx6 PE=1 SV=3	O35244		7	8	8	6	6	7	2	4	1	2
TRUE	Empty	Non-specific lipid-transfer protein OS=Rattus norvegicus GN=Scp2 PE=1 SV=3	P11915		14	14	5	4	4	4	2	2		
TRUE	Empty	Cytochrome c oxidase subunit 2 OS=Uromys caudimaculatus GN=MT-CO2 PE=3 SV=1	Q38RU4 (+15)		2	1	3	4	4	4	5	4	1	2
TRUE	Empty	Myosin light polypeptide 6 OS=Rattus norvegicus GN=Myl6 PE=1 SV=3	Q64119		7	7	5	3	5	5	1	3		
TRUE	Empty	Cluster of Cytochrome P450 2D10 OS=Rattus norvegicus GN=Cyp2d10 PE=2 SV=1 (P12939)	P12939 [2]	TRUE	2	2	16	12	14	15	10	8		1
TRUE	Empty	Cluster of Nucleoside diphosphate kinase B OS=Rattus norvegicus GN=Nme2 PE=1 SV=1 (P19804)	P19804 [2]	TRUE	13	11	4	4	5	4	2	2		
TRUE	Empty	Phosphoenolpyruvate carboxykinase, cytosolic [GTP] OS=Rattus norvegicus GN=Pck1 PE=1 SV=1	P07379		3	4	11	11	10	7	3	4	1	1
TRUE	Empty	Microsomal glutathione S-transferase 1 OS=Rattus norvegicus GN=Mgst1 PE=1 SV=3	P08011		1	1	8	6	7	6	3	4		
TRUE	Empty	ATP synthase-coupling factor 6, mitochondrial OS=Rattus norvegicus GN=Atp5j PE=1 SV=1	P21571		8	7	4	4	4	4		2		
TRUE	Empty	Omega-amidase NIT2 OS=Rattus norvegicus GN=Nit2 PE=1 SV=1	Q497B0		2	1	6	8	6	7	9	8	1	
TRUE	Empty	Cytochrome c oxidase subunit 5A, mitochondrial OS=Rattus norvegicus GN=Cox5a PE=1 SV=1	P11240		7	7	2	4	4	3	3	3		
TRUE	Empty	Clathrin heavy chain 1 OS=Rattus norvegicus GN=Cltc PE=1 SV=3	P11442				13	10	8	9	3	4	1	2
TRUE	Empty	Bile acyl-CoA synthetase OS=Rattus norvegicus GN=Slc27a5 PE=1 SV=1	Q9ES38				8	8	7	6	3	3		2
TRUE	Empty	Histone H1.4 OS=Rattus norvegicus GN=Hist1h1e PE=1 SV=3	P15865			1	5	4	5	5	5	5		
TRUE	Empty	Trifunctional enzyme subunit beta, mitochondrial OS=Rattus norvegicus GN=Hadhb PE=1 SV=1	Q60587				8	9	10	7	7	6	2	1
TRUE	Empty	Cluster of 14-3-3 protein zeta/delta OS=Rattus norvegicus GN=Ywhaz PE=1 SV=1 (P63102)	P63102 [7]	TRUE	21	21	2	3	1	1				
TRUE	Empty	Cytochrome P450 2E1 OS=Rattus norvegicus GN=Cyp2e1 PE=1 SV=4	P05182		3	3	7	6	7	6	4	4	1	1
TRUE	Empty	Propionyl-CoA carboxylase beta chain, mitochondrial OS=Rattus norvegicus GN=Pccb PE=2 SV=1	P07633				6	7	6	6	8	6	3	2
TRUE	Empty	Cluster of Isoform 2 of Peroxisomal acyl-coenzyme A oxidase 1 OS=Rattus norvegicus GN=Acox1 (P07872-2)	P07872-2 [2]	TRUE	1	2	8	7	7	7	5	4	2	4
TRUE	Empty	Farnesyl pyrophosphate synthase OS=Rattus norvegicus GN=Fdps PE=2 SV=2	P05369		6	6	6	4	5	5	1	1	1	1
TRUE	Empty	Alpha-actinin-4 OS=Rattus norvegicus GN=Actn4 PE=1 SV=2	Q9QXQ0		6	5	9	7	7	6	3	2	2	3
TRUE	Empty	Cluster of Histone H2A type 1 OS=Rattus norvegicus PE=1 SV=2 (P02262)	P02262 [8]	TRUE	1	1	5	7	5	5	5	5		
TRUE	Empty	Calreticulin OS=Rattus norvegicus GN=Calr PE=1 SV=1	P18418		4	7	7	7	7	6	1	1		
TRUE	Empty	Peroxiredoxin-5, mitochondrial OS=Rattus norvegicus GN=Prdx5 PE=1 SV=1	Q9R063 (+1)		7	6	8	7	5	6	2	2		
TRUE	Empty	Cluster of UDP-glucuronosyltransferase 1-1 OS=Rattus norvegicus GN=Ugt1a1 PE=1 SV=1 (Q64550)	Q64550	TRUE	3	3	8	7	8	8	6	7		1
TRUE	Empty	Sulfite oxidase, mitochondrial OS=Rattus norvegicus GN=Suox PE=1 SV=2	Q07116		2	3	4	5	4	4	4	5	2	3
TRUE	Empty	ADP/ATP translocase 2 OS=Rattus norvegicus GN=Slc25a5 PE=1 SV=3	Q09073		1	1	7	7	6	6	7	6	1	
TRUE	Empty	Propionyl-CoA carboxylase alpha chain, mitochondrial OS=Rattus norvegicus GN=Pcca PE=1 SV=3	P14882				9	5	9	9	5	6		
TRUE	Empty	Pyruvate dehydrogenase E1 component subunit beta, mitochondrial OS=Rattus norvegicus GN=Pdhb PE=1 SV=2	P49432		3	3	6	5	5	7	4	3		1
TRUE	Empty	Abhydrolase domain-containing protein 14B OS=Rattus norvegicus GN=Abhd14b PE=2 SV=1	Q6DGG1		6	7	6	5	5	4	4	4		1
TRUE	Empty	Cluster of Cytochrome P450 2A1 OS=Rattus norvegicus GN=Cyp2a1 PE=1 SV=2 (P11711)	P11711 [2]	TRUE			9	9	9	9	6	6		1
TRUE	Empty	Elongation factor 2 OS=Rattus norvegicus GN=Eef2 PE=1 SV=4	P05197				5	6	4	4	7	8	1	1
TRUE	Empty	3 beta-hydroxysteroid dehydrogenase type 5 OS=Rattus norvegicus GN=Hsd3b5 PE=2 SV=3	P27364		1	1	5	7	4	6	3	7	1	1
TRUE	Empty	Peroxisomal multifunctional enzyme type 2 OS=Rattus norvegicus GN=Hsd17b4 PE=1 SV=3	P97852				11	9	7	8	6	5		
TRUE	Empty	Protein disulfide-isomerase A6 OS=Rattus norvegicus GN=Pdia6 PE=1 SV=2	Q63081		3	3	7	7	5	6	6	6	1	1
TRUE	Empty	Glycogen phosphorylase, liver form OS=Rattus norvegicus GN=Pygl PE=1 SV=5	P09811				7	9	5	10	6	5		1
TRUE	Empty	Dihydropteridine reductase OS=Rattus norvegicus GN=Qdpr PE=1 SV=1	P11348		6	7	5	5	3	5	3	3		
TRUE	Empty	Argininosuccinate lyase OS=Rattus norvegicus GN=Asl PE=2 SV=1	P20673		9	9	5	4	3	4	3	4		
TRUE	Empty	NADH-ubiquinone oxidoreductase 75 kDa subunit, mitochondrial OS=Rattus norvegicus GN=Ndufs1 PE=1 SV=1	Q66HF1		2	2	8	7	8	7	4	4	1	
TRUE	Empty	Cluster of Liver carboxylesterase 4 OS=Rattus norvegicus PE=2 SV=2 (Q64573)	Q64573 [2]	TRUE			8	10	8	7	7	6		
TRUE	Empty	Sulfotransferase 1A1 OS=Rattus norvegicus GN=Sult1a1 PE=1 SV=1	P17988		6	6	5	4	5	4	4	4		
TRUE	Empty	Isocitrate dehydrogenase [NADP], mitochondrial OS=Rattus norvegicus GN=Idh2 PE=1 SV=2	P56574	TRUE	5	5	8	6	4	6	4	4		
TRUE	Empty	3-mercaptopyruvate sulfurtransferase OS=Rattus norvegicus GN=Mpst PE=1 SV=3	P97532		2	2	5	7	6	3	7	6	2	
TRUE	Empty	Adenylate kinase isoenzyme 4, mitochondrial OS=Rattus norvegicus GN=Ak4 PE=2 SV=1	Q9WUS0		7	5	6	6	5	6	2	2	1	1
TRUE	Empty	Dipeptidyl peptidase 4 OS=Rattus norvegicus GN=Dpp4 PE=1 SV=2	P14740		15	16	2	2	1	1		1		
TRUE	Empty	Protein disulfide-isomerase A4 OS=Rattus norvegicus GN=Pdia4 PE=1 SV=2	P38659				10	11	9	7	4	2		
TRUE	Empty	Sulfotransferase 1C1 OS=Rattus norvegicus GN=Sult1c1 PE=1 SV=1	P50237		6	6	4	3	3	3	4	2		
TRUE	Empty	Succinate dehydrogenase [ubiquinone] flavoprotein subunit, mitochondrial OS=Rattus norvegicus GN=Sdha PE=1 SV=1	Q920L2		1	1	5	3	4	4	4	4	2	1
TRUE	Empty	Cluster of Retinol dehydrogenase 3 OS=Rattus norvegicus GN=Rdh3 PE=1 SV=1 (P50169)	P50169 [2]	TRUE		1	8	6	8	5	3	3	1	1
TRUE	Empty	Carboxylesterase 1D OS=Rattus norvegicus GN=Ces1d PE=1 SV=2	P16303		2	2	6	5	5	7	4	3		
TRUE	Empty	4-aminobutyrate aminotransferase, mitochondrial OS=Rattus norvegicus GN=Abat PE=1 SV=3	P50554				6	6	6	6	4	4		1
TRUE	Empty	Serum paraoxonase/arylesterase 1 OS=Rattus norvegicus GN=Pon1 PE=1 SV=3	P55159		5	5	6	6	5	5	2	2		1
TRUE	Empty	Calmodulin OS=Homo sapiens GN=CALM1 PE=1 SV=2	P62158 (+1)		6	5	3	3	3	3	1	1		
TRUE	Empty	Hydroxymethylglutaryl-CoA lyase, mitochondrial OS=Rattus norvegicus GN=Hmgcl PE=2 SV=1	P97519		8	8	2	2	2	3	3	3	1	
TRUE	Empty	Cluster of Retinal dehydrogenase 1 OS=Rattus norvegicus GN=Aldh1a1 PE=1 SV=3 (P51647)	P51647 [2]	TRUE	3	3	7	9	4	6	8	7		1
TRUE	Empty	Alpha-1-inhibitor 3 OS=Rattus norvegicus GN=A1i3 PE=1 SV=1	P14046		11	10	6	6	5	2	1	1		
TRUE	Empty	Phosphatidylethanolamine-binding protein 1 OS=Rattus norvegicus GN=Pebp1 PE=1 SV=3	P31044		6	7	7	6	6	3	1	2		
TRUE	Empty	Peroxisomal acyl-coenzyme A oxidase 2 OS=Rattus norvegicus GN=Acox2 PE=1 SV=1	P97562				7	5	5	6	9	5	1	4
TRUE	Empty	Electron transfer flavoprotein-ubiquinone oxidoreductase, mitochondrial OS=Rattus norvegicus GN=Etfdh PE=2 SV=1	Q6UPE1		3	3	4	4	5	6	6	6	2	3
TRUE	Empty	Cluster of Cytochrome P450 3A2 OS=Rattus norvegicus GN=Cyp3a2 PE=1 SV=2 (P05183)	P05183	TRUE	1	1	6	7	7	6	5	6		
TRUE	Empty	Alpha-aminoadipic semialdehyde synthase, mitochondrial OS=Rattus norvegicus GN=Aass PE=2 SV=1	A2VCW9				7	7	4	6	6	6	1	1
TRUE	Empty	Corticosteroid 11-beta-dehydrogenase isozyme 1 OS=Rattus norvegicus GN=Hsd11b1 PE=1 SV=2	P16232 (+1)		1	1	5	6	5	4	3	2	1	2
TRUE	Empty	Elongation factor Tu, mitochondrial OS=Rattus norvegicus GN=Tufm PE=1 SV=1	P85834				7	5	6	8	6	5	1	
TRUE	Empty	Beta-ureidopropionase OS=Rattus norvegicus GN=Upb1 PE=1 SV=1	Q03248		2	3	7	5	5	6	5	4		
TRUE	Empty	Membrane-associated progesterone receptor component 1 OS=Rattus norvegicus GN=Pgrmc1 PE=1 SV=3	P70580		8	6	3	3	3	2	2	2	1	
TRUE	Empty	Delta(3,5)-Delta(2,4)-dienoyl-CoA isomerase, mitochondrial OS=Rattus norvegicus GN=Ech1 PE=1 SV=2	Q62651		6	6	4	2	4	3	4	4		1
TRUE	Empty	Myosin-9 OS=Rattus norvegicus GN=Myh9 PE=1 SV=3	Q62812				8	11	6	6	5	4	1	
TRUE	Empty	Cluster of Sodium/potassium-transporting ATPase subunit alpha-1 OS=Rattus norvegicus GN=Atp1a1 PE=1 SV=1 (P06685)	P06685	TRUE	7	7	6	4	5	4	2	2		
TRUE	Empty	Adenosine kinase OS=Rattus norvegicus GN=Adk PE=1 SV=3	Q64640		3	2	2	2	1	2	4	3	1	1
TRUE	Empty	Selenium-binding protein 1 OS=Rattus norvegicus GN=Selenbp1 PE=1 SV=1	Q8VIF7		1	1	9	9	7	6	4	5		1
TRUE	Empty	Cytochrome P450 2C6 OS=Rattus norvegicus GN=Cyp2c6 PE=2 SV=2	P05178	TRUE	3	1	9	6	8	7	2	3	3	2
TRUE	Empty	Cytochrome P450 2D3 OS=Rattus norvegicus GN=Cyp2d3 PE=2 SV=2	P12938	TRUE	1	1	12	11	13	13	7	9		
TRUE	Empty	Aspartate aminotransferase, cytoplasmic OS=Rattus norvegicus GN=Got1 PE=1 SV=3	P13221		4	5	5	6	5	5	2	1		1
TRUE	Empty	S-adenosylmethionine synthase isoform type-1 OS=Rattus norvegicus GN=Mat1a PE=1 SV=2	P13444		1	1	5	5	5	6	4	3		
TRUE	Empty	Protein DJ-1 OS=Rattus norvegicus GN=Park7 PE=1 SV=1	O88767		6	6	1	2	2	2	2	1		
TRUE	Empty	NADPH--cytochrome P450 reductase OS=Rattus norvegicus GN=Por PE=1 SV=3	P00388				4	6	5	3	4	6	1	
TRUE	Empty	ATP synthase subunit b, mitochondrial OS=Rattus norvegicus GN=Atp5f1 PE=1 SV=1	P19511				6	5	4	5	6	6		
TRUE	Empty	Purine nucleoside phosphorylase OS=Rattus norvegicus GN=Pnp PE=1 SV=1	P85973		1		8	8	5	6	3	4	1	2
TRUE	Empty	40S ribosomal protein S19 OS=Rattus norvegicus GN=Rps19 PE=2 SV=3	P17074				5	4	5	6	5	3		
TRUE	Empty	Glutathione S-transferase kappa 1 OS=Rattus norvegicus GN=Gstk1 PE=1 SV=3	P24473		5	4	4	3	3	3	2	2		
TRUE	Empty	Sterol-4-alpha-carboxylate 3-dehydrogenase, decarboxylating OS=Rattus norvegicus GN=Nsdhl PE=2 SV=1	Q5PPL3		1	2	5	3	4	5	1	2		
TRUE	Empty	Transaldolase OS=Rattus norvegicus GN=Taldo1 PE=1 SV=2	Q9EQS0		9	8	2	2	3	3	1	1	1	1
TRUE	Empty	Isovaleryl-CoA dehydrogenase, mitochondrial OS=Rattus norvegicus GN=Ivd PE=1 SV=2	P12007		3	4	5	6	7	4	3	2		
TRUE	Empty	Succinyl-CoA ligase [ADP/GDP-forming] subunit alpha, mitochondrial OS=Rattus norvegicus GN=Suclg1 PE=2 SV=2	P13086				5	5	4	4	5	6		
TRUE	Empty	Alpha-1-antiproteinase OS=Rattus norvegicus GN=Serpina1 PE=1 SV=2	P17475		13	13								
TRUE	Empty	60S ribosomal protein L13 OS=Rattus norvegicus GN=Rpl13 PE=1 SV=2	P41123				4	2	5	6	7	6		
TRUE	Empty	Glycine N-acyltransferase OS=Rattus norvegicus GN=Glyat PE=2 SV=1	Q5PQT3		1	1	6	6	5	6	2	2		1
TRUE	Empty	Cytochrome b-c1 complex subunit 1, mitochondrial OS=Rattus norvegicus GN=Uqcrc1 PE=1 SV=1	Q68FY0	TRUE	4	5	4	2	3	5	4	6	2	2
TRUE	Empty	Hydroxyacylglutathione hydrolase, mitochondrial OS=Rattus norvegicus GN=Hagh PE=1 SV=2	O35952 (+1)		1	1	4	3	3	3	4	4		
TRUE	Empty	Short-chain specific acyl-CoA dehydrogenase, mitochondrial OS=Rattus norvegicus GN=Acads PE=1 SV=2	P15651		1	1	7	7	4	5	2	3		
TRUE	Empty	ATP synthase subunit gamma, mitochondrial OS=Rattus norvegicus GN=Atp5c1 PE=1 SV=2	P35435				4	4	5	4	6	6		
TRUE	Empty	Cytochrome c, somatic OS=Mus musculus GN=Cycs PE=1 SV=2	P62897 (+1)		2	2	4	4	4	5	4	3		
TRUE	Empty	Medium-chain specific acyl-CoA dehydrogenase, mitochondrial OS=Rattus norvegicus GN=Acadm PE=1 SV=1	P08503				4	3	4	4	5	5	1	
TRUE	Empty	Staphylococcal nuclease domain-containing protein 1 OS=Rattus norvegicus GN=Snd1 PE=2 SV=1	Q66X93				5	7	6	7	2	3		1
TRUE	Empty	Aflatoxin B1 aldehyde reductase member 2 OS=Rattus norvegicus GN=Akr7a2 PE=1 SV=2	Q8CG45		4	3	4	3	3	3	2	2	2	2
TRUE	Empty	Cytoplasmic aconitate hydratase OS=Rattus norvegicus GN=Aco1 PE=1 SV=1	Q63270				3	3	1	3	3	3	2	2
TRUE	Empty	Cytochrome P450 2C23 OS=Rattus norvegicus GN=Cyp2c23 PE=2 SV=2	P24470	TRUE			4	7	4	4	5	4		
TRUE	Empty	D-dopachrome decarboxylase OS=Rattus norvegicus GN=Ddt PE=1 SV=3	P80254		6	6	5	5	2	2	2	1		
TRUE	Empty	Ubiquinone biosynthesis protein COQ9, mitochondrial OS=Rattus norvegicus GN=Coq9 PE=2 SV=2	Q68FT1		7	7	1	2		1			1	1
TRUE	Empty	Annexin A6 OS=Rattus norvegicus GN=Anxa6 PE=1 SV=2	P48037		4	2	5	7	1	3	2	3	1	1
TRUE	Empty	Sulfotransferase family cytosolic 1B member 1 OS=Rattus norvegicus GN=Sult1b1 PE=1 SV=2	P52847		4	4	3	4	3	3	4	2		
TRUE	Empty	Dihydrolipoyllysine-residue succinyltransferase component of 2-oxoglutarate dehydrogenase complex, mitochondrial OS=Rattus norvegicus GN=Dlst PE=1 SV=2	Q01205		2	4	5	4	5	6	3	2		
TRUE	Empty	Transgelin-2 OS=Rattus norvegicus GN=Tagln2 PE=1 SV=1	Q5XFX0		10	9								
TRUE	Empty	Long-chain-fatty-acid--CoA ligase 5 OS=Rattus norvegicus GN=Acsl5 PE=2 SV=1	O88813	TRUE			6	8	5	6	6	4		
TRUE	Empty	Apolipoprotein E OS=Rattus norvegicus GN=Apoe PE=1 SV=2	P02650		9	10					1	1	2	
TRUE	Empty	Uricase OS=Rattus norvegicus GN=Uox PE=1 SV=3	P09118				5	4	4	4	3	4		
TRUE	Empty	Carnitine O-palmitoyltransferase 2, mitochondrial OS=Rattus norvegicus GN=Cpt2 PE=1 SV=1	P18886		1		5	7	4	3	4	3	1	
TRUE	Empty	Phosphoglycerate mutase 1 OS=Rattus norvegicus GN=Pgam1 PE=1 SV=4	P25113		9	7	1	2	2	2	4	3	1	1
TRUE	Empty	40S ribosomal protein SA OS=Rattus norvegicus GN=Rpsa PE=1 SV=3	P38983		5	4	3	4	5	3	1	3		3
TRUE	Empty	60S ribosomal protein L8 OS=Rattus norvegicus GN=Rpl8 PE=2 SV=2	P62919				4	4	4	4	4	3	1	1
TRUE	Empty	NAD kinase domain-containing protein 1 OS=Rattus norvegicus GN=Nadkd1 PE=2 SV=1	Q1HCL7				7	3	4	6	2	3	1	2
TRUE	Empty	Synaptic vesicle membrane protein VAT-1 homolog OS=Rattus norvegicus GN=Vat1 PE=1 SV=1	Q3MIE4		10	11			1	2	1	1		1
TRUE	Empty	ATP synthase subunit g, mitochondrial OS=Rattus norvegicus GN=Atp5l PE=1 SV=2	Q6PDU7		3	3	2	2	2	2	2	2		
TRUE	Empty	Protein NDRG2 OS=Rattus norvegicus GN=Ndrg2 PE=1 SV=1	Q8VBU2		6	5			2	1	3	3		1
TRUE	Empty	Ornithine aminotransferase, mitochondrial OS=Rattus norvegicus GN=Oat PE=1 SV=1	P04182				3	5	4	5	2	1		2
TRUE	Empty	Thioredoxin-dependent peroxide reductase, mitochondrial OS=Rattus norvegicus GN=Prdx3 PE=1 SV=2	Q9Z0V6		6	5	3	4	2	3				1
TRUE	Empty	Dolichyl-diphosphooligosaccharide--protein glycosyltransferase subunit 1 OS=Rattus norvegicus GN=Rpn1 PE=2 SV=1	P07153		1	1	4	3	3	2	4	5		1
TRUE	Empty	Superoxide dismutase [Mn], mitochondrial OS=Rattus norvegicus GN=Sod2 PE=1 SV=2	P07895		4	4	4	3	2	3	1	2		
TRUE	Empty	Cytochrome c oxidase subunit 5B, mitochondrial OS=Rattus norvegicus GN=Cox5b PE=1 SV=2	P12075		6	6	2	1	2	1				
TRUE	Empty	Aminopeptidase N OS=Rattus norvegicus GN=Anpep PE=1 SV=2	P15684		11	10		1			1	2		
TRUE	Empty	Alcohol dehydrogenase [NADP(+)] OS=Rattus norvegicus GN=Akr1a1 PE=1 SV=2	P51635		1	1	5	6	4	5	2	3		1
TRUE	Empty	Enoyl-CoA hydratase domain-containing protein 3, mitochondrial OS=Rattus norvegicus GN=Echdc3 PE=2 SV=1	Q3MIE0		2	4	4	5	4	2	3	2		
TRUE	Empty	Methylcrotonoyl-CoA carboxylase beta chain, mitochondrial OS=Rattus norvegicus GN=Mccc2 PE=2 SV=1	Q5XIT9				4	5	5	4	4	3	1	3
TRUE	Empty	Cathepsin B OS=Rattus norvegicus GN=Ctsb PE=1 SV=2	P00787		7	6	1		1	1				
TRUE	Empty	C-1-tetrahydrofolate synthase, cytoplasmic OS=Rattus norvegicus GN=Mthfd1 PE=1 SV=3	P27653				6	5	4	2	5	4		1
TRUE	Empty	40S ribosomal protein S7 OS=Rattus norvegicus GN=Rps7 PE=1 SV=1	P62083				4	5	3	3	2	4		
TRUE	Empty	Enoyl-CoA delta isomerase 2, mitochondrial OS=Rattus norvegicus GN=Eci2 PE=1 SV=1	Q5XIC0		4	4	3	3	4	4	3	4		
TRUE	Empty	Proteasome activator complex subunit 1 OS=Rattus norvegicus GN=Psme1 PE=2 SV=1	Q63797	TRUE	12	12								
TRUE	Empty	Cytochrome b5 type B OS=Rattus norvegicus GN=Cyb5b PE=1 SV=2	P04166		4	5	2	1	2	1	1	1		
TRUE	Empty	Probable proline dehydrogenase 2 OS=Rattus norvegicus GN=Prodh2 PE=2 SV=1	Q2V057					4	3	4	5	4	1	2
TRUE	Empty	Dihydropyrimidinase OS=Rattus norvegicus GN=Dpys PE=1 SV=2	Q63150				3	5	3	4	3	1	1	2
TRUE	Empty	40S ribosomal protein S3a OS=Rattus norvegicus GN=Rps3a PE=1 SV=2	P49242				4	3	4	4	3	2		
TRUE	Empty	Estrogen sulfotransferase, isoform 1 OS=Rattus norvegicus GN=Sult1e1 PE=2 SV=1	P52844		4	5	2	2	2	2	1	1	1	
TRUE	Empty	60S ribosomal protein L7a OS=Rattus norvegicus GN=Rpl7a PE=1 SV=2	P62425				4	3	4	4	3	4	1	
TRUE	Empty	40S ribosomal protein S3 OS=Rattus norvegicus GN=Rps3 PE=2 SV=1	P62909				5	4	3	4	4	4	1	
TRUE	Empty	Kynurenine--oxoglutarate transaminase 3 OS=Rattus norvegicus GN=Ccbl2 PE=2 SV=1	Q58FK9				6	3	5	3	3	3		
TRUE	Empty	Acetyl-CoA acetyltransferase, cytosolic OS=Rattus norvegicus GN=Acat2 PE=1 SV=1	Q5XI22		1	1	2	2	2	2	5	4		
TRUE	Empty	Ubiquilin-1 OS=Rattus norvegicus GN=Ubqln1 PE=1 SV=1	Q9JJP9		5	5	1	1	1					
TRUE	Empty	UDP-glucose 6-dehydrogenase OS=Rattus norvegicus GN=Ugdh PE=1 SV=1	O70199				5	6	3	3	1	2		
TRUE	Empty	Cytochrome c oxidase subunit 4 isoform 1, mitochondrial OS=Rattus norvegicus GN=Cox4i1 PE=1 SV=1	P10888		1	1	3	3	2	3	3	5		
TRUE	Empty	Phosphoglucomutase-1 OS=Rattus norvegicus GN=Pgm1 PE=1 SV=2	P38652		7	5	2	1	1	1	2	3	1	3
TRUE	Empty	Cluster of SEC14-like protein 2 OS=Rattus norvegicus GN=Sec14l2 PE=1 SV=1 (Q99MS0)	Q99MS0 [2]	TRUE			3	3	4	3	3	2	1	1
TRUE	Empty	Cluster of Myosin regulatory light chain RLC-A OS=Rattus norvegicus GN=Rlc-a PE=2 SV=2 (P13832)	P13832 [2]	TRUE	7	8	1	1						
TRUE	Empty	Malate dehydrogenase, cytoplasmic OS=Rattus norvegicus GN=Mdh1 PE=1 SV=3	O88989		4	3	6	4	4	2	2	2		
TRUE	Empty	Dihydrolipoyllysine-residue acetyltransferase component of pyruvate dehydrogenase complex, mitochondrial OS=Rattus norvegicus GN=Dlat PE=1 SV=3	P08461				4	5	3	3	3	4	1	1
TRUE	Empty	Sulfated glycoprotein 1 OS=Rattus norvegicus GN=Psap PE=1 SV=1	P10960		7	7	1		2	1				
TRUE	Empty	Serotransferrin OS=Rattus norvegicus GN=Tf PE=1 SV=3	P12346				4	7	3	4	3	3	1	
TRUE	Empty	Histidine ammonia-lyase OS=Rattus norvegicus GN=Hal PE=1 SV=1	P21213				4	5	3	1	5	4	1	
TRUE	Empty	Stomatin-like protein 2 OS=Rattus norvegicus GN=Stoml2 PE=1 SV=1	Q4FZT0		2	3	2	2	1	2	4	4	1	2
TRUE	Empty	Chaperone activity of bc1 complex-like, mitochondrial OS=Rattus norvegicus GN=Adck3 PE=2 SV=1	Q5BJQ0		3	3	1	2	2	2	4	4		
TRUE	Empty	60S ribosomal protein L7 OS=Rattus norvegicus GN=Rpl7 PE=1 SV=2	P05426				3	3	3	3	3	4		
TRUE	Empty	Guanidinoacetate N-methyltransferase OS=Rattus norvegicus GN=Gamt PE=1 SV=2	P10868		4	5	1	2	1		2	1		1
TRUE	Empty	Glycine N-methyltransferase OS=Rattus norvegicus GN=Gnmt PE=1 SV=2	P13255 (+1)		1		4	6	4	5	2	1		
TRUE	Empty	Amine oxidase [flavin-containing] B OS=Rattus norvegicus GN=Maob PE=1 SV=3	P19643				4	5	4	2	3	4		
TRUE	Empty	60S acidic ribosomal protein P0 OS=Rattus norvegicus GN=Rplp0 PE=1 SV=2	P19945		5	4	4	3	4	1				
TRUE	Empty	60S ribosomal protein L6 OS=Rattus norvegicus GN=Rpl6 PE=1 SV=5	P21533				4	3	4	4	7	3		
TRUE	Empty	Integrin beta-1 OS=Rattus norvegicus GN=Itgb1 PE=2 SV=1	P49134		11	9								
TRUE	Empty	Sideroflexin-1 OS=Rattus norvegicus GN=Sfxn1 PE=2 SV=4	Q63965		4	3	4	4	2	2	4	2		1
TRUE	Empty	Elongation factor 1-gamma OS=Rattus norvegicus GN=Eef1g PE=1 SV=3	Q68FR6		2	2	5	5	4	3	1	1		
TRUE	Empty	Major urinary protein OS=Rattus norvegicus PE=1 SV=1	P02761		2	3	2	2	2	2	1	1		
TRUE	Empty	Cytochrome P450 2B3 OS=Rattus norvegicus GN=Cyp2b3 PE=2 SV=1	P13107				2	4	3	4	3	3		
TRUE	Empty	Alpha-2-HS-glycoprotein OS=Rattus norvegicus GN=Ahsg PE=1 SV=2	P24090		7	7					1	1	1	1
TRUE	Empty	Cystathionine beta-synthase OS=Rattus norvegicus GN=Cbs PE=1 SV=3	P32232 (+2)				3	3	3	4	2	3	1	1
TRUE	Empty	Very long-chain acyl-CoA synthetase OS=Rattus norvegicus GN=Slc27a2 PE=1 SV=1	P97524				6	4	5	3				
TRUE	Empty	Hydroxyacid-oxoacid transhydrogenase, mitochondrial OS=Rattus norvegicus GN=Adhfe1 PE=1 SV=1	Q4QQW3		2	2	4	4	3	3	3	2		
TRUE	Empty	2-oxoglutarate dehydrogenase, mitochondrial OS=Rattus norvegicus GN=Ogdh PE=1 SV=1	Q5XI78				3	4	4	4	2	2	1	1
TRUE	Empty	Protein CDV3 homolog OS=Rattus norvegicus GN=Cdv3 PE=2 SV=1	Q5XIM5		5	5	1	1	1	1		1	1	1
TRUE	Empty	Carboxylesterase 1E OS=Rattus norvegicus GN=Ces1e PE=2 SV=1	Q63108	TRUE		1	3	5	3	3	3	6		
TRUE	Empty	Cysteine sulfinic acid decarboxylase OS=Rattus norvegicus GN=Csad PE=1 SV=1	Q64611				3	3	2	4	1		2	4
TRUE	Empty	Acyl-coenzyme A synthetase ACSM5, mitochondrial OS=Rattus norvegicus GN=Acsm5 PE=2 SV=1	Q6AYT9				5	3	4	4	1	1	3	2
TRUE	Empty	ATP synthase subunit e, mitochondrial OS=Rattus norvegicus GN=Atp5i PE=1 SV=3	P29419		3	2	3	4	2	3	1	1		
TRUE	Empty	Glutaminase liver isoform, mitochondrial OS=Rattus norvegicus GN=Gls2 PE=2 SV=3	P28492		1	2	1	2	2	1	1	1	1	2
TRUE	Empty	Histone H3.3 OS=Rattus norvegicus GN=H3f3b PE=1 SV=2	P84245 (+1)				1	1	2	2	4	5		1
TRUE	Empty	GrpE protein homolog 1, mitochondrial OS=Rattus norvegicus GN=Grpel1 PE=1 SV=2	P97576		7	8		1	1	1				1
TRUE	Empty	Glycerate kinase OS=Rattus norvegicus GN=Glyctk PE=2 SV=1	Q0VGK3		2	2	6	2	4	4	1	1		1
TRUE	Empty	UV excision repair protein RAD23 homolog B OS=Rattus norvegicus GN=Rad23b PE=1 SV=1	Q4KMA2		5	6	1	1	1	1				
TRUE	Empty	Leucine-rich repeat-containing protein 59 OS=Rattus norvegicus GN=Lrrc59 PE=1 SV=1	Q5RJR8		2	2	3	2	3	1	3	2		
TRUE	Empty	Asialoglycoprotein receptor 1 OS=Rattus norvegicus GN=Asgr1 PE=1 SV=2	P02706		6	8	1	1	1	2				
TRUE	Empty	Mesencephalic astrocyte-derived neurotrophic factor OS=Rattus norvegicus GN=Manf PE=1 SV=1	P0C5H9		8	7								
TRUE	Empty	Dolichyl-diphosphooligosaccharide--protein glycosyltransferase subunit 2 OS=Rattus norvegicus GN=Rpn2 PE=2 SV=2	P25235			1	5	7	2	3	1	1		
TRUE	Empty	Mitochondrial import inner membrane translocase subunit Tim13 OS=Rattus norvegicus GN=Timm13 PE=2 SV=1	P62076		5	5	2	1	1	1	1	1		
TRUE	Empty	Heat shock protein HSP 90-alpha OS=Rattus norvegicus GN=Hsp90aa1 PE=1 SV=3	P82995	TRUE	2	3	7	8	5	8	5	6	1	2
TRUE	Empty	Mitochondrial inner membrane protein (Fragment) OS=Rattus norvegicus GN=Immt PE=1 SV=1	Q3KR86				3	3	4	4	5	4		
TRUE	Empty	Methylcrotonoyl-CoA carboxylase subunit alpha, mitochondrial OS=Rattus norvegicus GN=Mccc1 PE=1 SV=1	Q5I0C3				4	2	3	3	3	3		
TRUE	Empty	Proteasome activator complex subunit 2 OS=Rattus norvegicus GN=Psme2 PE=2 SV=3	Q63798	TRUE	7	7	1		1				1	
TRUE	Empty	Voltage-dependent anion-selective channel protein 1 OS=Rattus norvegicus GN=Vdac1 PE=1 SV=4	Q9Z2L0		4	4	5	4	3	2				1
TRUE	Empty	UMP-CMP kinase OS=Rattus norvegicus GN=Cmpk1 PE=1 SV=2	Q4KM73		3	3	2	2	3	3	3	3		
TRUE	Empty	Acyl-coenzyme A synthetase ACSM1, mitochondrial OS=Mus musculus GN=Acsm1 PE=1 SV=1	Q91VA0	TRUE	2	1	4	5	4	3	3	1		
TRUE	Empty	Acyl-coenzyme A thioesterase 2, mitochondrial OS=Rattus norvegicus GN=Acot2 PE=1 SV=1	O55171				3	5	2	4	4	1	1	2
TRUE	Empty	60S acidic ribosomal protein P2 OS=Rattus norvegicus GN=Rplp2 PE=1 SV=2	P02401		6	6	2	2	2	2				
TRUE	Empty	Collagen alpha-1(I) chain OS=Rattus norvegicus GN=Col1a1 PE=1 SV=5	P02454		7	8	1	1	1					
TRUE	Empty	40S ribosomal protein S17 OS=Rattus norvegicus GN=Rps17 PE=2 SV=3	P04644				2	3	2	3	3	3		
TRUE	Empty	Integrin alpha-1 OS=Rattus norvegicus GN=Itga1 PE=1 SV=1	P18614		7	9								
TRUE	Empty	Granulins OS=Rattus norvegicus GN=Grn PE=1 SV=3	P23785		7	7								
TRUE	Empty	ATP synthase subunit delta, mitochondrial OS=Rattus norvegicus GN=Atp5d PE=1 SV=2	P35434		2	2	1	1	2	2	3	3		
TRUE	Empty	ES1 protein homolog, mitochondrial OS=Rattus norvegicus PE=1 SV=2	P56571				2	3	2	3	3	3		
TRUE	Empty	Profilin-1 OS=Rattus norvegicus GN=Pfn1 PE=1 SV=2	P62963				3	3	3	3	3	3		
TRUE	Empty	60S ribosomal protein L14 OS=Rattus norvegicus GN=Rpl14 PE=1 SV=3	Q63507				3	3	3	3	3	4		
TRUE	Empty	Dimethylaniline monooxygenase [N-oxide-forming] 1 OS=Rattus norvegicus GN=Fmo1 PE=1 SV=2	P36365				3	3	2	2	2	2	1	1
TRUE	Empty	Short/branched chain specific acyl-CoA dehydrogenase, mitochondrial OS=Rattus norvegicus GN=Acadsb PE=1 SV=1	P70584				2	2	2	2	2	1	1	2
TRUE	Empty	Dolichyl-diphosphooligosaccharide--protein glycosyltransferase 48 kDa subunit OS=Rattus norvegicus GN=Ddost PE=2 SV=1	Q641Y0				3	2	1	2	3	3		1
TRUE	Empty	17-beta-hydroxysteroid dehydrogenase 13 OS=Rattus norvegicus GN=Hsd17b13 PE=2 SV=1	Q5M875				3	2	3	3	2	3		2
TRUE	Empty	CD166 antigen OS=Rattus norvegicus GN=Alcam PE=1 SV=1	O35112		7	8								
TRUE	Empty	Serine protease inhibitor A3L OS=Rattus norvegicus GN=Serpina3l PE=1 SV=3	P05544	TRUE	11	8	1	1						
TRUE	Empty	Sepiapterin reductase OS=Rattus norvegicus GN=Spr PE=1 SV=1	P18297		6	6			1	1	1	1		
TRUE	Empty	Hypoxanthine-guanine phosphoribosyltransferase OS=Rattus norvegicus GN=Hprt1 PE=1 SV=1	P27605		7	7			1	1				1
TRUE	Empty	Nuclease-sensitive element-binding protein 1 OS=Rattus norvegicus GN=Ybx1 PE=1 SV=3	P62961		5	4	3	3	2	2	1	2		
TRUE	Empty	Carboxypeptidase Q OS=Rattus norvegicus GN=Cpq PE=1 SV=1	Q6IRK9		4	3	2	2	2	2	1	1		
TRUE	Empty	Alanine--glyoxylate aminotransferase 2, mitochondrial OS=Rattus norvegicus GN=Agxt2 PE=1 SV=2	Q64565				2	3	3	1	2	2		
TRUE	Empty	NADH dehydrogenase [ubiquinone] 1 alpha subcomplex subunit 10, mitochondrial OS=Rattus norvegicus GN=Ndufa10 PE=1 SV=1	Q561S0				2	2	2		2	1	2	3
TRUE	Empty	40S ribosomal protein S21 OS=Rattus norvegicus GN=Rps21 PE=1 SV=1	P05765		4	4						1		
TRUE	Empty	Alanine aminotransferase 1 OS=Rattus norvegicus GN=Gpt PE=1 SV=2	P25409				2	1	4	3	4	5		
TRUE	Empty	Lysosome membrane protein 2 OS=Rattus norvegicus GN=Scarb2 PE=1 SV=2	P27615		8	8								
TRUE	Empty	40S ribosomal protein S28 OS=Rattus norvegicus GN=Rps28 PE=1 SV=1	P62859		6	6								
TRUE	Empty	Ketohexokinase OS=Rattus norvegicus GN=Khk PE=1 SV=1	Q02974				4	5	3	3	1	1		3
TRUE	Empty	Trans-2-enoyl-CoA reductase, mitochondrial OS=Rattus norvegicus GN=Mecr PE=2 SV=1	Q9Z311		2	1	1	1	1	1	3	3		
TRUE	Empty	Dimethylaniline monooxygenase [N-oxide-forming] 5 OS=Rattus norvegicus GN=Fmo5 PE=1 SV=3	Q8K4C0				3	3	3	3	3	2		1
TRUE	Empty	CDGSH iron-sulfur domain-containing protein 1 OS=Rattus norvegicus GN=Cisd1 PE=3 SV=1	B0K020		1	1	2	2	2	1	2	2		
TRUE	Empty	Protein FAM136A OS=Rattus norvegicus GN=Fam136a PE=2 SV=1	B0BN94		4	4					1	1		
TRUE	Empty	NADH-cytochrome b5 reductase 3 OS=Rattus norvegicus GN=Cyb5r3 PE=1 SV=2	P20070 (+2)				3	2	3	3	2	2		
TRUE	Empty	Basigin OS=Rattus norvegicus GN=Bsg PE=1 SV=2	P26453 (+1)		4	5	1	1	1	1	1	2		1
TRUE	Empty	Plectin OS=Rattus norvegicus GN=Plec PE=1 SV=2	P30427				2	3	2	3	4	5		
TRUE	Empty	Hypoxia up-regulated protein 1 OS=Rattus norvegicus GN=Hyou1 PE=1 SV=1	Q63617		2	5	2	3	1					1
TRUE	Empty	Na(+)/H(+) exchange regulatory cofactor NHE-RF1 OS=Rattus norvegicus GN=Slc9a3r1 PE=1 SV=3	Q9JJ19		4	6	2	3	2	3				
TRUE	Empty	Mitochondrial import inner membrane translocase subunit Tim8 A OS=Rattus norvegicus GN=Timm8a PE=1 SV=1	Q9WVA1		5	5	1				1	1		1
TRUE	Empty	LIM and SH3 domain protein 1 OS=Rattus norvegicus GN=Lasp1 PE=1 SV=1	Q99MZ8		1	2	1	4	2	3	2	2	1	
TRUE	Empty	3-hydroxyanthranilate 3,4-dioxygenase OS=Rattus norvegicus GN=Haao PE=1 SV=2	P46953		1	1	3	3	3	2	2	2	1	
TRUE	Empty	Polymeric immunoglobulin receptor OS=Rattus norvegicus GN=Pigr PE=1 SV=1	P15083		7	6	1		1					
TRUE	Empty	40S ribosomal protein S16 OS=Rattus norvegicus GN=Rps16 PE=1 SV=2	P62250				4	4	2	3	1	1		
TRUE	Empty	40S ribosomal protein S10 OS=Rattus norvegicus GN=Rps10 PE=2 SV=1	P63326				3	2	2	3	3	3		
TRUE	Empty	6-phosphogluconate dehydrogenase, decarboxylating OS=Rattus norvegicus GN=Pgd PE=1 SV=1	P85968				4	4	1	4	2	2		
TRUE	Empty	6-phosphogluconolactonase OS=Rattus norvegicus GN=Pgls PE=1 SV=1	P85971		5	4	1	2	2	1	1	1		1
TRUE	Empty	Elongation factor 1-delta OS=Rattus norvegicus GN=Eef1d PE=1 SV=2	Q68FR9 (+1)		4	4	2	2	1	2	2			
TRUE	Empty	Isoamyl acetate-hydrolyzing esterase 1 homolog OS=Rattus norvegicus GN=Iah1 PE=2 SV=2	Q711G3	TRUE	6	7								
TRUE	Empty	Glutamine synthetase OS=Rattus norvegicus GN=Glul PE=1 SV=3	P09606		1	1	2	2	1	1	2	3		
TRUE	Empty	Aflatoxin B1 aldehyde reductase member 3 OS=Rattus norvegicus GN=Akr7a3 PE=1 SV=2	P38918		2	1	2	1	3	2	3	2	1	2
TRUE	Empty	Rab GDP dissociation inhibitor beta OS=Rattus norvegicus GN=Gdi2 PE=1 SV=2	P50399	TRUE	1		2	3	3	3	3	3		
TRUE	Empty	60S acidic ribosomal protein P1 OS=Rattus norvegicus GN=Rplp1 PE=3 SV=1	P19944		2	2	1	1	1	1	1	1		
TRUE	Empty	Cytochrome c oxidase subunit 6A1, mitochondrial OS=Rattus norvegicus GN=Cox6a1 PE=1 SV=2	P10818		2	2	2	2	1	2				
TRUE	Empty	Ras-related protein Rab-11B OS=Rattus norvegicus GN=Rab11b PE=2 SV=4	O35509		9	8								
TRUE	Empty	Succinate-semialdehyde dehydrogenase, mitochondrial OS=Rattus norvegicus GN=Aldh5a1 PE=1 SV=2	P51650 (+1)				3	1	2	2	3	3		1
TRUE	Empty	Voltage-dependent anion-selective channel protein 2 OS=Rattus norvegicus GN=Vdac2 PE=1 SV=2	P81155				3	3	3	3	2	2		
TRUE	Empty	Estradiol 17-beta-dehydrogenase 8 OS=Rattus norvegicus GN=Hsd17b8 PE=2 SV=1	Q6MGB5				2	1	1	2	3	3		2
TRUE	Empty	Ectonucleoside triphosphate diphosphohydrolase 5 OS=Rattus norvegicus GN=Entpd5 PE=2 SV=1	Q6P6S9		4	3	4	3	1	1				
TRUE	Empty	Amine oxidase [flavin-containing] A OS=Rattus norvegicus GN=Maoa PE=1 SV=1	P21396				2	1	4	4	1	3	1	
TRUE	Empty	Delta-aminolevulinic acid dehydratase OS=Rattus norvegicus GN=Alad PE=1 SV=1	P06214		1	1	3	2	2	1	1	2	1	1
TRUE	Empty	Cytosolic non-specific dipeptidase OS=Rattus norvegicus GN=Cndp2 PE=1 SV=1	Q6Q0N1		1		1	1	2	2	2	2	1	
TRUE	Empty	Solute carrier organic anion transporter family member 1A4 OS=Rattus norvegicus GN=Slco1a4 PE=2 SV=1	O35913		7	5	1	2						1
TRUE	Empty	Transthyretin OS=Rattus norvegicus GN=Ttr PE=1 SV=1	P02767		6	6								
TRUE	Empty	Cytochrome P450 2C70 OS=Rattus norvegicus GN=Cyp2c70 PE=2 SV=1	P19225	TRUE			3	4	3	4	1	1	2	2
TRUE	Empty	NADH dehydrogenase [ubiquinone] flavoprotein 2, mitochondrial OS=Rattus norvegicus GN=Ndufv2 PE=1 SV=2	P19234		4	5	2		1	1	2			
TRUE	Empty	Lysosomal acid phosphatase OS=Rattus norvegicus GN=Acp2 PE=1 SV=1	P20611		6	5								
TRUE	Empty	Calpastatin OS=Rattus norvegicus GN=Cast PE=1 SV=3	P27321 (+5)		5	5		2	1		1	1		
TRUE	Empty	60S ribosomal protein L23a OS=Rattus norvegicus GN=Rpl23a PE=2 SV=1	P62752				3	3	3	3	1	2		
TRUE	Empty	Heat shock protein 75 kDa, mitochondrial OS=Rattus norvegicus GN=Trap1 PE=1 SV=1	Q5XHZ0				4	4	3	3	3	4		
TRUE	Empty	Heterogeneous nuclear ribonucleoprotein M OS=Rattus norvegicus GN=Hnrnpm PE=1 SV=4	Q62826 (+1)				2	1	1	1	4	5	1	1
TRUE	Empty	Nucleobindin-1 OS=Rattus norvegicus GN=Nucb1 PE=1 SV=1	Q63083		6	7	1		1	1				
TRUE	Empty	Annexin A3 OS=Rattus norvegicus GN=Anxa3 PE=1 SV=4	P14669	TRUE	4	4	2	2	2	2			1	1
TRUE	Empty	40S ribosomal protein S8 OS=Rattus norvegicus GN=Rps8 PE=1 SV=2	P62243				3	2	3	3	1	2		
TRUE	Empty	Acetyl-CoA carboxylase 1 OS=Rattus norvegicus GN=Acaca PE=1 SV=1	P11497 (+1)				1	2	1	1	1	2	2	3
TRUE	Empty	Guanine nucleotide-binding protein subunit beta-2-like 1 OS=Rattus norvegicus GN=Gnb2l1 PE=1 SV=3	P63245		1		2	2	2	2	1	1		
TRUE	Empty	ATP synthase subunit f, mitochondrial OS=Rattus norvegicus GN=Atp5j2 PE=1 SV=1	D3ZAF6		1	1	2	2	1	3	1	2		2
TRUE	Empty	Serine protease inhibitor A3K OS=Rattus norvegicus GN=Serpina3k PE=1 SV=3	P05545	TRUE	6	7								
TRUE	Empty	Cytochrome b-c1 complex subunit Rieske, mitochondrial OS=Rattus norvegicus GN=Uqcrfs1 PE=1 SV=2	P20788		3	3								
TRUE	Empty	Peroxiredoxin-2 OS=Rattus norvegicus GN=Prdx2 PE=1 SV=3	P35704		5	5	1	2	1	2				
TRUE	Empty	Pterin-4-alpha-carbinolamine dehydratase OS=Homo sapiens GN=PCBD1 PE=1 SV=2	P61457 (+1)		6	6				1				
TRUE	Empty	Far upstream element-binding protein 2 OS=Rattus norvegicus GN=Khsrp PE=1 SV=1	Q99PF5		1	1	1	2	4	3		1	1	1
TRUE	Empty	Cadherin-2 OS=Rattus norvegicus GN=Cdh2 PE=1 SV=1	Q9Z1Y3		5	6								
TRUE	Empty	Cytochrome P450 1A2 OS=Rattus norvegicus GN=Cyp1a2 PE=1 SV=2	P04799				2	3	1		2	2		
TRUE	Empty	60S ribosomal protein L35 OS=Rattus norvegicus GN=Rpl35 PE=1 SV=3	P17078				3	2	2	2	1	1		
TRUE	Empty	T-complex protein 1 subunit gamma OS=Rattus norvegicus GN=Cct3 PE=1 SV=1	Q6P502		3	3	4	2	1		1	2		
TRUE	Empty	Heterogeneous nuclear ribonucleoprotein K OS=Rattus norvegicus GN=Hnrnpk PE=1 SV=1	P61980		1		3	2	3	2	2	1		
TRUE	Empty	Cysteine-rich protein 2 OS=Rattus norvegicus GN=Crip2 PE=2 SV=1	P36201				1	1	2	2	1	3		
TRUE	Empty	Peptidyl-prolyl cis-trans isomerase B OS=Rattus norvegicus GN=Ppib PE=2 SV=3	P24368	TRUE			2	4	3	3	1	2		
TRUE	Empty	Pyruvate dehydrogenase E1 component subunit alpha, somatic form, mitochondrial OS=Rattus norvegicus GN=Pdha1 PE=1 SV=2	P26284				1	2	2	2	2	1	1	1
TRUE	Empty	Cytochrome c oxidase subunit 7A2, mitochondrial OS=Rattus norvegicus GN=Cox7a2 PE=1 SV=1	P35171		2	2	1	1	1	1	1	1		
TRUE	Empty	60S ribosomal protein L10a OS=Rattus norvegicus GN=Rpl10a PE=1 SV=2	P62907				3	3	3	3	2	2		
TRUE	Empty	Adenine phosphoribosyltransferase OS=Rattus norvegicus GN=Aprt PE=1 SV=1	P36972		1	1	3	1	1	2	3	2		1
TRUE	Empty	60S ribosomal protein L21 OS=Rattus norvegicus GN=Rpl21 PE=1 SV=3	P20280				3	3	3	3	1	1		
TRUE	Empty	Histone H1.0 OS=Rattus norvegicus GN=H1f0 PE=2 SV=2	P43278				2	2	3	3	3	2		
TRUE	Empty	Glutamyl aminopeptidase OS=Rattus norvegicus GN=Enpep PE=1 SV=2	P50123		6	5								
TRUE	Empty	GTP-binding protein SAR1b OS=Rattus norvegicus GN=Sar1b PE=2 SV=1	Q5HZY2		5	5								
TRUE	Empty	Plastin-3 OS=Rattus norvegicus GN=Pls3 PE=2 SV=2	Q63598		3	4	3	2	1					
TRUE	Empty	Eukaryotic translation initiation factor 5A-1 OS=Rattus norvegicus GN=Eif5a PE=1 SV=3	Q3T1J1		3	3	1	1	1	1				
TRUE	Empty	Eukaryotic initiation factor 4A-II OS=Rattus norvegicus GN=Eif4a2 PE=1 SV=1	Q5RKI1				3	3	2	2	2	1		
TRUE	Empty	Lon protease homolog, mitochondrial OS=Rattus norvegicus GN=Lonp1 PE=2 SV=1	Q924S5				2	3	1	3	3			2
TRUE	Empty	S-formylglutathione hydrolase OS=Rattus norvegicus GN=Esd PE=1 SV=1	B0BNE5					2			2	2	1	1
TRUE	Empty	NADP-dependent malic enzyme OS=Rattus norvegicus GN=Me1 PE=1 SV=2	P13697		1	1	2	2	1	1	2	1		1
TRUE	Empty	Phosphate carrier protein, mitochondrial OS=Rattus norvegicus GN=Slc25a3 PE=1 SV=1	P16036				2	2	2	2	2	2		
TRUE	Empty	Carnitine O-palmitoyltransferase 1, liver isoform OS=Rattus norvegicus GN=Cpt1a PE=1 SV=2	P32198					2	3	2	2	2		1
TRUE	Empty	Translationally-controlled tumor protein OS=Rattus norvegicus GN=Tpt1 PE=1 SV=1	P63029		2	2	1	1	1	1				
TRUE	Empty	Methyltransferase-like protein 7B OS=Rattus norvegicus GN=Mettl7b PE=1 SV=1	Q562C4		1	1	2	2	2	2	1	1		
TRUE	Empty	Heterogeneous nuclear ribonucleoproteins A2/B1 OS=Rattus norvegicus GN=Hnrnpa2b1 PE=1 SV=1	A7VJC2 (+1)				1	1	1	2	3	3	1	1
TRUE	Empty	40S ribosomal protein S18 OS=Rattus norvegicus GN=Rps18 PE=1 SV=3	P62271				2	2	2	1	2	2	1	1
TRUE	Empty	Complement component 1 Q subcomponent-binding protein, mitochondrial OS=Rattus norvegicus GN=C1qbp PE=1 SV=2	O35796		3	3	1	1	1	1				
TRUE	Empty	Retinol-binding protein 1 OS=Rattus norvegicus GN=Rbp1 PE=1 SV=2	P02696		5	5								
TRUE	Empty	Dehydrogenase/reductase SDR family member 4 OS=Rattus norvegicus GN=Dhrs4 PE=2 SV=2	Q8VID1				1				4	3	2	1
TRUE	Empty	Nucleobindin-2 OS=Rattus norvegicus GN=Nucb2 PE=2 SV=1	Q9JI85		3	4	1	1	1	1	1	1		1
TRUE	Empty	UDP-glucuronosyltransferase 2B15 OS=Rattus norvegicus GN=Ugt2b15 PE=1 SV=1	P36511	TRUE	1	1	7	4	2	3	4	4		
TRUE	Empty	Glucose-6-phosphate isomerase OS=Rattus norvegicus GN=Gpi PE=1 SV=1	Q6P6V0				3	3	2	2	1	2		
TRUE	Empty	Vinculin OS=Rattus norvegicus GN=Vcl PE=1 SV=1	P85972				2	2	2	1	2	2		
TRUE	Empty	26S proteasome non-ATPase regulatory subunit 2 OS=Rattus norvegicus GN=Psmd2 PE=2 SV=1	Q4FZT9		2	1	2	2	2	2	1	1		
TRUE	Empty	Plasminogen activator inhibitor 1 RNA-binding protein OS=Rattus norvegicus GN=Serbp1 PE=1 SV=2	Q6AXS5 (+1)				2	2	1	2	2	1		
TRUE	Empty	40S ribosomal protein S15 OS=Rattus norvegicus GN=Rps15 PE=1 SV=2	P62845				2		2	2	2	1		
TRUE	Empty	Fatty acid-binding protein, brain OS=Rattus norvegicus GN=Fabp7 PE=1 SV=2	P55051		1	1	2	1	2	2	1			
TRUE	Empty	Fumarylacetoacetate hydrolase domain-containing protein 2 OS=Rattus norvegicus GN=Fahd2 PE=1 SV=1	B2RYW9		2	1	2	3	1	2	1	1		
TRUE	Empty	Glucokinase OS=Rattus norvegicus GN=Gck PE=1 SV=2	P17712 (+2)				2	1	1	1	2	1		
TRUE	Empty	Succinate dehydrogenase [ubiquinone] iron-sulfur subunit, mitochondrial OS=Rattus norvegicus GN=Sdhb PE=2 SV=2	P21913		4	4		1		2	1	1		
TRUE	Empty	Serum amyloid P-component OS=Rattus norvegicus GN=Apcs PE=2 SV=2	P23680		4	4								1
TRUE	Empty	Cathepsin D OS=Rattus norvegicus GN=Ctsd PE=1 SV=1	P24268		5	4			1	1				
TRUE	Empty	Proteasome subunit alpha type-5 OS=Rattus norvegicus GN=Psma5 PE=2 SV=1	P34064		3	3					1	1		
TRUE	Empty	60S ribosomal protein L24 OS=Rattus norvegicus GN=Rpl24 PE=1 SV=1	P83732				1	1	1	1	4	4		1
TRUE	Empty	Hexaprenyldihydroxybenzoate methyltransferase, mitochondrial OS=Rattus norvegicus GN=Coq3 PE=2 SV=2	Q63159		4	4	1			1	1			
TRUE	Empty	Citrate synthase, mitochondrial OS=Rattus norvegicus GN=Cs PE=1 SV=1	Q8VHF5		5	4	1	1	1		1			
TRUE	Empty	Retinoid-inducible serine carboxypeptidase OS=Rattus norvegicus GN=Scpep1 PE=2 SV=1	Q920A6		5	4								
TRUE	Empty	Vigilin OS=Rattus norvegicus GN=Hdlbp PE=1 SV=1	Q9Z1A6				4	1			4	3		
TRUE	Empty	60S ribosomal protein L11 OS=Rattus norvegicus GN=Rpl11 PE=1 SV=2	P62914				2	2	2	2	3	2		
TRUE	Empty	L-xylulose reductase OS=Rattus norvegicus GN=Dcxr PE=1 SV=1	Q920P0				3	2	2	2	2	1		
TRUE	Empty	Bifunctional epoxide hydrolase 2 OS=Rattus norvegicus GN=Ephx2 PE=1 SV=1	P80299					3		1	1	2	1	1
TRUE	Empty	40S ribosomal protein S20 OS=Rattus norvegicus GN=Rps20 PE=3 SV=1	P60868				2	2	2	2	1	1		
TRUE	Empty	60S ribosomal protein L17 OS=Rattus norvegicus GN=Rpl17 PE=2 SV=3	P24049				2	3	2	2	1			
TRUE	Empty	L-serine dehydratase/L-threonine deaminase OS=Rattus norvegicus GN=Sds PE=1 SV=3	P09367 (+1)			1	2	1	1	2	1	1	1	1
TRUE	Empty	Mitochondrial carnitine/acylcarnitine carrier protein OS=Rattus norvegicus GN=Slc25a20 PE=1 SV=1	P97521				3	2	1		2	2		1
TRUE	Empty	Carboxymethylenebutenolidase homolog OS=Rattus norvegicus GN=Cmbl PE=2 SV=1	Q7TP52		1		1	1	1	1	1	2		
TRUE	Empty	Clusterin OS=Rattus norvegicus GN=Clu PE=1 SV=2	P05371		3	3								1
TRUE	Empty	Asialoglycoprotein receptor 2 OS=Rattus norvegicus GN=Asgr2 PE=1 SV=4	P08290		5	4								
TRUE	Empty	Annexin A5 OS=Rattus norvegicus GN=Anxa5 PE=1 SV=3	P14668		4	3	1	1	1		1	1		
TRUE	Empty	GTP:AMP phosphotransferase, mitochondrial OS=Rattus norvegicus GN=Ak3 PE=2 SV=2	P29411		5	4						1		
TRUE	Empty	N(4)-(Beta-N-acetylglucosaminyl)-L-asparaginase OS=Rattus norvegicus GN=Aga PE=1 SV=2	P30919		4	3					1			
TRUE	Empty	Calnexin OS=Rattus norvegicus GN=Canx PE=1 SV=1	P35565		2		2	3	1	1	1			
TRUE	Empty	Endoplasmic reticulum resident protein 29 OS=Rattus norvegicus GN=Erp29 PE=1 SV=2	P52555		3	3	1		1	1	1	1		1
TRUE	Empty	Dipeptidyl peptidase 1 OS=Rattus norvegicus GN=Ctsc PE=1 SV=3	P80067		4	3	1	1				1		
TRUE	Empty	Ubiquitin-like modifier-activating enzyme 1 OS=Rattus norvegicus GN=Uba1 PE=1 SV=1	Q5U300				2	3	2		1	1		1
TRUE	Empty	Glycerol kinase OS=Rattus norvegicus GN=Gk PE=2 SV=1	Q63060		6	6								
TRUE	Empty	Transmembrane emp24 domain-containing protein 10 OS=Rattus norvegicus GN=Tmed10 PE=1 SV=2	Q63584				2	2	3	3		1		
TRUE	Empty	COP9 signalosome complex subunit 8 OS=Rattus norvegicus GN=Cops8 PE=2 SV=1	Q6P4Z9		4	4								
TRUE	Empty	Proteasome subunit alpha type-1 OS=Rattus norvegicus GN=Psma1 PE=1 SV=2	P18420				1	2	3	3	1			
TRUE	Empty	Dihydrofolate reductase OS=Rattus norvegicus GN=Dhfr PE=2 SV=3	Q920D2		3	3	1	1	1	1				
TRUE	Empty	Proteasome subunit beta type-1 OS=Rattus norvegicus GN=Psmb1 PE=1 SV=3	P18421				2	1			2	3	1	1
TRUE	Empty	Serum paraoxonase/lactonase 3 OS=Rattus norvegicus GN=Pon3 PE=2 SV=1	Q68FP2		2	2	1	1	2	3				
TRUE	Empty	Sterol 26-hydroxylase, mitochondrial OS=Rattus norvegicus GN=Cyp27a1 PE=1 SV=1	P17178				2	2	1	1	3			2
TRUE	Empty	T-complex protein 1 subunit alpha OS=Rattus norvegicus GN=Tcp1 PE=1 SV=1	P28480				1	1	2	2	2	1		
TRUE	Empty	Fatty-acid amide hydrolase 1 OS=Rattus norvegicus GN=Faah PE=1 SV=1	P97612				1	1	2	2				
TRUE	Empty	Cytochrome b-c1 complex subunit 6, mitochondrial OS=Rattus norvegicus GN=Uqcrh PE=2 SV=1	Q5M9I5		2	2	1	1	1	1				1
TRUE	Empty	Receptor expression-enhancing protein 6 OS=Rattus norvegicus GN=Reep6 PE=2 SV=1	Q5XI60		2	2				1	2	2		
TRUE	Empty	Arsenite methyltransferase OS=Rattus norvegicus GN=As3mt PE=1 SV=1	Q8VHT6				1	1	1	1	2	2		
TRUE	Empty	Acylpyruvase FAHD1, mitochondrial OS=Rattus norvegicus GN=Fahd1 PE=2 SV=1	Q6AYQ8		1	2	1		1	2	2	2		
TRUE	Empty	60S ribosomal protein L22 OS=Rattus norvegicus GN=Rpl22 PE=2 SV=2	P47198				2	2	2	1	1	1		
TRUE	Empty	Isocitrate dehydrogenase [NAD] subunit beta, mitochondrial OS=Rattus norvegicus GN=Idh3B PE=1 SV=1	Q68FX0				2		2	1	1	1	1	1
TRUE	Empty	T-complex protein 1 subunit delta OS=Rattus norvegicus GN=Cct4 PE=1 SV=3	Q7TPB1			1	2	2	1		1	1		2
TRUE	Empty	60S ribosomal protein L4 OS=Rattus norvegicus GN=Rpl4 PE=1 SV=3	P50878				1	2	2	3	1	1		
TRUE	Empty	Lysosome-associated membrane glycoprotein 1 OS=Rattus norvegicus GN=Lamp1 PE=1 SV=1	P14562		4	4								
TRUE	Empty	Carcinoembryonic antigen-related cell adhesion molecule 1 OS=Rattus norvegicus GN=Ceacam1 PE=1 SV=3	P16573		4	4								
TRUE	Empty	Myristoylated alanine-rich C-kinase substrate OS=Rattus norvegicus GN=Marcks PE=1 SV=2	P30009		3	4								
TRUE	Empty	Transgelin OS=Rattus norvegicus GN=Tagln PE=1 SV=2	P31232		5	4								
TRUE	Empty	Importin subunit beta-1 OS=Rattus norvegicus GN=Kpnb1 PE=1 SV=1	P52296 (+1)		4	4		1	1			1		
TRUE	Empty	Lysosomal acid lipase/cholesteryl ester hydrolase OS=Rattus norvegicus GN=Lipa PE=2 SV=1	Q64194		3	3		2						
TRUE	Empty	Alpha-N-acetylgalactosaminidase OS=Rattus norvegicus GN=Naga PE=2 SV=1	Q66H12		4	3	1			1				
TRUE	Empty	Na(+)/H(+) exchange regulatory cofactor NHE-RF3 OS=Rattus norvegicus GN=Pdzk1 PE=1 SV=2	Q9JJ40		5	4		1				1		
TRUE	Empty	Rho GDP-dissociation inhibitor 1 OS=Rattus norvegicus GN=Arhgdia PE=1 SV=1	Q5XI73		1	3	2	2		1	1	1		
TRUE	Empty	Cytochrome c oxidase subunit 6C-2 OS=Rattus norvegicus GN=Cox6c2 PE=1 SV=3	P11951				1	1	1	1	2	3		
TRUE	Empty	Rab GDP dissociation inhibitor alpha OS=Rattus norvegicus GN=Gdi1 PE=1 SV=1	P50398	TRUE			1		2	3	3	3		
TRUE	Empty	Kynurenine 3-monooxygenase OS=Rattus norvegicus GN=Kmo PE=1 SV=1	O88867				2	2	2	3	1	1		
TRUE	Empty	Leucine-rich PPR motif-containing protein, mitochondrial OS=Rattus norvegicus GN=Lrpprc PE=1 SV=1	Q5SGE0		1		1	1	3	2			1	1
TRUE	Empty	Macrophage migration inhibitory factor OS=Rattus norvegicus GN=Mif PE=1 SV=4	P30904		2	2	1	1	1	1		1		
TRUE	Empty	Destrin OS=Rattus norvegicus GN=Dstn PE=1 SV=3	Q7M0E3					2			2	2		
TRUE	Empty	40S ribosomal protein S4, X isoform OS=Rattus norvegicus GN=Rps4x PE=2 SV=2	P62703			1	3	2		1		1	1	1
TRUE	Empty	Peroxiredoxin-4 OS=Rattus norvegicus GN=Prdx4 PE=2 SV=1	Q9Z0V5	TRUE			4	3	4	2	2			
TRUE	Empty	Acyl-coenzyme A synthetase ACSM1, mitochondrial OS=Bos taurus GN=ACSM1 PE=1 SV=2	Q9BEA2	TRUE	2		2	2	3	3	1	1		
TRUE	Empty	Dihydropyrimidine dehydrogenase [NADP(+)] OS=Rattus norvegicus GN=Dpyd PE=2 SV=1	O89000				1	1	1	1	1	2	1	1
TRUE	Empty	Microtubule-associated protein 4 OS=Rattus norvegicus GN=Map4 PE=1 SV=1	Q5M7W5 (+1)				2	1	2	2	1	1		
TRUE	Empty	Cytochrome P450 2C55 OS=Rattus norvegicus GN=Cyp2c55 PE=2 SV=2	P33273	TRUE	2		3	3	3	3	1	1		
TRUE	Empty	Glutathione S-transferase alpha-4 OS=Rattus norvegicus GN=Gsta4 PE=1 SV=2	P14942	TRUE	4	4					2			
TRUE	Empty	Thymosin beta-4 OS=Rattus norvegicus GN=Tmsb4x PE=1 SV=2	P62329		3	3								
TRUE	Empty	40S ribosomal protein S12 OS=Rattus norvegicus GN=Rps12 PE=1 SV=2	P63324		2	3								
TRUE	Empty	Tumor protein D54 OS=Rattus norvegicus GN=Tpd52l2 PE=2 SV=1	Q6PCT3		4	4								
TRUE	Empty	Low affinity immunoglobulin gamma Fc region receptor II OS=Rattus norvegicus GN=Fcgr2 PE=2 SV=1	Q63203		3	4								
TRUE	Empty	40S ribosomal protein S25 OS=Rattus norvegicus GN=Rps25 PE=2 SV=1	P62853				2	3	2	3				
TRUE	Empty	NADH dehydrogenase [ubiquinone] iron-sulfur protein 4, mitochondrial OS=Rattus norvegicus GN=Ndufs4 PE=1 SV=1	Q5XIF3		3	3								
TRUE	Empty	Plasminogen OS=Rattus norvegicus GN=Plg PE=2 SV=2	Q01177				1	1	1	1	2	2		
TRUE	Empty	Vesicle-trafficking protein SEC22b OS=Rattus norvegicus GN=Sec22b PE=1 SV=3	Q4KM74				1	2	2	2	1	1		1
TRUE	Empty	Peroxisomal acyl-coenzyme A oxidase 3 OS=Rattus norvegicus GN=Acox3 PE=1 SV=1	Q63448				2		1	1	2	2		
TRUE	Empty	60S ribosomal protein L19 OS=Rattus norvegicus GN=Rpl19 PE=1 SV=1	P84100				1	1	1	1	2	3		
TRUE	Empty	Estradiol 17-beta-dehydrogenase 11 OS=Rattus norvegicus GN=Hsd17b11 PE=2 SV=1	Q6AYS8				2	2	1	1		1		1
TRUE	Empty	Protein ERGIC-53 OS=Rattus norvegicus GN=Lman1 PE=1 SV=1	Q62902				2	2	2	1	1			
TRUE	Empty	Glucokinase regulatory protein OS=Rattus norvegicus GN=Gckr PE=1 SV=3	Q07071				1	2	2		1		1	1
TRUE	Empty	Ras-related protein Rab-14 OS=Rattus norvegicus GN=Rab14 PE=1 SV=3	P61107				2	2	1	1				
TRUE	Empty	Glutathione S-transferase omega-1 OS=Rattus norvegicus GN=Gsto1 PE=1 SV=2	Q9Z339		1	1	2	2	1	1				
TRUE	Empty	2-oxoisovalerate dehydrogenase subunit beta, mitochondrial OS=Rattus norvegicus GN=Bckdhb PE=1 SV=3	P35738				1	1	2	1	2	2		
TRUE	Empty	Heterogeneous nuclear ribonucleoprotein A3 OS=Rattus norvegicus GN=Hnrnpa3 PE=1 SV=1	Q6URK4 (+1)				2	2	2	2	1		1	
TRUE	Empty	60S ribosomal protein L18 OS=Rattus norvegicus GN=Rpl18 PE=2 SV=2	P12001				2	1	2	2	1	1		1
TRUE	Empty	Alpha-tocopherol transfer protein OS=Rattus norvegicus GN=Ttpa PE=1 SV=1	P41034		1	1	1	2	1	1	1			1
TRUE	Empty	Small glutamine-rich tetratricopeptide repeat-containing protein alpha OS=Rattus norvegicus GN=Sgta PE=1 SV=1	O70593		4	3							1	1
TRUE	Empty	Glutathione S-transferase P OS=Rattus norvegicus GN=Gstp1 PE=1 SV=2	P04906		1	3		1	1	1				
TRUE	Empty	Haptoglobin OS=Rattus norvegicus GN=Hp PE=1 SV=3	P06866 (+1)		3	4	1							
TRUE	Empty	Solute carrier family 2, facilitated glucose transporter member 2 OS=Rattus norvegicus GN=Slc2a2 PE=2 SV=1	P12336		3	3							1	
TRUE	Empty	5'-nucleotidase OS=Rattus norvegicus GN=Nt5e PE=1 SV=1	P21588		4	3								
TRUE	Empty	60S ribosomal protein L12 OS=Rattus norvegicus GN=Rpl12 PE=2 SV=1	P23358			1	3	2	2	1				
TRUE	Empty	Dipeptidase 1 OS=Rattus norvegicus GN=Dpep1 PE=2 SV=2	P31430		4	3								
TRUE	Empty	Lumican OS=Rattus norvegicus GN=Lum PE=2 SV=1	P51886		4	5								
TRUE	Empty	Fatty acid-binding protein, epidermal OS=Rattus norvegicus GN=Fabp5 PE=1 SV=3	P55053		4	4								
TRUE	Empty	Intercellular adhesion molecule 1 OS=Rattus norvegicus GN=Icam1 PE=2 SV=1	Q00238		4	5								
TRUE	Empty	Tubulin-specific chaperone A OS=Rattus norvegicus GN=Tbca PE=1 SV=1	Q6PEC1		4	4	1							
TRUE	Empty	Mitochondrial import inner membrane translocase subunit Tim9 OS=Rattus norvegicus GN=Timm9 PE=1 SV=3	Q9WV97		3	3								
TRUE	Empty	Thioredoxin OS=Rattus norvegicus GN=Txn PE=1 SV=2	P11232		3	3					1			
TRUE	Empty	Phytanoyl-CoA dioxygenase, peroxisomal OS=Rattus norvegicus GN=Phyh PE=1 SV=2	P57093				3		2	1	2			
TRUE	Empty	60S ribosomal protein L5 OS=Rattus norvegicus GN=Rpl5 PE=1 SV=3	P09895				1		1	2	2	2		
TRUE	Empty	Proteasome subunit beta type-3 OS=Rattus norvegicus GN=Psmb3 PE=1 SV=1	P40112		2	1	1	1	1	1				
TRUE	Empty	Peptidyl-prolyl cis-trans isomerase F, mitochondrial OS=Rattus norvegicus GN=Ppif PE=1 SV=2	P29117					2		1	2	1		1
TRUE	Empty	T-complex protein 1 subunit epsilon OS=Rattus norvegicus GN=Cct5 PE=1 SV=1	Q68FQ0				1	1	1	2	1	2		1
TRUE	Empty	Copper transport protein ATOX1 OS=Rattus norvegicus GN=Atox1 PE=1 SV=1	Q9WUC4		2	2								
TRUE	Empty	60S ribosomal protein L28 OS=Mus musculus GN=Rpl28 PE=1 SV=2	P41105				1	1	1	1	2	3		
TRUE	Empty	Bile salt export pump OS=Rattus norvegicus GN=Abcb11 PE=1 SV=1	O70127				1	2	1	2	1			
TRUE	Empty	Vimentin OS=Rattus norvegicus GN=Vim PE=1 SV=2	P31000	TRUE			3	2	1	1	1	1		
TRUE	Empty	3-oxo-5-alpha-steroid 4-dehydrogenase 1 OS=Rattus norvegicus GN=Srd5a1 PE=1 SV=2	P24008 (+1)				2	1	2	2	1	1		
TRUE	Empty	Aldehyde dehydrogenase X, mitochondrial OS=Rattus norvegicus GN=Aldh1b1 PE=1 SV=1	Q66HF8	TRUE			2	2		2	2	2		1
TRUE	Empty	40S ribosomal protein S9 OS=Rattus norvegicus GN=Rps9 PE=1 SV=4	P29314				1	1	3	1		1	1	1
TRUE	Empty	Cluster of Heterogeneous nuclear ribonucleoprotein H OS=Rattus norvegicus GN=Hnrnph1 PE=1 SV=2 (Q8VHV7)	Q8VHV7 [4]	TRUE			1	2	2	1	1			
TRUE	Empty	RT1 class I histocompatibility antigen, AA alpha chain OS=Rattus norvegicus PE=1 SV=2	P16391		4	4								
TRUE	Empty	Acyl-protein thioesterase 1 OS=Rattus norvegicus GN=Lypla1 PE=1 SV=1	P70470		3	4							1	
TRUE	Empty	NADH dehydrogenase [ubiquinone] 1 alpha subcomplex subunit 5 OS=Rattus norvegicus GN=Ndufa5 PE=1 SV=3	Q63362		3	3								
TRUE	Empty	Myotrophin OS=Rattus norvegicus GN=Mtpn PE=1 SV=2	P62775		2	3	1	1		1				
TRUE	Empty	Platelet glycoprotein 4 OS=Rattus norvegicus GN=Cd36 PE=1 SV=3	Q07969		3	3								
TRUE	Empty	Glutamate--cysteine ligase regulatory subunit OS=Rattus norvegicus GN=Gclm PE=1 SV=1	P48508		3	3					1	1		
TRUE	Empty	Ras-related protein Rap-1A OS=Rattus norvegicus GN=Rap1a PE=1 SV=1	P62836 (+1)					1	1	1	2	1		
TRUE	Empty	Histidine triad nucleotide-binding protein 1 OS=Rattus norvegicus GN=Hint1 PE=1 SV=5	P62959		2	2		1						
TRUE	Empty	26S protease regulatory subunit 6A OS=Rattus norvegicus GN=Psmc3 PE=2 SV=1	Q63569				1	1	1	2	1	1		
TRUE	Empty	Dimethylaniline monooxygenase [N-oxide-forming] 3 OS=Rattus norvegicus GN=Fmo3 PE=1 SV=1	Q9EQ76				1	1	2	2			1	
TRUE	Empty	T-complex protein 1 subunit beta OS=Rattus norvegicus GN=Cct2 PE=1 SV=3	Q5XIM9		1		1						1	2
TRUE	Empty	NADH dehydrogenase [ubiquinone] 1 alpha subcomplex subunit 9, mitochondrial OS=Rattus norvegicus GN=Ndufa9 PE=1 SV=2	Q5BK63				1	2	1	1			1	
TRUE	Empty	Acyl-protein thioesterase 2 OS=Rattus norvegicus GN=Lypla2 PE=1 SV=1	Q9QYL8		2	2								
TRUE	Empty	Alcohol sulfotransferase A OS=Rattus norvegicus GN=St2a2 PE=1 SV=2	P22789			1	2	1	2	1		1		
TRUE	Empty	High mobility group nucleosome-binding domain-containing protein 5 OS=Rattus norvegicus GN=Hmgn5 PE=2 SV=1	B4F777		2	2								
TRUE	Empty	Cytochrome P450 4F4 OS=Rattus norvegicus GN=Cyp4f4 PE=2 SV=1	P51869 (+1)				1	2	1	1	1	1		1
TRUE	Empty	Ester hydrolase C11orf54 homolog OS=Rattus norvegicus PE=1 SV=1	Q5U2Q3		2	2				1		1		1
TRUE	Empty	Acyl-CoA synthetase family member 2, mitochondrial OS=Rattus norvegicus GN=Acsf2 PE=2 SV=1	Q499N5				1	2	1	1	1	1		1
TRUE	Empty	Glutathione S-transferase theta-2 OS=Rattus norvegicus GN=Gstt2 PE=1 SV=3	P30713				2	2	1	1	1			
TRUE	Empty	UDP-glucuronosyltransferase 2B1 OS=Rattus norvegicus GN=Ugt2b1 PE=2 SV=1	P09875				3	3	3	4		2		
TRUE	Empty	Cluster of Ras-related protein Rab-1A OS=Rattus norvegicus GN=Rab1A PE=1 SV=3 (Q6NYB7)	Q6NYB7 [2]	TRUE	3	3				1	1	1		
TRUE	Empty	Carboxylesterase 1C OS=Rattus norvegicus GN=Ces1c PE=1 SV=3	P10959	TRUE	2	3		1						
TRUE	Empty	Fetuin-B OS=Rattus norvegicus GN=Fetub PE=2 SV=1	Q9QX79		2	3								
TRUE	Empty	Peroxisomal biogenesis factor 19 OS=Rattus norvegicus GN=Pex19 PE=2 SV=1	Q9QYU1		2	3								
TRUE	Empty	Putative phospholipase B-like 2 OS=Rattus norvegicus GN=Plbd2 PE=1 SV=2	Q4QQW8		4	3								
TRUE	Empty	Prolargin OS=Rattus norvegicus GN=Prelp PE=2 SV=1	Q9EQP5		3	3								
TRUE	Empty	Peroxisomal membrane protein PEX14 OS=Rattus norvegicus GN=Pex14 PE=1 SV=1	Q642G4		2	3								
TRUE	Empty	26S protease regulatory subunit 7 OS=Rattus norvegicus GN=Psmc2 PE=1 SV=3	Q63347		1	2							1	3
TRUE	Empty	Protein phosphatase 1A OS=Rattus norvegicus GN=Ppm1a PE=1 SV=1	P20650								2	3		
TRUE	Empty	Leucine-rich repeat flightless-interacting protein 1 OS=Rattus norvegicus GN=Lrrfip1 PE=1 SV=1	Q66HF9		2	2								
TRUE	Empty	Bone marrow stromal antigen 2 OS=Rattus norvegicus GN=Bst2 PE=1 SV=1	Q811A2		2	2								
TRUE	Empty	Cytochrome b-c1 complex subunit 8 OS=Rattus norvegicus GN=Uqcrq PE=2 SV=1	Q7TQ16				1	1	1		2	2		
TRUE	Empty	Estradiol 17-beta-dehydrogenase 2 OS=Rattus norvegicus GN=Hsd17b2 PE=2 SV=1	Q62730				3		2	2				
TRUE	Empty	NADPH:adrenodoxin oxidoreductase, mitochondrial OS=Rattus norvegicus GN=Fdxr PE=1 SV=1	P56522					1			1	2		1
TRUE	Empty	Xylulose kinase OS=Rattus norvegicus GN=Xylb PE=2 SV=1	Q3MIF4				1		1	1	1	2		
TRUE	Empty	Aldehyde dehydrogenase family 8 member A1 OS=Homo sapiens GN=ALDH8A1 PE=1 SV=1	Q9H2A2				1	1	2	2				1
TRUE	Empty	26S proteasome non-ATPase regulatory subunit 9 OS=Rattus norvegicus GN=Psmd9 PE=1 SV=1	Q9WTV5		1	3			1	1				1
TRUE	Empty	Thioredoxin reductase 1, cytoplasmic OS=Rattus norvegicus GN=Txnrd1 PE=1 SV=5	O89049				1	1	2	1	2			
TRUE	Empty	26S protease regulatory subunit 8 OS=Rattus norvegicus GN=Psmc5 PE=1 SV=1	P62198				2	2	1				1	1
TRUE	Empty	60S ribosomal protein L10 OS=Rattus norvegicus GN=Rpl10 PE=1 SV=3	Q6PDV7				1	1	2	2		1		
TRUE	Empty	40S ribosomal protein S6 OS=Rattus norvegicus GN=Rps6 PE=1 SV=1	P62755				1	2	1	2				
TRUE	Empty	High mobility group protein B1 OS=Rattus norvegicus GN=Hmgb1 PE=1 SV=2	P63159				2	2	2	1				
TRUE	Empty	Prelamin-A/C OS=Rattus norvegicus GN=Lmna PE=1 SV=1	P48679					1	1	1	1	2		
TRUE	Empty	Polyadenylate-binding protein 1 OS=Rattus norvegicus GN=Pabpc1 PE=2 SV=1	Q9EPH8			1	1	1	1	2				
TRUE	Empty	Cluster of Moesin OS=Rattus norvegicus GN=Msn PE=1 SV=3 (O35763)	O35763	TRUE			2	3	1	1				
TRUE	Empty	    Moesin OS=Rattus norvegicus GN=Msn PE=1 SV=3	O35763	TRUE			2	3	1	1				
TRUE	Empty	    Ezrin OS=Homo sapiens GN=EZR PE=1 SV=4	P15311 (+2)	TRUE										
TRUE	Empty	Prefoldin subunit 2 OS=Rattus norvegicus GN=Pfdn2 PE=2 SV=1	B0BN18		2	3								
TRUE	Empty	Monocyte differentiation antigen CD14 OS=Rattus norvegicus GN=Cd14 PE=2 SV=2	Q63691		2	3								
TRUE	Empty	Vesicle-associated membrane protein 8 OS=Rattus norvegicus GN=Vamp8 PE=1 SV=1	Q9WUF4		3	3								
TRUE	Empty	Glycogenin-1 OS=Rattus norvegicus GN=Gyg1 PE=2 SV=4	O08730		2	3								
TRUE	Empty	Apolipoprotein A-IV OS=Rattus norvegicus GN=Apoa4 PE=2 SV=2	P02651		3	3								
TRUE	Empty	IgG receptor FcRn large subunit p51 OS=Rattus norvegicus GN=Fcgrt PE=1 SV=1	P13599		3	2								
TRUE	Empty	Lysosome-associated membrane glycoprotein 2 OS=Rattus norvegicus GN=Lamp2 PE=1 SV=2	P17046		3	3								
TRUE	Empty	40S ribosomal protein S14 OS=Rattus norvegicus GN=Rps14 PE=2 SV=3	P13471								3	3		
TRUE	Empty	Spectrin alpha chain, non-erythrocytic 1 OS=Rattus norvegicus GN=Sptan1 PE=1 SV=2	P16086				2	1	1	2				
TRUE	Empty	Heme oxygenase 2 OS=Rattus norvegicus GN=Hmox2 PE=1 SV=1	P23711		2	2								
TRUE	Empty	Antigen-presenting glycoprotein CD1d OS=Rattus norvegicus GN=Cd1d PE=2 SV=2	Q63493		2	2								
TRUE	Empty	Tricarboxylate transport protein, mitochondrial OS=Rattus norvegicus GN=Slc25a1 PE=1 SV=1	P32089				2		2	1	1			
TRUE	Empty	Dynactin subunit 2 OS=Rattus norvegicus GN=Dctn2 PE=1 SV=1	Q6AYH5		1	4								
TRUE	Empty	Spliceosome RNA helicase Ddx39b OS=Rattus norvegicus GN=Ddx39b PE=1 SV=3	Q63413					1			1	1	1	2
TRUE	Empty	60S ribosomal protein L36 OS=Rattus norvegicus GN=Rpl36 PE=1 SV=2	P39032				2	1	1	2				
TRUE	Empty	1,2-dihydroxy-3-keto-5-methylthiopentene dioxygenase OS=Rattus norvegicus GN=Adi1 PE=2 SV=1	Q562C9		3	2								
TRUE	Empty	Torsin-1A-interacting protein 1 OS=Rattus norvegicus GN=Tor1aip1 PE=1 SV=1	Q5PQX1 (+2)				1	1	2	2				
TRUE	Empty	Lipoamide acyltransferase component of branched-chain alpha-keto acid dehydrogenase complex, mitochondrial OS=Homo sapiens GN=DBT PE=1 SV=3	P11182				1	1		2		1		
TRUE	Empty	60S ribosomal protein L23 OS=Rattus norvegicus GN=Rpl23 PE=2 SV=1	P62832				2	2		1		1		
TRUE	Empty	NSFL1 cofactor p47 OS=Rattus norvegicus GN=Nsfl1c PE=1 SV=1	O35987				1		2	2		1		
TRUE	Empty	Sigma non-opioid intracellular receptor 1 OS=Rattus norvegicus GN=Sigmar1 PE=1 SV=1	Q9R0C9 (+1)		2	3								
TRUE	Empty	Cytochrome P450 3A18 OS=Rattus norvegicus GN=Cyp3a18 PE=2 SV=1	Q64581	TRUE			2	2	2		1	2		
TRUE	Empty	Pyridine nucleotide-disulfide oxidoreductase domain-containing protein 2 OS=Rattus norvegicus GN=Pyroxd2 PE=2 SV=1	Q68FT3				1		1	1	2	1		
TRUE	Empty	F-actin-capping protein subunit alpha-2 OS=Rattus norvegicus GN=Capza2 PE=1 SV=1	Q3T1K5				2	1	1	1		1		
TRUE	Empty	Acidic leucine-rich nuclear phosphoprotein 32 family member A OS=Rattus norvegicus GN=Anp32a PE=2 SV=1	P49911				1	1	1	1		2		
TRUE	Empty	Beta-hexosaminidase subunit alpha OS=Rattus norvegicus GN=Hexa PE=2 SV=1	Q641X3		2	3								
TRUE	Empty	Dipeptidyl peptidase 2 OS=Rattus norvegicus GN=Dpp7 PE=1 SV=1	Q9EPB1		2	3								
TRUE	Empty	Hepatoma-derived growth factor OS=Rattus norvegicus GN=Hdgf PE=1 SV=2	Q8VHK7		2	3								
TRUE	Empty	ADP-ribosylation factor 3 OS=Rattus norvegicus GN=Arf3 PE=1 SV=2	P61206 (+3)		1	3								
TRUE	Empty	Ethylmalonyl-CoA decarboxylase OS=Rattus norvegicus GN=Echdc1 PE=1 SV=1	Q6AYG5		2	3								
TRUE	Empty	Endothelin-converting enzyme 1 OS=Rattus norvegicus GN=Ece1 PE=1 SV=2	P42893 (+3)		3	2								
TRUE	Empty	L-gulonolactone oxidase OS=Rattus norvegicus GN=Gulo PE=1 SV=3	P10867					3		1	1			
TRUE	Empty	Galectin-3-binding protein OS=Rattus norvegicus GN=Lgals3bp PE=1 SV=2	O70513		3	2								
TRUE	Empty	Apolipoprotein A-II OS=Rattus norvegicus GN=Apoa2 PE=2 SV=1	P04638		1	2								
TRUE	Empty	Beta-2-microglobulin OS=Rattus norvegicus GN=B2m PE=1 SV=1	P07151		2	2								
TRUE	Empty	Adrenodoxin, mitochondrial OS=Rattus norvegicus GN=Fdx1 PE=2 SV=1	P24483		2	2						1		
TRUE	Empty	Mitochondrial fission 1 protein OS=Rattus norvegicus GN=Fis1 PE=1 SV=1	P84817 (+2)		2	2					1			
TRUE	Empty	Putative L-aspartate dehydrogenase OS=Rattus norvegicus GN=Aspdh PE=2 SV=1	Q5I0J9				1	2		1				
TRUE	Empty	Cation-dependent mannose-6-phosphate receptor OS=Rattus norvegicus GN=M6pr PE=2 SV=1	Q6AY20		2	2								
TRUE	Empty	Nitrilase homolog 1 OS=Rattus norvegicus GN=Nit1 PE=2 SV=1	Q7TQ94		1	1							1	2
TRUE	Empty	Isoform 2 of Protein lin-7 homolog A OS=Rattus norvegicus GN=Lin7a	Q9Z250-2		2	2								
TRUE	Empty	Calcineurin B homologous protein 1 OS=Rattus norvegicus GN=Chp1 PE=1 SV=2	P61023		2	2								1
TRUE	Empty	UPF0449 protein C19orf25 homolog OS=Rattus norvegicus PE=2 SV=1	Q6AY72		1	2								
TRUE	Empty	60S ribosomal protein L26 OS=Homo sapiens GN=RPL26 PE=1 SV=1	P61254				2	1	1	1				
TRUE	Empty	Transmembrane and coiled-coil domains protein 1 OS=Rattus norvegicus GN=Tmco1 PE=2 SV=1	Q5I0H4					1	2	1	1			
TRUE	Empty	2-hydroxyacyl-CoA lyase 1 OS=Rattus norvegicus GN=Hacl1 PE=1 SV=1	Q8CHM7					2			1	1		
TRUE	Empty	60S ribosomal protein L29 OS=Rattus norvegicus GN=Rpl29 PE=1 SV=3	P25886								1	2		
TRUE	Empty	UDP-glucose:glycoprotein glucosyltransferase 1 OS=Rattus norvegicus GN=Uggt1 PE=1 SV=2	Q9JLA3				2	1				1	1	
TRUE	Empty	ATPase family AAA domain-containing protein 3 OS=Rattus norvegicus GN=Atad3 PE=1 SV=1	Q3KRE0								1	2		
TRUE	Empty	AP-1 complex subunit beta-1 OS=Rattus norvegicus GN=Ap1b1 PE=1 SV=1	P52303 (+1)				2	2		1				
TRUE	Empty	Ig kappa chain C region, B allele OS=Rattus norvegicus PE=1 SV=1	P01835		2	1								
TRUE	Empty	Sodium/potassium-transporting ATPase subunit beta-1 OS=Rattus norvegicus GN=Atp1b1 PE=1 SV=1	P07340		1	2								
TRUE	Empty	Mitochondrial import inner membrane translocase subunit Tim8 B OS=Rattus norvegicus GN=Timm8b PE=2 SV=1	P62078		2	2								
TRUE	Empty	Ectonucleoside triphosphate diphosphohydrolase 8 OS=Rattus norvegicus GN=Entpd8 PE=1 SV=1	Q5DRK1		2	2								
TRUE	Empty	Cathepsin Z OS=Rattus norvegicus GN=Ctsz PE=1 SV=2	Q9R1T3		2	2								
TRUE	Empty	Serine protease inhibitor A3N OS=Rattus norvegicus GN=Serpina3n PE=1 SV=3	P09006		2	2								
TRUE	Empty	Sodium-coupled neutral amino acid transporter 3 OS=Rattus norvegicus GN=Slc38a3 PE=2 SV=1	Q9JHZ9		2	2								
TRUE	Empty	40S ribosomal protein S13 OS=Rattus norvegicus GN=Rps13 PE=2 SV=2	P62278				2	1	1					
TRUE	Empty	Serum paraoxonase/arylesterase 2 OS=Rattus norvegicus GN=Pon2 PE=2 SV=1	Q6AXM8		2	2								
TRUE	Empty	Ubiquitin-fold modifier-conjugating enzyme 1 OS=Rattus norvegicus GN=Ufc1 PE=2 SV=1	Q6BBI8		1	2								
TRUE	Empty	Tripeptidyl-peptidase 1 OS=Rattus norvegicus GN=Tpp1 PE=1 SV=1	Q9EQV6		2	1			1					
TRUE	Empty	15 kDa selenoprotein OS=Rattus norvegicus GN=Sep15 PE=1 SV=3	Q923V8		1	2								
TRUE	Empty	Complement C3 OS=Rattus norvegicus GN=C3 PE=1 SV=3	P01026							1				2
TRUE	Empty	Vesicle-associated membrane protein 3 OS=Rattus norvegicus GN=Vamp3 PE=2 SV=1	P63025		2	1								
TRUE	Empty	Actin-related protein 2/3 complex subunit 5 OS=Rattus norvegicus GN=Arpc5 PE=1 SV=3	Q4KLF8		2	1								
TRUE	Empty	Protein CutA OS=Rattus norvegicus GN=Cuta PE=1 SV=2	Q6MGD0		2	1								
TRUE	Empty	ADP-ribosyl cyclase 1 OS=Rattus norvegicus GN=Cd38 PE=2 SV=1	Q64244		2	1								
TRUE	Empty	Thioredoxin domain-containing protein 15 OS=Rattus norvegicus GN=Txndc15 PE=2 SV=1	Q5BJT4		2	1								
TRUE	Empty	Proteasome subunit alpha type-4 OS=Rattus norvegicus GN=Psma4 PE=1 SV=1	P21670		2	1								
TRUE	Empty	Alanine--tRNA ligase, cytoplasmic OS=Rattus norvegicus GN=Aars PE=1 SV=3	P50475								2	2		
TRUE	Empty	Ubiquinone biosynthesis protein COQ7 homolog (Fragment) OS=Rattus norvegicus GN=Coq7 PE=2 SV=3	Q63619		1	2								
TRUE	Empty	All-trans-retinol 13,14-reductase OS=Mus musculus GN=Retsat PE=1 SV=3	Q64FW2	TRUE			3	3	1	1	2	1	1	1
TRUE	Empty	Tetratricopeptide repeat protein 36 OS=Rattus norvegicus GN=Ttc36 PE=2 SV=1	Q66H45										2	
TRUE	Empty	Hemopexin OS=Rattus norvegicus GN=Hpx PE=1 SV=3	P20059		1	2								
TRUE	Empty	Endomucin OS=Rattus norvegicus GN=Emcn PE=2 SV=1	Q6AY82		2	1								
TRUE	Empty	Heat shock protein beta-1 OS=Rattus norvegicus GN=Hspb1 PE=1 SV=1	P42930		2	1								
TRUE	Empty	Protein LZIC OS=Rattus norvegicus GN=Lzic PE=2 SV=1	Q5PQN7		2	1								
TRUE	Empty	Nicastrin OS=Rattus norvegicus GN=Ncstn PE=1 SV=1	Q8CGU6		1	2								
TRUE	Empty	Actin-related protein 2 OS=Rattus norvegicus GN=Actr2 PE=1 SV=1	Q5M7U6				2	1						
TRUE	Empty	Metalloreductase STEAP4 OS=Rattus norvegicus GN=Steap4 PE=1 SV=1	Q4V8K1								2	1		
TRUE	Empty	26S proteasome non-ATPase regulatory subunit 1 OS=Rattus norvegicus GN=Psmd1 PE=2 SV=1	O88761											2
TRUE	Empty	UPF0598 protein C8orf82 homolog OS=Rattus norvegicus PE=2 SV=1	Q642A4											2
TRUE	Empty	26S proteasome non-ATPase regulatory subunit 13 OS=Rattus norvegicus GN=Psmd13 PE=1 SV=1	B0BN93			2								
TRUE	Empty	Phosphatidylinositide phosphatase SAC1 OS=Rattus norvegicus GN=Sacm1l PE=1 SV=1	Q9ES21											2
TRUE	Empty	Q71LX6	Q71LX6										3	
TRUE	Empty	Alpha-centractin OS=Rattus norvegicus GN=Actr1a PE=1 SV=1	P85515				2							
TRUE	Empty	All-trans-retinol 13,14-reductase OS=Rattus norvegicus GN=Retsat PE=2 SV=1	Q8VHE9	TRUE			2	2		2	2	1	1	1
TRUE	Empty	Mitochondrial-processing peptidase subunit beta OS=Rattus norvegicus GN=Pmpcb PE=1 SV=3	Q03346	TRUE							2			
