# Supplementary material for: Comparison of Different Buffers for Protein Extraction from Formalin-Fixed and Paraffin-Embedded Tissue Specimens
Source: PLoS One. 2015 Nov 18;10(11):e0142650. doi: 10.1371/journal.pone.0142650 (PMC4651363; doi:10.1371/journal.pone.0142650)
Supplement: S14 Table — (XLS) [file pone.0142650.s014.xls]

					Peptide number									
Visible?	Starred?	MS/MS View:751 Proteins in 698 Clusters	Accession Number	Protein Grouping Ambiguity	buffer 1-1	buffer 1-2	buffer 2-1	buffer 2-2	buffer 3-1	buffer 3-2	buffer 4-1	buffer 4-2	buffer 5-1	buffer 5-2
TRUE	Empty	Cluster of Actin, cytoplasmic 2 OS=Rattus norvegicus GN=Actg1 PE=1 SV=1 (P63259)	P63259 [3]	TRUE	45	45	41	39	46	47	42	41	12	12
TRUE	Empty	Cluster of Tubulin beta-4B chain OS=Rattus norvegicus GN=Tubb4b PE=1 SV=1 (Q6P9T8)	Q6P9T8 [4]	TRUE	18	19	30	27	25	26	25	27	7	8
TRUE	Empty	Cluster of Hemoglobin subunit beta-1 OS=Rattus norvegicus GN=Hbb PE=1 SV=3 (P02091)	P02091 [3]	TRUE	16	18	15	12	12	11	11	11	3	2
TRUE	Empty	ATP synthase subunit beta, mitochondrial OS=Rattus norvegicus GN=Atp5b PE=1 SV=2	P10719		20	20	23	21	19	19	24	22	8	8
TRUE	Empty	Myosin-9 OS=Rattus norvegicus GN=Myh9 PE=1 SV=3	Q62812	TRUE	1	2	35	28	41	40	41	42	5	5
TRUE	Empty	Vimentin OS=Rattus norvegicus GN=Vim PE=1 SV=2	P31000	TRUE	7	6	34	25	27	28	26	25	11	11
TRUE	Empty	Histone H4 OS=Rattus norvegicus GN=Hist1h4b PE=1 SV=2	P62804				16	11	16	17	15	15	2	2
TRUE	Empty	Cluster of Tubulin alpha-1C chain OS=Rattus norvegicus GN=Tuba1c PE=1 SV=1 (Q6AYZ1)	Q6AYZ1 [2]	TRUE	10	8	20	19	19	20	19	20	6	6
TRUE	Empty	Cluster of Histone H2B type 1 OS=Rattus norvegicus PE=1 SV=2 (Q00715)	Q00715 [2]	TRUE	4	5	14	14	18	17	14	15	6	6
TRUE	Empty	Serum albumin OS=Rattus norvegicus GN=Alb PE=1 SV=2	P02770		18	17	23	21	23	23	24	20	2	2
TRUE	Empty	Laminin subunit beta-2 OS=Rattus norvegicus GN=Lamb2 PE=2 SV=1	P15800		16	14	20	15	26	23	24	27	17	19
TRUE	Empty	Vinculin OS=Rattus norvegicus GN=Vcl PE=1 SV=1	P85972		26	24	24	13	20	18	21	19	2	3
TRUE	Empty	Glyceraldehyde-3-phosphate dehydrogenase OS=Rattus norvegicus GN=Gapdh PE=1 SV=3	P04797		8	9	14	9	11	12	12	12	1	1
TRUE	Empty	Plectin OS=Rattus norvegicus GN=Plec PE=1 SV=2	P30427 (+3)				24	24	37	36	33	30		1
TRUE	Empty	Spectrin alpha chain, non-erythrocytic 1 OS=Rattus norvegicus GN=Sptan1 PE=1 SV=2	P16086		9	8	29	25	25	26	22	23	4	4
TRUE	Empty	Moesin OS=Rattus norvegicus GN=Msn PE=1 SV=3	O35763	TRUE	4	5	24	22	24	25	24	24	1	1
TRUE	Empty	Heat shock cognate 71 kDa protein OS=Rattus norvegicus GN=Hspa8 PE=1 SV=1	P63018	TRUE	3	4	24	21	24	23	24	24	3	4
TRUE	Empty	Transgelin-2 OS=Rattus norvegicus GN=Tagln2 PE=1 SV=1	Q5XFX0		15	14	12	8	8	10	10	9	2	2
TRUE	Empty	Cluster of Hemoglobin subunit alpha-1/2 OS=Rattus norvegicus GN=Hba1 PE=1 SV=3 (P01946)	P01946 [3]	TRUE	11	10	7	8	9	9	9	9	1	1
TRUE	Empty	Cluster of Myosin regulatory light polypeptide 9 OS=Rattus norvegicus GN=Myl9 PE=1 SV=2 (Q64122)	Q64122 [4]	TRUE	19	18	5	4	2	4	3	2	6	4
TRUE	Empty	Clathrin heavy chain 1 OS=Rattus norvegicus GN=Cltc PE=1 SV=3	P11442			1	23	19	18	19	22	20	5	4
TRUE	Empty	SEC14-like protein 3 OS=Rattus norvegicus GN=Sec14l3 PE=1 SV=1	Q9Z1J8		10	9	17	18	16	14	12	14	4	4
TRUE	Empty	Dihydropyrimidinase-related protein 2 OS=Rattus norvegicus GN=Dpysl2 PE=1 SV=1	P47942	TRUE	5	5	20	16	17	18	19	17	4	3
TRUE	Empty	Cluster of Tropomyosin alpha-4 chain OS=Rattus norvegicus GN=Tpm4 PE=1 SV=3 (P09495)	P09495 [7]	TRUE	13	12	32	26	32	28	30	32	8	7
TRUE	Empty	Annexin A6 OS=Rattus norvegicus GN=Anxa6 PE=1 SV=2	P48037		7	7	16	15	13	12	18	16	6	6
TRUE	Empty	Cluster of Histone H2A type 2-A OS=Rattus norvegicus GN=Hist2h2aa3 PE=1 SV=1 (P0CC09)	P0CC09 [2]	TRUE	3	3	10	9	12	12	9	11	4	5
TRUE	Empty	EH domain-containing protein 2 OS=Rattus norvegicus GN=Ehd2 PE=1 SV=1	Q4V8H8	TRUE	8	7	17	15	14	13	14	14	3	3
TRUE	Empty	Unconventional myosin-Ic OS=Rattus norvegicus GN=Myo1c PE=2 SV=2	Q63355				19	17	20	18	22	21	9	7
TRUE	Empty	Peroxiredoxin-6 OS=Rattus norvegicus GN=Prdx6 PE=1 SV=3	O35244		13	14	10	10	6	8	8	7	4	4
TRUE	Empty	Fatty acid synthase OS=Rattus norvegicus GN=Fasn PE=1 SV=3	P12785				22	18	13	18	20	19	11	9
TRUE	Empty	Myosin light polypeptide 6 OS=Rattus norvegicus GN=Myl6 PE=1 SV=3	Q64119	TRUE	11	11	9	8	9	9	6	7		
TRUE	Empty	ATP synthase subunit alpha, mitochondrial OS=Rattus norvegicus GN=Atp5a1 PE=1 SV=2	P15999		3	2	19	12	14	13	15	13	7	6
TRUE	Empty	Annexin A1 OS=Rattus norvegicus GN=Anxa1 PE=1 SV=2	P07150		8	10	12	10	13	11	19	18		1
TRUE	Empty	Cluster of Isoform M2 of Pyruvate kinase isozymes M1/M2 OS=Rattus norvegicus GN=Pkm (P11980-2)	P11980-2 [2]	TRUE	3	3	15	17	21	16	18	17	5	5
TRUE	Empty	Transgelin OS=Rattus norvegicus GN=Tagln PE=1 SV=2	P31232		17	16	9	8	7	8	10	9	1	1
TRUE	Empty	Heat shock protein beta-1 OS=Rattus norvegicus GN=Hspb1 PE=1 SV=1	P42930		13	12	9	9	9	10	8	8	5	5
TRUE	Empty	Annexin A5 OS=Rattus norvegicus GN=Anxa5 PE=1 SV=3	P14668		12	12	8	9	10	9	9	12	2	2
TRUE	Empty	Cluster of 14-3-3 protein zeta/delta OS=Rattus norvegicus GN=Ywhaz PE=1 SV=1 (P63102)	P63102 [5]	TRUE	25	22	13	11	11	10	12	10	2	1
TRUE	Empty	Annexin A3 OS=Rattus norvegicus GN=Anxa3 PE=1 SV=4	P14669	TRUE	16	19	11	9	10	9	10	10	5	5
TRUE	Empty	Advanced glycosylation end product-specific receptor OS=Rattus norvegicus GN=Ager PE=1 SV=1	Q63495		12	11	11	9	10	8	11	7	4	3
TRUE	Empty	Cluster of EH domain-containing protein 1 OS=Rattus norvegicus GN=Ehd1 PE=1 SV=1 (Q641Z6)	Q641Z6 [2]	TRUE	8	7	14	10	16	15	11	15	5	5
TRUE	Empty	Cluster of Keratin, type I cytoskeletal 19 OS=Rattus norvegicus GN=Krt19 PE=1 SV=2 (Q63279)	Q63279	TRUE		1	10	11	14	13	17	18	5	5
TRUE	Empty	Retinal dehydrogenase 1 OS=Rattus norvegicus GN=Aldh1a1 PE=1 SV=3	P51647	TRUE	2	1	12	10	16	14	16	12	3	2
TRUE	Empty	Annexin A2 OS=Rattus norvegicus GN=Anxa2 PE=1 SV=2	Q07936		6	4	11	9	9	9	10	9	4	4
TRUE	Empty	Periaxin OS=Rattus norvegicus GN=Prx PE=1 SV=2	Q63425		4	3	17	18	18	18	13	14	1	2
TRUE	Empty	Peptidyl-prolyl cis-trans isomerase A OS=Rattus norvegicus GN=Ppia PE=1 SV=2	P10111	TRUE	10	10	9	4	9	9	9	9	2	2
TRUE	Empty	Elongation factor 1-alpha 1 OS=Rattus norvegicus GN=Eef1a1 PE=1 SV=1	P62630				11	11	10	11	12	11		
TRUE	Empty	Heat shock protein HSP 90-beta OS=Rattus norvegicus GN=Hsp90ab1 PE=1 SV=4	P34058	TRUE	4	5	19	18	21	19	20	19	5	5
TRUE	Empty	78 kDa glucose-regulated protein OS=Rattus norvegicus GN=Hspa5 PE=1 SV=1	P06761	TRUE	9	7	13	10	13	15	15	16	3	4
TRUE	Empty	Calmodulin OS=Homo sapiens GN=CALM1 PE=1 SV=2	P62158 (+1)		8	7	4	3	3	3	2	2		
TRUE	Empty	Aldehyde dehydrogenase, mitochondrial OS=Rattus norvegicus GN=Aldh2 PE=1 SV=1	P11884	TRUE	17	16	9	8	9	9	12	7	3	3
TRUE	Empty	Prelamin-A/C OS=Rattus norvegicus GN=Lmna PE=1 SV=1	P48679		2	2	14	13	15	15	16	16	4	3
TRUE	Empty	Transitional endoplasmic reticulum ATPase OS=Rattus norvegicus GN=Vcp PE=1 SV=3	P46462		3	3	9	11	11	14	15	14	5	6
TRUE	Empty	Purine nucleoside phosphorylase OS=Rattus norvegicus GN=Pnp PE=1 SV=1	P85973		4	3	11	9	9	9	8	8	6	6
TRUE	Empty	Cluster of Histone H1.4 OS=Rattus norvegicus GN=Hist1h1e PE=1 SV=3 (P15865)	P15865 [2]	TRUE	1	1	11	7	14	11	12	13		
TRUE	Empty	Alpha-enolase OS=Rattus norvegicus GN=Eno1 PE=1 SV=4	P04764	TRUE	5	5	7	6	9	7	6	6	1	1
TRUE	Empty	Polymerase I and transcript release factor OS=Rattus norvegicus GN=Ptrf PE=1 SV=1	P85125		4	4	13	12	11	11	13	12		
TRUE	Empty	Cytoplasmic dynein 1 heavy chain 1 OS=Rattus norvegicus GN=Dync1h1 PE=1 SV=1	P38650				11	14	10	12	17	17	1	3
TRUE	Empty	Myosin-11 (Fragments) OS=Rattus norvegicus GN=Myh11 PE=2 SV=3	Q63862 (+2)	TRUE		1	15	12	17	16	19	18		1
TRUE	Empty	60 kDa heat shock protein, mitochondrial OS=Rattus norvegicus GN=Hspd1 PE=1 SV=1	P63039		7	7	8	10	9	9	11	11		
TRUE	Empty	Prolargin OS=Rattus norvegicus GN=Prelp PE=2 SV=1	Q9EQP5		12	11	5	6	6	6	6	7	2	2
TRUE	Empty	Carboxylesterase 1D OS=Rattus norvegicus GN=Ces1d PE=1 SV=2	P16303		5	5	9	11	8	7	8	8		
TRUE	Empty	Keratin, type II cytoskeletal 8 OS=Rattus norvegicus GN=Krt8 PE=1 SV=3	Q10758	TRUE			13	13	15	15	13	14	3	3
TRUE	Empty	Malate dehydrogenase, mitochondrial OS=Rattus norvegicus GN=Mdh2 PE=1 SV=2	P04636		11	10	10	7	10	9	11	11	1	1
TRUE	Empty	Protein disulfide-isomerase A3 OS=Rattus norvegicus GN=Pdia3 PE=1 SV=2	P11598		9	10	9	7	6	7	8	8	3	3
TRUE	Empty	Guanine deaminase OS=Rattus norvegicus GN=Gda PE=1 SV=1	Q9WTT6		6	5	8	6	11	11	9	8	3	3
TRUE	Empty	Desmin OS=Rattus norvegicus GN=Des PE=1 SV=2	P48675	TRUE			18	9	10	12	14	11	8	10
TRUE	Empty	Selenium-binding protein 1 OS=Rattus norvegicus GN=Selenbp1 PE=1 SV=1	Q8VIF7		1	1	14	10	13	12	13	12	2	2
TRUE	Empty	Cluster of Glutathione S-transferase Mu 2 OS=Rattus norvegicus GN=Gstm2 PE=1 SV=2 (P08010)	P08010 [2]	TRUE	10	10	8	8	5	6	7	5	3	3
TRUE	Empty	Chloride intracellular channel protein 5 OS=Rattus norvegicus GN=Clic5 PE=1 SV=1	Q9EPT8		9	10	4	5	5	4	3	4	1	1
TRUE	Empty	Serotransferrin OS=Rattus norvegicus GN=Tf PE=1 SV=3	P12346		2	1	9	12	10	9	10	8	2	1
TRUE	Empty	Transketolase OS=Rattus norvegicus GN=Tkt PE=1 SV=1	P50137				13	8	9	8	11	11	1	1
TRUE	Empty	Lysozyme C-1 OS=Rattus norvegicus GN=Lyz1 PE=1 SV=2	P00697		3	3	6	6	3	3	5	4	5	4
TRUE	Empty	Rab GDP dissociation inhibitor beta OS=Rattus norvegicus GN=Gdi2 PE=1 SV=2	P50399	TRUE	1	3	11	9	10	10	8	9		1
TRUE	Empty	Synaptic vesicle membrane protein VAT-1 homolog OS=Rattus norvegicus GN=Vat1 PE=1 SV=1	Q3MIE4		12	10	7	4	7	8	7	8	3	2
TRUE	Empty	Dipeptidase 1 OS=Rattus norvegicus GN=Dpep1 PE=2 SV=2	P31430		10	11	4	5	5	3	5	5	3	2
TRUE	Empty	Integrin beta-1 OS=Rattus norvegicus GN=Itgb1 PE=2 SV=1	P49134		9	9	6	4	6	6	7	5		
TRUE	Empty	Elongation factor 2 OS=Rattus norvegicus GN=Eef2 PE=1 SV=4	P05197		1		10	9	8	11	12	12	4	4
TRUE	Empty	Glutathione S-transferase P OS=Rattus norvegicus GN=Gstp1 PE=1 SV=2	P04906		7	8	7	6	4	5	6	4		
TRUE	Empty	Annexin A4 OS=Rattus norvegicus GN=Anxa4 PE=1 SV=3	P55260		12	12	7	7	5	5	6	5	1	2
TRUE	Empty	Basal cell adhesion molecule OS=Rattus norvegicus GN=Bcam PE=2 SV=1	Q9ESS6		4	4	8	7	6	7	6	6	4	6
TRUE	Empty	Creatine kinase B-type OS=Rattus norvegicus GN=Ckb PE=1 SV=2	P07335		5	5	6	5	5	6	8	6	1	1
TRUE	Empty	Dipeptidyl peptidase 4 OS=Rattus norvegicus GN=Dpp4 PE=1 SV=2	P14740		12	13	5	4	4	3	5	5	3	2
TRUE	Empty	Heterogeneous nuclear ribonucleoprotein K OS=Rattus norvegicus GN=Hnrnpk PE=1 SV=1	P61980		1	2	4	4	6	6	5	7	4	4
TRUE	Empty	Heterogeneous nuclear ribonucleoproteins A2/B1 OS=Rattus norvegicus GN=Hnrnpa2b1 PE=1 SV=1	A7VJC2 (+1)				7	5	6	7	4	4	6	6
TRUE	Empty	Rab GDP dissociation inhibitor alpha OS=Rattus norvegicus GN=Gdi1 PE=1 SV=1	P50398	TRUE	2	1	7	6	6	6	8	9	2	2
TRUE	Empty	Phosphoglycerate kinase 1 OS=Rattus norvegicus GN=Pgk1 PE=1 SV=2	P16617		9	11	6	5	6	6	6	5		
TRUE	Empty	Glutamate dehydrogenase 1, mitochondrial OS=Rattus norvegicus GN=Glud1 PE=1 SV=2	P10860				7	8	7	8	10	10	2	2
TRUE	Empty	Triosephosphate isomerase OS=Rattus norvegicus GN=Tpi1 PE=1 SV=2	P48500		11	12	4	5	6	5	3	3		
TRUE	Empty	Cytosolic non-specific dipeptidase OS=Rattus norvegicus GN=Cndp2 PE=1 SV=1	Q6Q0N1		4	4	7	7	5	7	9	8	2	2
TRUE	Empty	Angiotensin-converting enzyme OS=Rattus norvegicus GN=Ace PE=2 SV=1	P47820		7	6	7	6	6	5	5	6	1	1
TRUE	Empty	Histone H3.3 OS=Rattus norvegicus GN=H3f3b PE=1 SV=2	P84245				7	4	9	8	8	6	2	3
TRUE	Empty	Calponin-1 OS=Rattus norvegicus GN=Cnn1 PE=2 SV=1	Q08290	TRUE	4	2	8	5	9	8	10	8	2	
TRUE	Empty	Serum deprivation-response protein OS=Rattus norvegicus GN=Sdpr PE=1 SV=3	Q66H98		8	8	8	6	9	7	8	7		
TRUE	Empty	Aconitate hydratase, mitochondrial OS=Rattus norvegicus GN=Aco2 PE=1 SV=2	Q9ER34				6	7	7	7	6	7	3	3
TRUE	Empty	A-kinase anchor protein 2 OS=Rattus norvegicus GN=Akap2 PE=2 SV=1	Q5U301		3	3	9	9	8	8	8	9	2	
TRUE	Empty	Isocitrate dehydrogenase [NADP], mitochondrial OS=Rattus norvegicus GN=Idh2 PE=1 SV=2	P56574	TRUE	2	3	6	6	6	5	5	5		1
TRUE	Empty	Keratin, type I cytoskeletal 18 OS=Rattus norvegicus GN=Krt18 PE=1 SV=3	Q5BJY9	TRUE			7	7	7	10	9	7	5	3
TRUE	Empty	Peroxiredoxin-1 OS=Rattus norvegicus GN=Prdx1 PE=1 SV=1	Q63716		13	11	6	6	5	5	3	4	1	1
TRUE	Empty	Lumican OS=Rattus norvegicus GN=Lum PE=2 SV=1	P51886		8	8	5	3	3	3	3	3	2	2
TRUE	Empty	Endoplasmin OS=Rattus norvegicus GN=Hsp90b1 PE=1 SV=2	Q66HD0	TRUE			8	6	7	8	9	7	3	2
TRUE	Empty	Calpain small subunit 1 OS=Rattus norvegicus GN=Capns1 PE=1 SV=3	Q64537		4	3	4	4		1	3	4	4	3
TRUE	Empty	T-complex protein 1 subunit gamma OS=Rattus norvegicus GN=Cct3 PE=1 SV=1	Q6P502		2	1	4	5	6	6	7	8	3	3
TRUE	Empty	Alpha-actinin-4 OS=Rattus norvegicus GN=Actn4 PE=1 SV=2	Q9QXQ0	TRUE	10	8	12	9	12	10	10	9	6	5
TRUE	Empty	Catalase OS=Rattus norvegicus GN=Cat PE=1 SV=3	P04762		1		6	5	3	6	5	3	7	7
TRUE	Empty	Myosin-10 OS=Rattus norvegicus GN=Myh10 PE=1 SV=1	Q9JLT0	TRUE			11	9	15	14	14	14		
TRUE	Empty	Fructose-bisphosphate aldolase A OS=Rattus norvegicus GN=Aldoa PE=1 SV=2	P05065		1	2	6	5	7	8	8	6	2	1
TRUE	Empty	Hemopexin OS=Rattus norvegicus GN=Hpx PE=1 SV=3	P20059		11	10	3	2	1	2	1	1	4	4
TRUE	Empty	Ubiquitin-40S ribosomal protein S27a OS=Rattus norvegicus GN=Rps27a PE=1 SV=2	P62982		6	4	5	3	6	5	6	6		
TRUE	Empty	Superoxide dismutase [Cu-Zn] OS=Rattus norvegicus GN=Sod1 PE=1 SV=2	P07632		11	11	2	3	2	2	2	2	1	1
TRUE	Empty	Ubiquitin-like modifier-activating enzyme 1 OS=Rattus norvegicus GN=Uba1 PE=1 SV=1	Q5U300		1		6	6	4	5	6	5	6	6
TRUE	Empty	Gelsolin OS=Rattus norvegicus GN=Gsn PE=1 SV=1	Q68FP1		2	2	7	6	4	5	7	6	1	2
TRUE	Empty	Cluster of Tropomyosin alpha-3 chain OS=Rattus norvegicus GN=Tpm3 PE=1 SV=2 (Q63610)	Q63610 [2]	TRUE	6	5	19	11	17	17	17	15	8	8
TRUE	Empty	Histone H1.0 OS=Rattus norvegicus GN=H1f0 PE=2 SV=2	P43278				6	7	9	8	9	10		
TRUE	Empty	Cluster of ADP-ribosylation factor 3 OS=Rattus norvegicus GN=Arf3 PE=1 SV=2 (P61206)	P61206 [5]	TRUE	6	6	4	3	3	3	4	5	2	2
TRUE	Empty	Heat shock protein HSP 90-alpha OS=Rattus norvegicus GN=Hsp90aa1 PE=1 SV=3	P82995	TRUE	2	2	11	11	11	14	11	10	6	5
TRUE	Empty	ATP synthase subunit d, mitochondrial OS=Rattus norvegicus GN=Atp5h PE=1 SV=3	P31399		7	7	2	2	2	2	3	3		
TRUE	Empty	Phosphoglycerate mutase 1 OS=Rattus norvegicus GN=Pgam1 PE=1 SV=4	P25113		9	10	4	4	4	4	4	4	1	2
TRUE	Empty	Intercellular adhesion molecule 1 OS=Rattus norvegicus GN=Icam1 PE=2 SV=1	Q00238		9	9	3	2	2	1	2	2	1	1
TRUE	Empty	Septin-2 OS=Rattus norvegicus GN=Sept2 PE=1 SV=1	Q91Y81				7	9	7	7	6	7	2	2
TRUE	Empty	Cluster of Guanine nucleotide-binding protein G(i) subunit alpha-2 OS=Rattus norvegicus GN=Gnai2 PE=1 SV=3 (P04897)	P04897 [4]	TRUE	6	7	5	6	4	3	6	4	5	3
TRUE	Empty	Ferritin light chain 1 OS=Rattus norvegicus GN=Ftl1 PE=1 SV=3	P02793		8	8	2	1	2	2	2	2	2	1
TRUE	Empty	Cluster of Ras-related protein Rab-1A OS=Rattus norvegicus GN=Rab1A PE=1 SV=3 (Q6NYB7)	Q6NYB7 [4]	TRUE	5	6	7	7	10	10	7	5	1	1
TRUE	Empty	Sulfated glycoprotein 1 OS=Rattus norvegicus GN=Psap PE=1 SV=1	P10960		7	7	2	2	2	1	2	2		
TRUE	Empty	T-complex protein 1 subunit beta OS=Rattus norvegicus GN=Cct2 PE=1 SV=3	Q5XIM9		3	3	3	3	2	3	6	3	4	2
TRUE	Empty	Heterogeneous nuclear ribonucleoprotein M OS=Rattus norvegicus GN=Hnrnpm PE=1 SV=4	Q62826			1	6	4	7	5	4	6	4	4
TRUE	Empty	Plastin-3 OS=Rattus norvegicus GN=Pls3 PE=2 SV=2	Q63598		12	13	3	3	1	3	2	1		
TRUE	Empty	Cluster of Ras-related protein Rap-1A OS=Rattus norvegicus GN=Rap1a PE=1 SV=1 (P62836)	P62836 [2]	TRUE	5	6	6	5	5	6	2	3		
TRUE	Empty	Cytochrome P450 2B1 OS=Rattus norvegicus GN=Cyp2b1 PE=1 SV=1	P00176		2	3	4	3	5	6	4	5	2	3
TRUE	Empty	Glutathione S-transferase Mu 1 OS=Rattus norvegicus GN=Gstm1 PE=1 SV=2	P04905	TRUE	8	6	5	5	4	3	4	5	3	3
TRUE	Empty	Ceruloplasmin OS=Rattus norvegicus GN=Cp PE=1 SV=3	P13635				6	5	4	5	4	5	4	5
TRUE	Empty	14-3-3 protein theta OS=Mus musculus GN=Ywhaq PE=1 SV=1	P68254 (+2)	TRUE	11	10	5	4	7	6	4	4	2	2
TRUE	Empty	Cytochrome c oxidase subunit 2 OS=Uromys caudimaculatus GN=MT-CO2 PE=3 SV=1	Q38RU4 (+15)		2	2	3	3	3	3	3	3	2	2
TRUE	Empty	Adenine phosphoribosyltransferase OS=Rattus norvegicus GN=Aprt PE=1 SV=1	P36972		3	5	5	3	4	5	4	4	1	1
TRUE	Empty	Caveolin-1 OS=Rattus norvegicus GN=Cav1 PE=1 SV=3	P41350		4	4	4	3	3	2	3	2		
TRUE	Empty	Major vault protein OS=Rattus norvegicus GN=Mvp PE=1 SV=4	Q62667				4	3	5	5	4	4	3	3
TRUE	Empty	Protein disulfide-isomerase A6 OS=Rattus norvegicus GN=Pdia6 PE=1 SV=2	Q63081		1	1	5	4	5	6	6	5	2	2
TRUE	Empty	Adenosylhomocysteinase OS=Rattus norvegicus GN=Ahcy PE=1 SV=3	P10760				6	5	5	7	5	5	1	1
TRUE	Empty	Isoform LYN B of Tyrosine-protein kinase Lyn OS=Rattus norvegicus GN=Lyn	Q07014-2				6	6	6	4	4	5	1	2
TRUE	Empty	Glucose-6-phosphate isomerase OS=Rattus norvegicus GN=Gpi PE=1 SV=1	Q6P6V0		1	1	8	5	4	6	6	7	1	1
TRUE	Empty	Heterogeneous nuclear ribonucleoprotein A3 OS=Rattus norvegicus GN=Hnrnpa3 PE=1 SV=1	Q6URK4 (+1)				5	3	4	6	6	4	1	1
TRUE	Empty	Fatty acid-binding protein, epidermal OS=Rattus norvegicus GN=Fabp5 PE=1 SV=3	P55053		6	5	1	1	2	3	2	2		
TRUE	Empty	Annexin A8 OS=Rattus norvegicus GN=Anxa8 PE=1 SV=1	Q4FZU6		12	11	2	1	2	5	4	4		
TRUE	Empty	2-oxoglutarate dehydrogenase, mitochondrial OS=Rattus norvegicus GN=Ogdh PE=1 SV=1	Q5XI78				2	3	4	5	4	4	5	6
TRUE	Empty	LIM and SH3 domain protein 1 OS=Rattus norvegicus GN=Lasp1 PE=1 SV=1	Q99MZ8		2	1	5	5	4	5	4	5	1	1
TRUE	Empty	Cysteine-rich protein 2 OS=Rattus norvegicus GN=Crip2 PE=2 SV=1	P36201		2	2	5	4	5	5	5	5		
TRUE	Empty	Prohibitin-2 OS=Rattus norvegicus GN=Phb2 PE=1 SV=1	Q5XIH7				5	5	7	7	5	6	2	2
TRUE	Empty	Cluster of Nucleoside diphosphate kinase B OS=Rattus norvegicus GN=Nme2 PE=1 SV=1 (P19804)	P19804	TRUE	7	6	3	2	2	1	2	1		1
TRUE	Empty	Aminopeptidase N OS=Rattus norvegicus GN=Anpep PE=1 SV=2	P15684		9	10			4	5	3	3	1	
TRUE	Empty	ATP synthase subunit O, mitochondrial OS=Rattus norvegicus GN=Atp5o PE=1 SV=1	Q06647				5	5	5	6	5	5		
TRUE	Empty	Adenylyl cyclase-associated protein 1 OS=Rattus norvegicus GN=Cap1 PE=1 SV=3	Q08163		3	3	4	2	3	3	4	4		
TRUE	Empty	Cluster of Glycogen phosphorylase, brain form (Fragment) OS=Rattus norvegicus GN=Pygb PE=1 SV=3 (P53534)	P53534 [4]	TRUE			5	3	5	5	5	4	3	4
TRUE	Empty	Alpha-1-inhibitor 3 OS=Rattus norvegicus GN=A1i3 PE=1 SV=1	P14046		6	5	5		5	6	6	5	2	2
TRUE	Empty	14-3-3 protein epsilon OS=Rattus norvegicus GN=Ywhae PE=1 SV=1	P62260	TRUE	10	11	6	4	4	4	3	2	1	1
TRUE	Empty	Trifunctional enzyme subunit alpha, mitochondrial OS=Rattus norvegicus GN=Hadha PE=1 SV=2	Q64428				4	3	6	6	4	5	1	1
TRUE	Empty	N(G),N(G)-dimethylarginine dimethylaminohydrolase 2 OS=Rattus norvegicus GN=Ddah2 PE=1 SV=1	Q6MG60		9	9	3	3	3	3	3	3	1	1
TRUE	Empty	Far upstream element-binding protein 2 OS=Rattus norvegicus GN=Khsrp PE=1 SV=1	Q99PF5		3	3	4	7	3	4	4	3	3	4
TRUE	Empty	Peroxiredoxin-5, mitochondrial OS=Rattus norvegicus GN=Prdx5 PE=1 SV=1	Q9R063 (+1)		8	8	2	6	4	2	2	3		
TRUE	Empty	Membrane primary amine oxidase OS=Rattus norvegicus GN=Aoc3 PE=1 SV=4	O08590				4	5	5	5	4	4	2	3
TRUE	Empty	ATP-citrate synthase OS=Rattus norvegicus GN=Acly PE=1 SV=1	P16638 (+1)				7	3	6	5	4	4	5	4
TRUE	Empty	Integrin-linked protein kinase OS=Rattus norvegicus GN=Ilk PE=2 SV=1	Q99J82		1	1	4	5	5	6	3	4	3	3
TRUE	Empty	Pulmonary surfactant-associated protein B OS=Rattus norvegicus GN=Sftpb PE=2 SV=1	P22355		11	12							1	1
TRUE	Empty	Thiosulfate sulfurtransferase OS=Rattus norvegicus GN=Tst PE=1 SV=3	P24329		2	1	6	3	4	5	5	4	2	2
TRUE	Empty	60S ribosomal protein L13 OS=Rattus norvegicus GN=Rpl13 PE=1 SV=2	P41123				4	3	4	4	6	5	3	2
TRUE	Empty	Biglycan OS=Rattus norvegicus GN=Bgn PE=2 SV=1	P47853		4	3	4	3	2	2	2	2		
TRUE	Empty	Profilin-1 OS=Rattus norvegicus GN=Pfn1 PE=1 SV=2	P62963		4	4	3	3	4	3	3	3	1	
TRUE	Empty	Destrin OS=Rattus norvegicus GN=Dstn PE=1 SV=3	Q7M0E3	TRUE			5	3	7	6	7	7		
TRUE	Empty	CD166 antigen OS=Rattus norvegicus GN=Alcam PE=1 SV=1	O35112		11	11	1							
TRUE	Empty	Protein DJ-1 OS=Rattus norvegicus GN=Park7 PE=1 SV=1	O88767		6	7	2	1	2	3	1	1		
TRUE	Empty	Electron transfer flavoprotein subunit alpha, mitochondrial OS=Rattus norvegicus GN=Etfa PE=1 SV=4	P13803		7	8	3	1	3	2	2	3		
TRUE	Empty	Phosphatidylethanolamine-binding protein 1 OS=Rattus norvegicus GN=Pebp1 PE=1 SV=3	P31044		6	6	3	3		2	4	3		
TRUE	Empty	Peroxiredoxin-2 OS=Rattus norvegicus GN=Prdx2 PE=1 SV=3	P35704		5	5	3	3	3	3	2	3	1	2
TRUE	Empty	Protein S100-A9 OS=Rattus norvegicus GN=S100a9 PE=1 SV=3	P50116		7	8	3	2	2	2	3	3	1	1
TRUE	Empty	Eukaryotic translation initiation factor 5A-1 OS=Rattus norvegicus GN=Eif5a PE=1 SV=3	Q3T1J1		5	6	1	1	2	2	1	1		
TRUE	Empty	Protein S100-A10 OS=Rattus norvegicus GN=S100a10 PE=1 SV=2	P05943		3	2	2	4	2	3	1	2		
TRUE	Empty	A-kinase anchor protein 5 OS=Rattus norvegicus GN=Akap5 PE=2 SV=2	P24587		4	5	3	3	4	3	1	2		
TRUE	Empty	Ribonuclease inhibitor OS=Rattus norvegicus GN=Rnh1 PE=1 SV=2	P29315		7	8	2	2	2	2	2	3	3	2
TRUE	Empty	Methylmalonate-semialdehyde dehydrogenase [acylating], mitochondrial OS=Rattus norvegicus GN=Aldh6a1 PE=1 SV=1	Q02253		4	4	2	2	5	4	3	4	1	1
TRUE	Empty	Rho GDP-dissociation inhibitor 1 OS=Rattus norvegicus GN=Arhgdia PE=1 SV=1	Q5XI73		3	3	5	5	4	5	3	5	1	1
TRUE	Empty	Cofilin-1 OS=Rattus norvegicus GN=Cfl1 PE=1 SV=3	P45592	TRUE	4	3	4	2	6	4	6	5		
TRUE	Empty	40S ribosomal protein S7 OS=Rattus norvegicus GN=Rps7 PE=1 SV=1	P62083				4	4	3	4	4	3		
TRUE	Empty	Protein S100-A11 OS=Rattus norvegicus GN=S100a11 PE=2 SV=1	Q6B345		4	3	2	2	3	2	2	2		
TRUE	Empty	40S ribosomal protein S3 OS=Rattus norvegicus GN=Rps3 PE=2 SV=1	P62909				5	6	3	5	4	3	3	2
TRUE	Empty	6-phosphogluconolactonase OS=Rattus norvegicus GN=Pgls PE=1 SV=1	P85971		7	7	2	1	1	2	1	1	4	4
TRUE	Empty	Heat shock 70 kDa protein 1A/1B OS=Rattus norvegicus GN=Hspa1a PE=2 SV=2	Q07439	TRUE	2	2	5	4	8	5	6	8	3	3
TRUE	Empty	Septin-7 OS=Rattus norvegicus GN=Sept7 PE=1 SV=1	Q9WVC0				5	5	3	4	4	4		
TRUE	Empty	Cluster of Vesicle-associated membrane protein 3 OS=Rattus norvegicus GN=Vamp3 PE=2 SV=1 (P63025)	P63025 [2]	TRUE	5	6	3	1	1	1	1	3	1	1
TRUE	Empty	Ras-related protein Rab-2A OS=Rattus norvegicus GN=Rab2a PE=1 SV=1	P05712		3	1	3	3	4	4	4	4	2	2
TRUE	Empty	Lipoma-preferred partner homolog OS=Rattus norvegicus GN=Lpp PE=1 SV=1	Q5XI07				7	6	4	4	4	4		
TRUE	Empty	Junction plakoglobin OS=Rattus norvegicus GN=Jup PE=1 SV=1	Q6P0K8				4	2	2	2	3	3		
TRUE	Empty	Transaldolase OS=Rattus norvegicus GN=Taldo1 PE=1 SV=2	Q9EQS0		8	7	3	1	2	2	2	4	1	1
TRUE	Empty	Alpha-actinin-1 OS=Rattus norvegicus GN=Actn1 PE=1 SV=1	Q9Z1P2	TRUE	6	4	10	11	9	10	7	8	6	5
TRUE	Empty	Niban-like protein 1 OS=Rattus norvegicus GN=Fam129b PE=2 SV=1	B4F7E8		2	2	3	3	2	2	3	2	3	1
TRUE	Empty	Glutathione peroxidase 1 OS=Rattus norvegicus GN=Gpx1 PE=1 SV=4	P04041		4	4	4	3	2	3	3	3	1	1
TRUE	Empty	Glutathione S-transferase alpha-3 OS=Rattus norvegicus GN=Gsta3 PE=1 SV=3	P04904		2	2	4	3	2	2	3	2		
TRUE	Empty	Serine protease inhibitor A3K OS=Rattus norvegicus GN=Serpina3k PE=1 SV=3	P05545	TRUE	10	9	2	2		1	1			
TRUE	Empty	Superoxide dismutase [Mn], mitochondrial OS=Rattus norvegicus GN=Sod2 PE=1 SV=2	P07895		5	6	2	2	3	3	2	3		
TRUE	Empty	3-ketoacyl-CoA thiolase, mitochondrial OS=Rattus norvegicus GN=Acaa2 PE=1 SV=1	P13437		1	1	3	2	4	3	4	3	1	1
TRUE	Empty	Alpha-1-antiproteinase OS=Rattus norvegicus GN=Serpina1 PE=1 SV=2	P17475		6	7	1				2	1		
TRUE	Empty	Acetyl-CoA acetyltransferase, mitochondrial OS=Rattus norvegicus GN=Acat1 PE=1 SV=1	P17764				3	3	3	3	5	4		
TRUE	Empty	Xanthine dehydrogenase/oxidase OS=Rattus norvegicus GN=Xdh PE=1 SV=3	P22985				4	4	2	6	5	3	2	
TRUE	Empty	Prohibitin OS=Rattus norvegicus GN=Phb PE=1 SV=1	P67779		5	4	2	2	3	2	3	4	3	4
TRUE	Empty	Cluster of 6-phosphofructokinase, liver type OS=Rattus norvegicus GN=Pfkl PE=2 SV=3 (P30835)	P30835 [2]	TRUE			2	1	4	4	4	3	3	4
TRUE	Empty	Fibronectin OS=Rattus norvegicus GN=Fn1 PE=1 SV=2	P04937 (+2)				2	5	4	4	4	4	2	1
TRUE	Empty	cAMP-dependent protein kinase type II-alpha regulatory subunit OS=Mus musculus GN=Prkar2a PE=1 SV=2	P12367 (+1)	TRUE	1		4	5	4	4	4	4		1
TRUE	Empty	Serpin H1 OS=Rattus norvegicus GN=Serpinh1 PE=1 SV=1	P29457		1	1	3	4	3	3	2	4	3	3
TRUE	Empty	Ezrin OS=Rattus norvegicus GN=Ezr PE=1 SV=3	P31977	TRUE			9	8	10	11	11	11	1	1
TRUE	Empty	A-kinase anchor protein 12 OS=Rattus norvegicus GN=Akap12 PE=1 SV=1	Q5QD51 (+2)		3	2	2	2	3	3	3	2		
TRUE	Empty	Lamina-associated polypeptide 2, isoform beta OS=Rattus norvegicus GN=Tmpo PE=1 SV=3	Q62733				7	6	2	3	5	5	2	2
TRUE	Empty	Extended synaptotagmin-1 OS=Rattus norvegicus GN=Esyt1 PE=2 SV=1	Q9Z1X1				3	1	4	6	5	5	1	1
TRUE	Empty	Collagen alpha-1(I) chain OS=Rattus norvegicus GN=Col1a1 PE=1 SV=5	P02454		7	7	3	2	1	1	1		2	2
TRUE	Empty	Myosin light chain 4 OS=Rattus norvegicus GN=Myl4 PE=2 SV=2	P17209		9	8	3	2					1	1
TRUE	Empty	Protein S100-A8 OS=Rattus norvegicus GN=S100a8 PE=1 SV=3	P50115		5	5	1	1	1	1	2	1		
TRUE	Empty	Isoform 2 of Elongation factor 1-delta OS=Rattus norvegicus GN=Eef1d	Q68FR9-2		5	5	2	2	2	3	3	2	1	1
TRUE	Empty	Cell division control protein 42 homolog OS=Rattus norvegicus GN=Cdc42 PE=1 SV=2	Q8CFN2		1	1	2	2	2	2	3	4		
TRUE	Empty	Pyruvate dehydrogenase E1 component subunit beta, mitochondrial OS=Rattus norvegicus GN=Pdhb PE=1 SV=2	P49432			2	5	2	2	3	3	3	1	1
TRUE	Empty	Cathepsin B OS=Rattus norvegicus GN=Ctsb PE=1 SV=2	P00787		8	8				1			2	2
TRUE	Empty	Pulmonary surfactant-associated protein A OS=Rattus norvegicus GN=Sftpa1 PE=1 SV=3	P08427		5	4	3	2	1	2	1	2		
TRUE	Empty	Proteasome subunit beta type-1 OS=Rattus norvegicus GN=Psmb1 PE=1 SV=3	P18421				2	3	3	3	4	4	1	1
TRUE	Empty	Ras-related protein Rab-14 OS=Rattus norvegicus GN=Rab14 PE=1 SV=3	P61107	TRUE	2	2	5	3	5	5	4	6	2	2
TRUE	Empty	Ras-related C3 botulinum toxin substrate 1 OS=Rattus norvegicus GN=Rac1 PE=1 SV=1	Q6RUV5				4	3	3	3	3	3		
TRUE	Empty	Cluster of Eukaryotic initiation factor 4A-II OS=Rattus norvegicus GN=Eif4a2 PE=1 SV=1 (Q5RKI1)	Q5RKI1	TRUE			4	3	3	3	5	4	3	3
TRUE	Empty	L-lactate dehydrogenase A chain OS=Rattus norvegicus GN=Ldha PE=1 SV=1	P04642	TRUE	2	3	6	4	3	2	4	6	1	1
TRUE	Empty	Coronin-1A OS=Rattus norvegicus GN=Coro1a PE=1 SV=3	Q91ZN1				4	2	3	4	3	2	1	2
TRUE	Empty	Actin-related protein 3 OS=Rattus norvegicus GN=Actr3 PE=1 SV=1	Q4V7C7		1	1	3	1	2	3	3	4	3	3
TRUE	Empty	Cluster of Guanine nucleotide-binding protein G(I)/G(S)/G(T) subunit beta-2 OS=Rattus norvegicus GN=Gnb2 PE=1 SV=4 (P54313)	P54313 [2]	TRUE			1	1	4	4	3	4	4	4
TRUE	Empty	Nidogen-2 OS=Rattus norvegicus GN=Nid2 PE=2 SV=1	B5DFC9		3	1	3	3	2	3		2	3	3
TRUE	Empty	Cysteine and glycine-rich protein 1 OS=Rattus norvegicus GN=Csrp1 PE=2 SV=2	P47875				3	3	4	4	3	4		
TRUE	Empty	Importin subunit beta-1 OS=Rattus norvegicus GN=Kpnb1 PE=1 SV=1	P52296 (+1)		4	4	3	2	3	1	1	2	1	1
TRUE	Empty	Unconventional myosin-Ib OS=Rattus norvegicus GN=Myo1b PE=2 SV=1	Q05096 (+2)			1	2	2	4	4	5	3	1	1
TRUE	Empty	Proteasome activator complex subunit 1 OS=Rattus norvegicus GN=Psme1 PE=2 SV=1	Q63797	TRUE	7	7			1	2			1	1
TRUE	Empty	Elongation factor 1-gamma OS=Rattus norvegicus GN=Eef1g PE=1 SV=3	Q68FR6		1	1	3	3	5	4	2	3		1
TRUE	Empty	Endothelial cell-selective adhesion molecule OS=Rattus norvegicus GN=Esam PE=2 SV=1	Q6AYD4		5	5	1	1	2	2	2	1	1	1
TRUE	Empty	Proteasome activator complex subunit 2 OS=Rattus norvegicus GN=Psme2 PE=2 SV=3	Q63798	TRUE	4	4		1	2	2		2	2	1
TRUE	Empty	Lamin-B receptor OS=Rattus norvegicus GN=Lbr PE=1 SV=1	O08984				4	3	4	7	4	6		
TRUE	Empty	Heat shock 70 kDa protein 4 OS=Rattus norvegicus GN=Hspa4 PE=1 SV=1	O88600				2	2	2	3	2	3	3	3
TRUE	Empty	Malate dehydrogenase, cytoplasmic OS=Rattus norvegicus GN=Mdh1 PE=1 SV=3	O88989		3	2	3	2	4	4	5	4		
TRUE	Empty	Protein disulfide-isomerase OS=Rattus norvegicus GN=P4hb PE=1 SV=2	P04785		1	1	5	4	4	3	5	3		
TRUE	Empty	Nucleolin OS=Rattus norvegicus GN=Ncl PE=1 SV=3	P13383				4	4	3	3	3	2	1	1
TRUE	Empty	T-complex protein 1 subunit delta OS=Rattus norvegicus GN=Cct4 PE=1 SV=3	Q7TPB1		1	1	3	2	5	5	3	5	1	1
TRUE	Empty	Barrier-to-autointegration factor OS=Rattus norvegicus GN=Banf1 PE=1 SV=1	Q9R1T1		5	4	2							
TRUE	Empty	Calnexin OS=Rattus norvegicus GN=Canx PE=1 SV=1	P35565		1	1	2	3	2	2	2	2		
TRUE	Empty	Cluster of Spliceosome RNA helicase Ddx39b OS=Rattus norvegicus GN=Ddx39b PE=1 SV=3 (Q63413)	Q63413 [2]	TRUE			3		2	3	2	4	5	4
TRUE	Empty	Serine protease inhibitor A3L OS=Rattus norvegicus GN=Serpina3l PE=1 SV=3	P05544	TRUE	12	11	1	1	1					
TRUE	Empty	NADH-cytochrome b5 reductase 3 OS=Rattus norvegicus GN=Cyb5r3 PE=1 SV=2	P20070 (+2)				2	2	3	3	3	2	1	
TRUE	Empty	Enoyl-CoA delta isomerase 1, mitochondrial OS=Rattus norvegicus GN=Eci1 PE=1 SV=1	P23965		1	1	3	3	2	4	4	2	2	2
TRUE	Empty	WD repeat-containing protein 1 OS=Rattus norvegicus GN=Wdr1 PE=1 SV=3	Q5RKI0				3		4	4	4	4		
TRUE	Empty	Na(+)/H(+) exchange regulatory cofactor NHE-RF2 OS=Rattus norvegicus GN=Slc9a3r2 PE=1 SV=1	Q920G2		3	3	3	1	3	4	2	2	2	2
TRUE	Empty	Clusterin OS=Rattus norvegicus GN=Clu PE=1 SV=2	P05371		5	6			2	1	1		1	1
TRUE	Empty	Nucleophosmin OS=Rattus norvegicus GN=Npm1 PE=1 SV=1	P13084				2	3	4	4	4	4	1	1
TRUE	Empty	Uteroglobin OS=Rattus norvegicus GN=Scgb1a1 PE=1 SV=2	P17559		4	4	1	1	1	1	1	1	1	1
TRUE	Empty	3-hydroxyisobutyrate dehydrogenase, mitochondrial OS=Rattus norvegicus GN=Hibadh PE=1 SV=3	P29266		5	4	1	1	2	3	4	2		
TRUE	Empty	Myristoylated alanine-rich C-kinase substrate OS=Rattus norvegicus GN=Marcks PE=1 SV=2	P30009		4	4	1	1	1	1	1			
TRUE	Empty	Thymosin beta-4 OS=Rattus norvegicus GN=Tmsb4x PE=1 SV=2	P62329		4	4	2	1	1		1	1		
TRUE	Empty	Core histone macro-H2A.1 OS=Rattus norvegicus GN=H2afy PE=1 SV=4	Q02874 (+1)				5	3	2	3	5	5		
TRUE	Empty	Calpain-2 catalytic subunit OS=Rattus norvegicus GN=Capn2 PE=1 SV=3	Q07009				2	2	2	3	2	4	2	3
TRUE	Empty	Membrane-associated progesterone receptor component 1 OS=Rattus norvegicus GN=Pgrmc1 PE=1 SV=3	P70580		4	3	2	2	1	2	2	2	2	2
TRUE	Empty	Citrate synthase, mitochondrial OS=Rattus norvegicus GN=Cs PE=1 SV=1	Q8VHF5		2	2	3		2	2	4	4	1	1
TRUE	Empty	40S ribosomal protein S19 OS=Rattus norvegicus GN=Rps19 PE=2 SV=3	P17074				4	1	3	3	3	3		
TRUE	Empty	Proteasome subunit alpha type-2 OS=Rattus norvegicus GN=Psma2 PE=1 SV=3	P17220		1	1	3	2	3	2	2	4		
TRUE	Empty	Ferritin heavy chain OS=Rattus norvegicus GN=Fth1 PE=1 SV=3	P19132		6	6	2	1	1	1	1	1		1
TRUE	Empty	Microtubule-associated protein 4 OS=Rattus norvegicus GN=Map4 PE=1 SV=1	Q5M7W5 (+1)		2	1	4	4	1	1	2	2	1	1
TRUE	Empty	T-complex protein 1 subunit alpha OS=Rattus norvegicus GN=Tcp1 PE=1 SV=1	P28480				2	2	1	1	3	3	2	2
TRUE	Empty	Cytochrome P450 4B1 OS=Rattus norvegicus GN=Cyp4b1 PE=1 SV=3	P15129				3	2	3	2	5	3		1
TRUE	Empty	L-lactate dehydrogenase B chain OS=Rattus norvegicus GN=Ldhb PE=1 SV=2	P42123	TRUE	4	4	2	2	4	3	3	2	1	1
TRUE	Empty	Stress-70 protein, mitochondrial OS=Rattus norvegicus GN=Hspa9 PE=1 SV=3	P48721			1	4	3	2	3	3	2	2	1
TRUE	Empty	Lamin-B1 OS=Rattus norvegicus GN=Lmnb1 PE=1 SV=3	P70615			1	3	4	2	2	4	2	2	1
TRUE	Empty	Ectonucleoside triphosphate diphosphohydrolase 1 OS=Rattus norvegicus GN=Entpd1 PE=1 SV=1	P97687		7	7	2		1	2		1		
TRUE	Empty	UMP-CMP kinase OS=Rattus norvegicus GN=Cmpk1 PE=1 SV=2	Q4KM73		3	4	1	1	1	3	2	2		
TRUE	Empty	Keratin, type II cytoskeletal 7 OS=Rattus norvegicus GN=Krt7 PE=2 SV=1	Q6IG12	TRUE	1		6	6	6	6	4	4	1	1
TRUE	Empty	NADPH--cytochrome P450 reductase OS=Rattus norvegicus GN=Por PE=1 SV=3	P00388				3	2	2	2	3	2	2	2
TRUE	Empty	Fibulin-5 OS=Rattus norvegicus GN=Fbln5 PE=2 SV=1	Q9WVH8				3	3	2	4	3	3	2	2
TRUE	Empty	60S acidic ribosomal protein P2 OS=Rattus norvegicus GN=Rplp2 PE=1 SV=2	P02401		8	7	1				1	1		
TRUE	Empty	Isocitrate dehydrogenase [NADP] cytoplasmic OS=Rattus norvegicus GN=Idh1 PE=1 SV=1	P41562	TRUE	2	2	3	1	3	3	3	2		1
TRUE	Empty	Isoform PYBP1 of Polypyrimidine tract-binding protein 1 OS=Rattus norvegicus GN=Ptbp1	Q00438-2				3	3	2	2	3	2	1	1
TRUE	Empty	Prostacyclin synthase OS=Rattus norvegicus GN=Ptgis PE=2 SV=1	Q62969				3	2	2	1	2	3	2	2
TRUE	Empty	Dynactin subunit 2 OS=Rattus norvegicus GN=Dctn2 PE=1 SV=1	Q6AYH5		3	4			4	3	3	4	1	
TRUE	Empty	Na(+)/H(+) exchange regulatory cofactor NHE-RF1 OS=Rattus norvegicus GN=Slc9a3r1 PE=1 SV=3	Q9JJ19		7	7	1	1	1		1		2	2
TRUE	Empty	Guanine nucleotide-binding protein G(q) subunit alpha OS=Rattus norvegicus GN=Gnaq PE=1 SV=2	P82471				4	3	1	1	2	1	1	1
TRUE	Empty	3-alpha-hydroxysteroid dehydrogenase OS=Rattus norvegicus GN=Akr1c9 PE=1 SV=1	P23457			1	2	1	2	2	3	3	1	
TRUE	Empty	Cluster of Complement C3 OS=Rattus norvegicus GN=C3 PE=1 SV=3 (P01026)	P01026	TRUE			3	2	2	2	3	2	4	3
TRUE	Empty	Syntaxin-12 OS=Rattus norvegicus GN=Stx12 PE=1 SV=1	G3V7P1		2	3	2	1	3	3	3	3		
TRUE	Empty	60S ribosomal protein L5 OS=Rattus norvegicus GN=Rpl5 PE=1 SV=3	P09895				5	2	1	2	3	5	1	2
TRUE	Empty	Alpha-2-HS-glycoprotein OS=Rattus norvegicus GN=Ahsg PE=1 SV=2	P24090		5	5	1	1	1	1	1	1		
TRUE	Empty	Dolichyl-diphosphooligosaccharide--protein glycosyltransferase subunit 2 OS=Rattus norvegicus GN=Rpn2 PE=2 SV=2	P25235				5	5	2	3	1	2	1	1
TRUE	Empty	40S ribosomal protein SA OS=Rattus norvegicus GN=Rpsa PE=1 SV=3	P38983		3	3	1	1	1	1	1	1	4	5
TRUE	Empty	Adenosine kinase OS=Mus musculus GN=Adk PE=1 SV=2	P55264 (+2)						3	4	3	3		
TRUE	Empty	V-type proton ATPase subunit B, brain isoform OS=Rattus norvegicus GN=Atp6v1b2 PE=1 SV=1	P62815				1	3	4	2	3	2	2	2
TRUE	Empty	60S ribosomal protein L10a OS=Rattus norvegicus GN=Rpl10a PE=1 SV=2	P62907				2	2	4	2	4	4	1	2
TRUE	Empty	EF-hand domain-containing protein D2 OS=Rattus norvegicus GN=Efhd2 PE=1 SV=1	Q4FZY0		8	7							2	2
TRUE	Empty	Vesicle-trafficking protein SEC22b OS=Rattus norvegicus GN=Sec22b PE=1 SV=3	Q4KM74		1		2	3	3	3	3	3	1	1
TRUE	Empty	26S protease regulatory subunit 6A OS=Rattus norvegicus GN=Psmc3 PE=2 SV=1	Q63569				3	3	2	3	2	3	1	1
TRUE	Empty	Tryptophan--tRNA ligase, cytoplasmic OS=Rattus norvegicus GN=Wars PE=1 SV=2	Q6P7B0		1	1	3	3	2	4	3	2		
TRUE	Empty	4-trimethylaminobutyraldehyde dehydrogenase OS=Rattus norvegicus GN=Aldh9a1 PE=1 SV=1	Q9JLJ3				1	2	3	2	1	2	2	2
TRUE	Empty	Carbonic anhydrase 4 OS=Rattus norvegicus GN=Ca4 PE=1 SV=1	P48284		3	3	3	1	1	2	2	2		
TRUE	Empty	Electron transfer flavoprotein subunit beta OS=Rattus norvegicus GN=Etfb PE=2 SV=3	Q68FU3				2	1	2	1	3	3	2	2
TRUE	Empty	Platelet-activating factor acetylhydrolase IB subunit beta OS=Rattus norvegicus GN=Pafah1b2 PE=1 SV=1	O35264		2	2	2	2	2	1	1		1	1
TRUE	Empty	Mitogen-activated protein kinase 3 OS=Rattus norvegicus GN=Mapk3 PE=1 SV=5	P21708 (+2)		1	1	3	1	1	4	2	2	2	2
TRUE	Empty	Bifunctional purine biosynthesis protein PURH OS=Rattus norvegicus GN=Atic PE=1 SV=2	O35567			1	2	2	3	2	2	2	3	3
TRUE	Empty	Succinyl-CoA:3-ketoacid coenzyme A transferase 1, mitochondrial OS=Rattus norvegicus GN=Oxct1 PE=1 SV=1	B2GV06				3	3	3	3	4	3		
TRUE	Empty	Aspartate aminotransferase, mitochondrial OS=Rattus norvegicus GN=Got2 PE=1 SV=2	P00507		1		3	3	1	2	1	1	4	3
TRUE	Empty	Glutathione peroxidase 3 OS=Rattus norvegicus GN=Gpx3 PE=2 SV=2	P23764		5	5	3	1	1	1	1	1		
TRUE	Empty	60S ribosomal protein L7a OS=Rattus norvegicus GN=Rpl7a PE=1 SV=2	P62425				2	2	4	2	1	3	1	
TRUE	Empty	High mobility group protein B1 OS=Rattus norvegicus GN=Hmgb1 PE=1 SV=2	P63159				3	1	3	3	4	3		
TRUE	Empty	Guanine nucleotide-binding protein subunit beta-2-like 1 OS=Rattus norvegicus GN=Gnb2l1 PE=1 SV=3	P63245		1		3	2	1	1	2	2	2	3
TRUE	Empty	cAMP-dependent protein kinase type I-alpha regulatory subunit OS=Rattus norvegicus GN=Prkar1a PE=2 SV=2	P09456				2	2	2	2	2	2	1	1
TRUE	Empty	Fumarate hydratase, mitochondrial OS=Rattus norvegicus GN=Fh PE=1 SV=1	P14408 (+1)				2	1	1	1	2	2	2	1
TRUE	Empty	Cytochrome b5 OS=Rattus norvegicus GN=Cyb5a PE=1 SV=2	P00173 (+1)		4	4			1	1			1	1
TRUE	Empty	Lysosome membrane protein 2 OS=Rattus norvegicus GN=Scarb2 PE=1 SV=2	P27615		7	6				1				
TRUE	Empty	40S ribosomal protein S16 OS=Rattus norvegicus GN=Rps16 PE=1 SV=2	P62250				4	3	2	2	3	2	1	1
TRUE	Empty	Plasminogen OS=Rattus norvegicus GN=Plg PE=2 SV=2	Q01177				1	1	4	5	4	4		
TRUE	Empty	Coatomer subunit gamma-1 OS=Rattus norvegicus GN=Copg1 PE=2 SV=1	Q4AEF8				1	2	2	2	5	3		
TRUE	Empty	Cytosol aminopeptidase OS=Rattus norvegicus GN=Lap3 PE=1 SV=1	Q68FS4 (+1)				3	3	2	2	1	2	3	3
TRUE	Empty	Cytochrome b-c1 complex subunit 1, mitochondrial OS=Rattus norvegicus GN=Uqcrc1 PE=1 SV=1	Q68FY0						2	3	3	2	4	3
TRUE	Empty	Transforming growth factor beta-1-induced transcript 1 protein OS=Rattus norvegicus GN=Tgfb1i1 PE=1 SV=2	Q99PD6				2	2	3	2	3	3		
TRUE	Empty	Alpha-parvin OS=Rattus norvegicus GN=Parva PE=1 SV=2	Q9HB97				2	3	2	2	5	5		
TRUE	Empty	40S ribosomal protein S8 OS=Rattus norvegicus GN=Rps8 PE=1 SV=2	P62243				2	2	2	2	2	2	2	2
TRUE	Empty	Lactoylglutathione lyase OS=Rattus norvegicus GN=Glo1 PE=1 SV=3	Q6P7Q4		2	2	1	1	1	1	1	1		
TRUE	Empty	Leukotriene A-4 hydrolase OS=Rattus norvegicus GN=Lta4h PE=2 SV=2	P30349				1	3	4	3	2	3		
TRUE	Empty	Cytoplasmic aconitate hydratase OS=Rattus norvegicus GN=Aco1 PE=1 SV=1	Q63270				2	1	1	1	1	1	1	1
TRUE	Empty	Retinol-binding protein 1 OS=Rattus norvegicus GN=Rbp1 PE=1 SV=2	P02696		4	3	1		1	1				
TRUE	Empty	Acyl-CoA-binding protein OS=Rattus norvegicus GN=Dbi PE=1 SV=3	P11030		4	5	1	1						
TRUE	Empty	Integrin alpha-1 OS=Rattus norvegicus GN=Itga1 PE=1 SV=1	P18614		5	6		1	1		2			
TRUE	Empty	Cathepsin D OS=Rattus norvegicus GN=Ctsd PE=1 SV=1	P24268		4	4	1	1	1	1		1		
TRUE	Empty	Dynein light chain 1, cytoplasmic OS=Rattus norvegicus GN=Dynll1 PE=1 SV=1	P63170	TRUE	4	4	3	2	1	1	1	1		
TRUE	Empty	D-dopachrome decarboxylase OS=Rattus norvegicus GN=Ddt PE=1 SV=3	P80254		5	5			2	2	2			
TRUE	Empty	Mitochondrial inner membrane protein (Fragment) OS=Rattus norvegicus GN=Immt PE=1 SV=1	Q3KR86				1	2	3	5	3	5		
TRUE	Empty	Hepatoma-derived growth factor OS=Rattus norvegicus GN=Hdgf PE=1 SV=2	Q8VHK7		4	4	2	2	1	1				
TRUE	Empty	Isoform 2 of Drebrin-like protein OS=Rattus norvegicus GN=Dbnl	Q9JHL4-2 (+1)		1	1	1	1	1	1	1	1	2	2
TRUE	Empty	Reticulon-4 OS=Rattus norvegicus GN=Rtn4 PE=1 SV=1	Q9JK11		1	1	1	2	2	1	2	1		1
TRUE	Empty	Glycogenin-1 OS=Rattus norvegicus GN=Gyg1 PE=2 SV=4	O08730		5	5							1	
TRUE	Empty	Ras-related protein Rab-11B OS=Rattus norvegicus GN=Rab11b PE=2 SV=4	O35509		6	6								
TRUE	Empty	Enoyl-CoA hydratase, mitochondrial OS=Rattus norvegicus GN=Echs1 PE=1 SV=1	P14604		5	2	2	1	2	2	1	1		
TRUE	Empty	10 kDa heat shock protein, mitochondrial OS=Rattus norvegicus GN=Hspe1 PE=1 SV=3	P26772		7	6	1	1				1		
TRUE	Empty	Hypoxanthine-guanine phosphoribosyltransferase OS=Rattus norvegicus GN=Hprt1 PE=1 SV=1	P27605		3	4			1	1		1	1	1
TRUE	Empty	Tubulin polymerization-promoting protein family member 3 OS=Rattus norvegicus GN=Tppp3 PE=2 SV=1	Q5PPN5		4	3	1	1		2	3	2		
TRUE	Empty	Heterogeneous nuclear ribonucleoprotein H OS=Rattus norvegicus GN=Hnrnph1 PE=1 SV=2	Q8VHV7 (+1)	TRUE			2	2	2	1	2	2	4	4
TRUE	Empty	NSFL1 cofactor p47 OS=Rattus norvegicus GN=Nsfl1c PE=1 SV=1	O35987				3	1	3	3	2	1	2	2
TRUE	Empty	Aldose reductase OS=Rattus norvegicus GN=Akr1b1 PE=1 SV=3	P07943				2	3	3	3	3	3		
TRUE	Empty	Unconventional myosin-Id OS=Rattus norvegicus GN=Myo1d PE=1 SV=3	Q63357				1	3	2	2	3	2		
TRUE	Empty	Non-muscle caldesmon OS=Rattus norvegicus GN=Cald1 PE=1 SV=1	Q62736				2	4	2	2	2	1		
TRUE	Empty	40S ribosomal protein S15 OS=Rattus norvegicus GN=Rps15 PE=1 SV=2	P62845				1	1	1	2	1	2		
TRUE	Empty	Nicalin OS=Rattus norvegicus GN=Ncln PE=2 SV=1	Q5XIA1				1	1	2	2	2	2	1	1
TRUE	Empty	Cluster of Collagen alpha-2(I) chain OS=Rattus norvegicus GN=Col1a2 PE=1 SV=3 (P02466)	P02466 [2]	TRUE	2	1	3	2	1	3	2	1	1	1
TRUE	Empty	Stress-induced-phosphoprotein 1 OS=Rattus norvegicus GN=Stip1 PE=1 SV=1	O35814				1	1	3	2	3	3	1	1
TRUE	Empty	ATP synthase-coupling factor 6, mitochondrial OS=Rattus norvegicus GN=Atp5j PE=1 SV=1	P21571		3	4					1	1		
TRUE	Empty	Annexin A11 OS=Bos taurus GN=ANXA11 PE=1 SV=1	P27214 (+1)	TRUE	2			2	5	3	3	3	2	3
TRUE	Empty	Methyl-CpG-binding protein 2 OS=Rattus norvegicus GN=Mecp2 PE=1 SV=1	Q00566 (+1)				2	2	2	3	3	2	1	
TRUE	Empty	Actin-related protein 2/3 complex subunit 5 OS=Rattus norvegicus GN=Arpc5 PE=1 SV=3	Q4KLF8		4	3	1	1	1	1	2	1		
TRUE	Empty	Alpha-N-acetylgalactosaminidase OS=Rattus norvegicus GN=Naga PE=2 SV=1	Q66H12		3	3	1	1	1	1	1	1	1	1
TRUE	Empty	Cell surface glycoprotein MUC18 OS=Rattus norvegicus GN=Mcam PE=1 SV=2	Q9EPF2		4	4			2	1	2		1	1
TRUE	Empty	cAMP-dependent protein kinase type II-beta regulatory subunit OS=Rattus norvegicus GN=Prkar2b PE=1 SV=3	P12369 (+1)	TRUE	1	1	3	2	4	4	3	2		1
TRUE	Empty	Staphylococcal nuclease domain-containing protein 1 OS=Rattus norvegicus GN=Snd1 PE=2 SV=1	Q66X93				3	2	1	2	1	1	3	2
TRUE	Empty	Alcohol dehydrogenase [NADP(+)] OS=Rattus norvegicus GN=Akr1a1 PE=1 SV=2	P51635				2	3	1	2	2	3	2	2
TRUE	Empty	Catechol O-methyltransferase OS=Rattus norvegicus GN=Comt PE=1 SV=2	P22734 (+1)		2	3		2	1	1	2	2		
TRUE	Empty	Peroxisomal multifunctional enzyme type 2 OS=Rattus norvegicus GN=Hsd17b4 PE=1 SV=3	P97852				3	3	1	1	2	3	2	1
TRUE	Empty	3-hydroxyacyl-CoA dehydrogenase type-2 OS=Rattus norvegicus GN=Hsd17b10 PE=1 SV=3	O70351				1	2	1	3	3	2	2	2
TRUE	Empty	Peptidyl-prolyl cis-trans isomerase B OS=Rattus norvegicus GN=Ppib PE=2 SV=3	P24368	TRUE			3	2	2	2	4	3		
TRUE	Empty	Fatty aldehyde dehydrogenase OS=Rattus norvegicus GN=Aldh3a2 PE=1 SV=1	P30839				2	2	2	3	3	3		
TRUE	Empty	Pyridoxal kinase OS=Rattus norvegicus GN=Pdxk PE=1 SV=1	O35331				2	2	2	1	1	2		1
TRUE	Empty	Protein-L-isoaspartate(D-aspartate) O-methyltransferase OS=Rattus norvegicus GN=Pcmt1 PE=1 SV=2	P22062		1	1	2	1	1	2	2	2		
TRUE	Empty	Hematological and neurological expressed 1 protein OS=Rattus norvegicus GN=Hn1 PE=2 SV=3	Q6AXU6		2	2	2		1	1	1	1	1	1
TRUE	Empty	Macrophage-capping protein OS=Rattus norvegicus GN=Capg PE=1 SV=1	Q6AYC4				2	2	2	2	2	2	1	1
TRUE	Empty	GTPase IMAP family member 4 OS=Rattus norvegicus GN=Gimap4 PE=2 SV=1	Q8K3K9				2	2	2	2	1	2	2	2
TRUE	Empty	Vesicle-associated membrane protein 8 OS=Rattus norvegicus GN=Vamp8 PE=1 SV=1	Q9WUF4		2	2		1	1	1	1	1		
TRUE	Empty	Acidic leucine-rich nuclear phosphoprotein 32 family member A OS=Rattus norvegicus GN=Anp32a PE=2 SV=1	P49911	TRUE			3	4	3	1	4	2	1	1
TRUE	Empty	Carbonyl reductase [NADPH] 1 OS=Rattus norvegicus GN=Cbr1 PE=1 SV=2	P47727		2	2	1	1	1	1	1	1	1	1
TRUE	Empty	Epithelial cell adhesion molecule OS=Rattus norvegicus GN=Epcam PE=1 SV=1	O55159		3	3	1		1	1	1	1		
TRUE	Empty	Cytochrome b5 type B OS=Rattus norvegicus GN=Cyb5b PE=1 SV=2	P04166		3	3			1	1				
TRUE	Empty	Sodium/potassium-transporting ATPase subunit alpha-1 OS=Rattus norvegicus GN=Atp1a1 PE=1 SV=1	P06685				3	2	3	1	3	3	1	
TRUE	Empty	Cytochrome c oxidase subunit 5A, mitochondrial OS=Rattus norvegicus GN=Cox5a PE=1 SV=1	P11240		3	3	1			2	1	1	1	2
TRUE	Empty	Dolichyl-diphosphooligosaccharide--protein glycosyltransferase subunit 1 OS=Rattus norvegicus GN=Rpn1 PE=2 SV=1	P07153				1	2	2	3	3	3		
TRUE	Empty	60S ribosomal protein L23a OS=Rattus norvegicus GN=Rpl23a PE=2 SV=1	P62752				3	3	3	2	1	1		
TRUE	Empty	ADP/ATP translocase 2 OS=Rattus norvegicus GN=Slc25a5 PE=1 SV=3	Q09073				2	2	2	5	2	3		
TRUE	Empty	Protein Niban OS=Rattus norvegicus GN=Fam129a PE=2 SV=2	Q9ESN0		1	1	2	1	1	1	2	3		
TRUE	Empty	Keratin, type II cytoskeletal 1 OS=Rattus norvegicus GN=Krt1 PE=2 SV=1	Q6IMF3	TRUE	1	2	3	2	3	2	2	2		
TRUE	Empty	60S ribosomal protein L8 OS=Rattus norvegicus GN=Rpl8 PE=2 SV=2	P62919				3		3	3	1	3		
TRUE	Empty	Alpha-centractin OS=Rattus norvegicus GN=Actr1a PE=1 SV=1	P85515				1	2	3	2	2		2	2
TRUE	Empty	Dimethylaniline monooxygenase [N-oxide-forming] 1 OS=Rattus norvegicus GN=Fmo1 PE=1 SV=2	P36365				1	1	2	2	2	2		1
TRUE	Empty	Serum paraoxonase/lactonase 3 OS=Rattus norvegicus GN=Pon3 PE=2 SV=1	Q68FP2		1	1		2	2	2	2	2	1	1
TRUE	Empty	Cluster of Ras-related protein Ral-B OS=Rattus norvegicus GN=Ralb PE=2 SV=1 (P36860)	P36860 [2]	TRUE			1	1	2	3	2	2		
TRUE	Empty	Zinc transporter ZIP4 OS=Rattus norvegicus GN=Slc39a4 PE=2 SV=1	A0JPN2		4	5	1		1	1	1			
TRUE	Empty	Amine oxidase [flavin-containing] B OS=Rattus norvegicus GN=Maob PE=1 SV=3	P19643				1		2	2	4	4		
TRUE	Empty	Endoplasmic reticulum resident protein 29 OS=Rattus norvegicus GN=Erp29 PE=1 SV=2	P52555		2	3	2	2	1	1	1	1	1	1
TRUE	Empty	Myotrophin OS=Rattus norvegicus GN=Mtpn PE=1 SV=2	P62775		3	4	1	1		1				
TRUE	Empty	Histidine triad nucleotide-binding protein 1 OS=Rattus norvegicus GN=Hint1 PE=1 SV=5	P62959		3	3	1	1			1	2	1	
TRUE	Empty	40S ribosomal protein S10 OS=Rattus norvegicus GN=Rps10 PE=2 SV=1	P63326				2	2	3	3	2	1		
TRUE	Empty	Non-POU domain-containing octamer-binding protein OS=Rattus norvegicus GN=Nono PE=2 SV=3	Q5FVM4				2		2	2		1	3	3
TRUE	Empty	Chloride intracellular channel protein 1 OS=Rattus norvegicus GN=Clic1 PE=1 SV=1	Q6MG61		3	4	1	1	1	1	1	1		
TRUE	Empty	Four and a half LIM domains protein 1 OS=Rattus norvegicus GN=Fhl1 PE=2 SV=1	Q9WUH4				1	1	2	3	2	2	1	1
TRUE	Empty	Dihydrolipoyl dehydrogenase, mitochondrial OS=Rattus norvegicus GN=Dld PE=1 SV=1	Q6P6R2				1	3	1	2	1	1	2	2
TRUE	Empty	Calreticulin OS=Rattus norvegicus GN=Calr PE=1 SV=1	P18418				2	3	1			1	1	1
TRUE	Empty	Pulmonary surfactant-associated protein C OS=Rattus norvegicus GN=Sftpc PE=2 SV=1	P11685		2	2	2	1	1	1	1	1		
TRUE	Empty	ATP synthase subunit gamma, mitochondrial OS=Rattus norvegicus GN=Atp5c1 PE=1 SV=2	P35435				1	1	2	1	2	2		
TRUE	Empty	Aflatoxin B1 aldehyde reductase member 2 OS=Rattus norvegicus GN=Akr7a2 PE=1 SV=2	Q8CG45		1	1		1	2	2	2	2	1	1
TRUE	Empty	Nucleosome assembly protein 1-like 1 OS=Rattus norvegicus GN=Nap1l1 PE=2 SV=1	Q9Z2G8				2	1	2	2	2	2		
TRUE	Empty	60S acidic ribosomal protein P1 OS=Rattus norvegicus GN=Rplp1 PE=3 SV=1	P19944		2	2	1	1	1	1	1	1		
TRUE	Empty	Corticosteroid 11-beta-dehydrogenase isozyme 1 OS=Rattus norvegicus GN=Hsd11b1 PE=1 SV=2	P16232 (+1)				1	2	2	2	2	2	1	
TRUE	Empty	Microtubule-actin cross-linking factor 1 OS=Rattus norvegicus GN=Macf1 PE=1 SV=1	D3ZHV2				3	3	2	1	3	3		
TRUE	Empty	Atlastin-3 OS=Rattus norvegicus GN=Atl3 PE=2 SV=2	Q0ZHH6 (+1)				1	2	2	1	2	2		
TRUE	Empty	Transthyretin OS=Rattus norvegicus GN=Ttr PE=1 SV=1	P02767		3	4								
TRUE	Empty	CD48 antigen OS=Rattus norvegicus GN=Cd48 PE=1 SV=1	P10252		4	4								
TRUE	Empty	SPARC OS=Rattus norvegicus GN=Sparc PE=1 SV=4	P16975		4	4							1	1
TRUE	Empty	40S ribosomal protein S3a OS=Rattus norvegicus GN=Rps3a PE=1 SV=2	P49242				1	1	2	3	1	3		
TRUE	Empty	Trifunctional enzyme subunit beta, mitochondrial OS=Rattus norvegicus GN=Hadhb PE=1 SV=1	Q60587				2	1	1	1	3	3	1	2
TRUE	Empty	Myosin phosphatase Rho-interacting protein OS=Rattus norvegicus GN=Mprip PE=1 SV=1	Q9ERE6 (+1)				1	1	2	2	3	3		
TRUE	Empty	Transmembrane emp24 domain-containing protein 10 OS=Homo sapiens GN=TMED10 PE=1 SV=2	P49755 (+1)				3	1	1	2	3	2		
TRUE	Empty	AP-2 complex subunit alpha-2 OS=Rattus norvegicus GN=Ap2a2 PE=1 SV=3	P18484				3	1	3	2	1	1		
TRUE	Empty	Ras-related protein R-Ras OS=Rattus norvegicus GN=Rras PE=1 SV=1	D3Z8L7						2	2	2	1	2	3
TRUE	Empty	Carbonic anhydrase 1 OS=Rattus norvegicus GN=Ca1 PE=1 SV=1	B0BNN3		4	3	1	1	1	1	1			
TRUE	Empty	Acyl-protein thioesterase 1 OS=Rattus norvegicus GN=Lypla1 PE=1 SV=1	P70470		3	3							1	1
TRUE	Empty	Keratin, type II cytoskeletal 6A OS=Rattus norvegicus GN=Krt6a PE=1 SV=1	Q4FZU2	TRUE	2	2	3	3	3	3	3	3		
TRUE	Empty	Ras-related protein Rab-7a OS=Rattus norvegicus GN=Rab7a PE=1 SV=2	P09527						1	2	2	2	2	2
TRUE	Empty	Calpastatin OS=Rattus norvegicus GN=Cast PE=1 SV=3	P27321 (+5)		2	2	1		2	2	1	1		
TRUE	Empty	N(4)-(Beta-N-acetylglucosaminyl)-L-asparaginase OS=Rattus norvegicus GN=Aga PE=1 SV=2	P30919		2	2		1		1			1	1
TRUE	Empty	40S ribosomal protein S4, X isoform OS=Rattus norvegicus GN=Rps4x PE=2 SV=2	P62703				2	2	2	1	1	1	1	1
TRUE	Empty	GTP-binding nuclear protein Ran OS=Rattus norvegicus GN=Ran PE=1 SV=3	P62828				2	2	1	2	2	2		
TRUE	Empty	Dipeptidyl peptidase 1 OS=Rattus norvegicus GN=Ctsc PE=1 SV=3	P80067		2	2							1	1
TRUE	Empty	60S ribosomal protein L10 OS=Rattus norvegicus GN=Rpl10 PE=1 SV=3	Q6PDV7				1	2			1	2	2	2
TRUE	Empty	DNA damage-binding protein 1 OS=Rattus norvegicus GN=Ddb1 PE=2 SV=1	Q9ESW0				1		1		2	2		2
TRUE	Empty	Hydroxyacyl-coenzyme A dehydrogenase, mitochondrial OS=Rattus norvegicus GN=Hadh PE=2 SV=1	Q9WVK7		1	1	1	1	1	1	2	2	1	1
TRUE	Empty	26S protease regulatory subunit 6B OS=Rattus norvegicus GN=Psmc4 PE=1 SV=1	Q63570				1		2	2	2	2	1	1
TRUE	Empty	S-formylglutathione hydrolase OS=Rattus norvegicus GN=Esd PE=1 SV=1	B0BNE5							2	2	1	1	
TRUE	Empty	ES1 protein homolog, mitochondrial OS=Rattus norvegicus PE=1 SV=2	P56571				1	1	1	2	1	2		
TRUE	Empty	Galectin-1 OS=Rattus norvegicus GN=Lgals1 PE=1 SV=2	P11762		5	4								
TRUE	Empty	60S ribosomal protein L23 OS=Rattus norvegicus GN=Rpl23 PE=2 SV=1	P62832				2	2	1	1	3	3		
TRUE	Empty	ADP-ribosyl cyclase 2 OS=Rattus norvegicus GN=Bst1 PE=2 SV=1	Q63072		3	4				1			1	1
TRUE	Empty	Heterogeneous nuclear ribonucleoprotein H2 OS=Rattus norvegicus GN=Hnrnph2 PE=1 SV=1	Q6AY09	TRUE			2	1	2	2	1	1	5	4
TRUE	Empty	Isoamyl acetate-hydrolyzing esterase 1 homolog OS=Rattus norvegicus GN=Iah1 PE=2 SV=2	Q711G3		4	4								
TRUE	Empty	Heat shock factor-binding protein 1 OS=Rattus norvegicus GN=Hsbp1 PE=3 SV=1	Q8K3X8		3	3								
TRUE	Empty	Aspartate aminotransferase, cytoplasmic OS=Rattus norvegicus GN=Got1 PE=1 SV=3	P13221				1		1	1	1	1	3	3
TRUE	Empty	Thioredoxin-dependent peroxide reductase, mitochondrial OS=Rattus norvegicus GN=Prdx3 PE=1 SV=2	Q9Z0V6		3	3	1	1		1				
TRUE	Empty	Elongation factor Tu, mitochondrial OS=Rattus norvegicus GN=Tufm PE=1 SV=1	P85834				2	2	2	3	2	1		
TRUE	Empty	60S ribosomal protein L14 OS=Rattus norvegicus GN=Rpl14 PE=1 SV=3	Q63507				2	2	2	2	3	2		
TRUE	Empty	T-complex protein 1 subunit epsilon OS=Rattus norvegicus GN=Cct5 PE=1 SV=1	Q68FQ0				1	1	1	1	3	2	1	
TRUE	Empty	60S ribosomal protein L18 OS=Rattus norvegicus GN=Rpl18 PE=2 SV=2	P12001				2	2	2	2	2	2		
TRUE	Empty	CD44 antigen OS=Rattus norvegicus GN=Cd44 PE=1 SV=2	P26051 (+1)		2	2	1	1	1	1	1	1	1	1
TRUE	Empty	60S ribosomal protein L22 OS=Rattus norvegicus GN=Rpl22 PE=2 SV=2	P47198				1		2	2	2	2		
TRUE	Empty	Proteasome subunit beta type-10 OS=Rattus norvegicus GN=Psmb10 PE=2 SV=1	Q4KM35			1	2	2	1	1			1	1
TRUE	Empty	40S ribosomal protein S15a OS=Homo sapiens GN=RPS15A PE=1 SV=2	P62244 (+1)				2	1	2		2	3		
TRUE	Empty	Echinoderm microtubule-associated protein-like 2 OS=Rattus norvegicus GN=Eml2 PE=1 SV=1	Q6P6T4 (+1)				2	1	1		1	2	2	2
TRUE	Empty	Protein S100-A6 OS=Rattus norvegicus GN=S100a6 PE=1 SV=3	P05964		2	2	1	1	1		2	2		
TRUE	Empty	F-actin-capping protein subunit alpha-2 OS=Rattus norvegicus GN=Capza2 PE=1 SV=1	Q3T1K5	TRUE	2	2	2	2	2	2	2	2	1	1
TRUE	Empty	Ig kappa chain C region, B allele OS=Rattus norvegicus PE=1 SV=1	P01835		3	3	1							
TRUE	Empty	Decorin OS=Rattus norvegicus GN=Dcn PE=1 SV=1	Q01129				2	1	1	1	3	3		1
TRUE	Empty	Voltage-dependent anion-selective channel protein 2 OS=Rattus norvegicus GN=Vdac2 PE=1 SV=2	P81155				2	3	2	2	1	1		
TRUE	Empty	AP-2 complex subunit beta OS=Rattus norvegicus GN=Ap2b1 PE=1 SV=1	P62944 (+1)				3	2	1	2	1			
TRUE	Empty	COP9 signalosome complex subunit 8 OS=Rattus norvegicus GN=Cops8 PE=2 SV=1	Q6P4Z9		2	3			1				1	1
TRUE	Empty	Transforming protein RhoA OS=Rattus norvegicus GN=Rhoa PE=1 SV=1	P61589				2	2		3		1	2	2
TRUE	Empty	Propionyl-CoA carboxylase beta chain, mitochondrial OS=Rattus norvegicus GN=Pccb PE=2 SV=1	P07633				1		2	1	1		1	2
TRUE	Empty	60S ribosomal protein L6 OS=Rattus norvegicus GN=Rpl6 PE=1 SV=5	P21533				2	2	1	1	1	1	2	2
TRUE	Empty	CD9 antigen OS=Rattus norvegicus GN=Cd9 PE=1 SV=2	P40241		1	1			2	2	2	1		
TRUE	Empty	Polyadenylate-binding protein 1 OS=Rattus norvegicus GN=Pabpc1 PE=2 SV=1	Q9EPH8				1	1	2	2	3	1	1	1
TRUE	Empty	Cluster of Serine/threonine-protein phosphatase PP1-alpha catalytic subunit OS=Homo sapiens GN=PPP1CA PE=1 SV=1 (P62136)	P62136 [3]	TRUE		1	2		2	2	3			1
TRUE	Empty	40S ribosomal protein S12 OS=Rattus norvegicus GN=Rps12 PE=1 SV=2	P63324		4	4								
TRUE	Empty	Eukaryotic translation initiation factor 3 subunit A OS=Rattus norvegicus GN=Eif3a PE=2 SV=2	Q1JU68										5	5
TRUE	Empty	F-actin-capping protein subunit beta OS=Rattus norvegicus GN=Capzb PE=1 SV=1	Q5XI32				3	1	1	1	1	2		
TRUE	Empty	Monocyte differentiation antigen CD14 OS=Rattus norvegicus GN=Cd14 PE=2 SV=2	Q63691		4	3								
TRUE	Empty	Osteoclast-stimulating factor 1 OS=Rattus norvegicus GN=Ostf1 PE=1 SV=1	Q6P686		4	4		1	1	1				
TRUE	Empty	Isocitrate dehydrogenase [NAD] subunit alpha, mitochondrial OS=Rattus norvegicus GN=Idh3a PE=1 SV=1	Q99NA5		4	4							1	1
TRUE	Empty	Alpha-crystallin B chain OS=Rattus norvegicus GN=Cryab PE=1 SV=1	P23928		2	3	1			1	1		1	1
TRUE	Empty	Cytochrome b-c1 complex subunit 2, mitochondrial OS=Rattus norvegicus GN=Uqcrc2 PE=1 SV=2	P32551				3	1			2		2	2
TRUE	Empty	Proteasome subunit alpha type-3 OS=Rattus norvegicus GN=Psma3 PE=1 SV=3	P18422		1				1	1	3	2	1	1
TRUE	Empty	Fibromodulin OS=Rattus norvegicus GN=Fmod PE=2 SV=1	P50609		3	3			1	1				
TRUE	Empty	Mitochondrial fission 1 protein OS=Rattus norvegicus GN=Fis1 PE=1 SV=1	P84817 (+2)		3	2	1	1	2			2		
TRUE	Empty	Matrin-3 OS=Rattus norvegicus GN=Matr3 PE=1 SV=2	P43244						1		2	3	2	2
TRUE	Empty	Calponin-3 OS=Rattus norvegicus GN=Cnn3 PE=1 SV=1	P37397	TRUE			1	2	2	3	2	1		
TRUE	Empty	Transcription intermediary factor 1-beta OS=Rattus norvegicus GN=Trim28 PE=1 SV=2	O08629		1		2	2	3	1	1	1		
TRUE	Empty	Proteasome subunit alpha type-1 OS=Rattus norvegicus GN=Psma1 PE=1 SV=2	P18420						2	2	2	1	2	2
TRUE	Empty	Macrophage migration inhibitory factor OS=Rattus norvegicus GN=Mif PE=1 SV=4	P30904		2	2	1		1	1	1	1		
TRUE	Empty	Very long-chain specific acyl-CoA dehydrogenase, mitochondrial OS=Rattus norvegicus GN=Acadvl PE=1 SV=1	P45953				1	2		2	2	1	2	1
TRUE	Empty	60S ribosomal protein L4 OS=Rattus norvegicus GN=Rpl4 PE=1 SV=3	P50878						1	1	1	2	2	2
TRUE	Empty	Cytochrome c, somatic OS=Mus musculus GN=Cycs PE=1 SV=2	P62897 (+1)				2	1	1	2		2		
TRUE	Empty	E3 ubiquitin-protein ligase NEDD4 OS=Rattus norvegicus GN=Nedd4 PE=1 SV=1	Q62940				1	3	1	2	1	1	1	1
TRUE	Empty	3-mercaptopyruvate sulfurtransferase OS=Rattus norvegicus GN=Mpst PE=1 SV=3	P97532		2	1		1	1	1		1		
TRUE	Empty	Cluster of Calcium/calmodulin-dependent protein kinase type II subunit delta OS=Rattus norvegicus GN=Camk2d PE=1 SV=1 (P15791)	P15791 [7]	TRUE				1	2	3	3	2		
TRUE	Empty	Carcinoembryonic antigen-related cell adhesion molecule 1 OS=Rattus norvegicus GN=Ceacam1 PE=1 SV=3	P16573		4	5								1
TRUE	Empty	NADH dehydrogenase [ubiquinone] flavoprotein 2, mitochondrial OS=Rattus norvegicus GN=Ndufv2 PE=1 SV=2	P19234		3	4						1		1
TRUE	Empty	Agrin OS=Rattus norvegicus GN=Agrn PE=1 SV=2	P25304 (+4)				1	1					3	4
TRUE	Empty	CD59 glycoprotein OS=Rattus norvegicus GN=Cd59 PE=1 SV=2	P27274		4	3	1						1	1
TRUE	Empty	Adenylate kinase isoenzyme 1 OS=Rattus norvegicus GN=Ak1 PE=1 SV=3	P39069		2	3				1	1	1		
TRUE	Empty	Caveolin-2 OS=Rattus norvegicus GN=Cav2 PE=1 SV=2	Q2IBC5		4	4								
TRUE	Empty	Tumor protein D54 OS=Rattus norvegicus GN=Tpd52l2 PE=2 SV=1	Q6PCT3		3	3								
TRUE	Empty	Fetuin-B OS=Rattus norvegicus GN=Fetub PE=2 SV=1	Q9QX79		2	5								
TRUE	Empty	Thioredoxin OS=Rattus norvegicus GN=Txn PE=1 SV=2	P11232		3	3	1				1			
TRUE	Empty	Dynactin subunit 1 OS=Rattus norvegicus GN=Dctn1 PE=2 SV=2	P28023						1	3	3	3		
TRUE	Empty	60S ribosomal protein L24 OS=Rattus norvegicus GN=Rpl24 PE=1 SV=1	P83732				1	1		1	2	3	1	1
TRUE	Empty	Glutathione S-transferase alpha-4 OS=Rattus norvegicus GN=Gsta4 PE=1 SV=2	P14942		3	3		1						1
TRUE	Empty	Flotillin-1 OS=Rattus norvegicus GN=Flot1 PE=2 SV=2	Q9Z1E1						3	2	3	2		
TRUE	Empty	Cation-dependent mannose-6-phosphate receptor OS=Rattus norvegicus GN=M6pr PE=2 SV=1	Q6AY20		4	3								
TRUE	Empty	Dihydropyrimidinase-related protein 3 OS=Rattus norvegicus GN=Dpysl3 PE=1 SV=2	Q62952 (+1)	TRUE		1	1		2	2	4	5		
TRUE	Empty	Nuclease-sensitive element-binding protein 1 OS=Rattus norvegicus GN=Ybx1 PE=1 SV=3	P62961			1	3	2				1	1	1
TRUE	Empty	40S ribosomal protein S21 OS=Rattus norvegicus GN=Rps21 PE=1 SV=1	P05765		2	2							1	1
TRUE	Empty	Coatomer subunit beta OS=Rattus norvegicus GN=Copb1 PE=1 SV=1	P23514				2	2	1	1	1	1	1	1
TRUE	Empty	Translationally-controlled tumor protein OS=Rattus norvegicus GN=Tpt1 PE=1 SV=1	P63029		2	2		1			1	2		
TRUE	Empty	Phenylalanine--tRNA ligase alpha subunit OS=Rattus norvegicus GN=Farsa PE=1 SV=1	Q505J8				1		2	2	2	2		
TRUE	Empty	Homeodomain-only protein OS=Rattus norvegicus GN=Hopx PE=2 SV=1	Q78ZR5		2	2								
TRUE	Empty	Heterogeneous nuclear ribonucleoprotein Q OS=Rattus norvegicus GN=Syncrip PE=2 SV=1	Q7TP47				1	2	1		2	2	1	1
TRUE	Empty	Acyl-protein thioesterase 2 OS=Rattus norvegicus GN=Lypla2 PE=1 SV=1	Q9QYL8		2	2								
TRUE	Empty	Casein kinase II subunit alpha OS=Rattus norvegicus GN=Csnk2a1 PE=1 SV=2	P19139				2	1		1	1	1	1	1
TRUE	Empty	40S ribosomal protein S13 OS=Rattus norvegicus GN=Rps13 PE=2 SV=2	P62278				1		1	2	2	1	1	1
TRUE	Empty	60S ribosomal protein L17 OS=Rattus norvegicus GN=Rpl17 PE=2 SV=3	P24049				1	1	2	2	1	1		
TRUE	Empty	Cytochrome P450 2F2 OS=Rattus norvegicus GN=Cyp2f2 PE=2 SV=1	O35293				1	1	1	1	2	1	1	1
TRUE	Empty	Histone H2A.Z OS=Rattus norvegicus GN=H2afz PE=1 SV=2	P0C0S7	TRUE	1	1	2	3	2	2	4	4	2	2
TRUE	Empty	Protein S100-A4 OS=Rattus norvegicus GN=S100a4 PE=2 SV=1	P05942		2	2	1	1		1			1	1
TRUE	Empty	Creatine kinase U-type, mitochondrial OS=Rattus norvegicus GN=Ckmt1 PE=1 SV=1	P25809						1	1	1	1	1	2
TRUE	Empty	60S ribosomal protein L36 OS=Rattus norvegicus GN=Rpl36 PE=1 SV=2	P39032				2	1	2	2				
TRUE	Empty	Actin-related protein 2 OS=Rattus norvegicus GN=Actr2 PE=1 SV=1	Q5M7U6				1		2	3	3	3	2	2
TRUE	Empty	40S ribosomal protein S14 OS=Rattus norvegicus GN=Rps14 PE=2 SV=3	P13471						2		2	1	1	1
TRUE	Empty	NADH-ubiquinone oxidoreductase 75 kDa subunit, mitochondrial OS=Rattus norvegicus GN=Ndufs1 PE=1 SV=1	Q66HF1		1		1	2	1	1	1	1	1	1
TRUE	Empty	PDZ and LIM domain protein 1 OS=Rattus norvegicus GN=Pdlim1 PE=2 SV=4	P52944			1	2		1	1	1	1	1	1
TRUE	Empty	Ras-related protein Rab-13 OS=Rattus norvegicus GN=Rab13 PE=2 SV=2	P35286	TRUE			1	2	2	1	1	1		
TRUE	Empty	Synaptosomal-associated protein 23 OS=Rattus norvegicus GN=Snap23 PE=1 SV=1	O70377		3	3								
TRUE	Empty	Proteasome subunit alpha type-5 OS=Rattus norvegicus GN=Psma5 PE=2 SV=1	P34064		3	4								
TRUE	Empty	Protein phosphatase 1 regulatory subunit 7 OS=Rattus norvegicus GN=Ppp1r7 PE=1 SV=1	Q5HZV9		4	4								
TRUE	Empty	Ragulator complex protein LAMTOR1 OS=Rattus norvegicus GN=Lamtor1 PE=1 SV=1	Q6P791		3	3							1	
TRUE	Empty	Cytochrome c oxidase subunit 5B, mitochondrial OS=Rattus norvegicus GN=Cox5b PE=1 SV=2	P12075		4	3								
TRUE	Empty	Leucine-rich repeat flightless-interacting protein 1 OS=Rattus norvegicus GN=Lrrfip1 PE=1 SV=1	Q66HF9		3	1			1	1		1		
TRUE	Empty	Guanine nucleotide-binding protein G(s) subunit alpha isoforms short OS=Rattus norvegicus GN=Gnas PE=1 SV=1	P63095	TRUE	3	3	2					2	1	1
TRUE	Empty	Phosphatidylinositol-binding clathrin assembly protein OS=Rattus norvegicus GN=Picalm PE=1 SV=1	O55012 (+1)				1	2	2	1	1	1		
TRUE	Empty	Complement C4 OS=Rattus norvegicus GN=C4 PE=1 SV=3	P08649		1			1	1	1	2	1	1	
TRUE	Empty	26S protease regulatory subunit 8 OS=Rattus norvegicus GN=Psmc5 PE=1 SV=1	P62198				1	2	1		2	2		
TRUE	Empty	Tropomodulin-1 OS=Rattus norvegicus GN=Tmod1 PE=2 SV=1	P70567		2	2		1						
TRUE	Empty	UV excision repair protein RAD23 homolog B OS=Rattus norvegicus GN=Rad23b PE=1 SV=1	Q4KMA2		2	2	1			1				
TRUE	Empty	Nucleobindin-1 OS=Rattus norvegicus GN=Nucb1 PE=1 SV=1	Q63083		1	2	1	1				1	1	
TRUE	Empty	Interferon-induced guanylate-binding protein 2 OS=Rattus norvegicus GN=Gbp2 PE=1 SV=2	Q63663				2	2	2	2	1			
TRUE	Empty	Ubiquitin-conjugating enzyme E2 variant 2 OS=Rattus norvegicus GN=Ube2v2 PE=1 SV=3	Q7M767		2	2	1	1					1	1
TRUE	Empty	Regulator of cell cycle RGCC OS=Rattus norvegicus GN=Rgcc PE=1 SV=1	Q9Z2P4		2	2			1					
TRUE	Empty	RuvB-like 1 OS=Rattus norvegicus GN=Ruvbl1 PE=1 SV=1	P60123				1	1	1	1	2		1	1
TRUE	Empty	Tubulin-specific chaperone A OS=Rattus norvegicus GN=Tbca PE=1 SV=1	Q6PEC1		2	3							2	2
TRUE	Empty	Beta-2-microglobulin OS=Rattus norvegicus GN=B2m PE=1 SV=1	P07151		2	2			1	1	1	2		
TRUE	Empty	Leukocyte surface antigen CD47 OS=Rattus norvegicus GN=Cd47 PE=1 SV=1	P97829 (+1)		1	2	1	1	1	1	1	1		
TRUE	Empty	Heterogeneous nuclear ribonucleoprotein D0 OS=Rattus norvegicus GN=Hnrnpd PE=1 SV=1	Q9JJ54 (+3)		1	1	2	1	1	1	1	1		
TRUE	Empty	Protein CDV3 homolog OS=Rattus norvegicus GN=Cdv3 PE=2 SV=1	Q5XIM5		2	1	1		1	1	1		1	1
TRUE	Empty	Carbonic anhydrase 2 OS=Rattus norvegicus GN=Ca2 PE=1 SV=2	P27139				2	1			2	2		
TRUE	Empty	60S ribosomal protein L21 OS=Rattus norvegicus GN=Rpl21 PE=1 SV=3	P20280				2	1	2		1	1		
TRUE	Empty	Plasmalemma vesicle-associated protein OS=Rattus norvegicus GN=Plvap PE=1 SV=1	Q9WV78		1			1	2	2	1	1		
TRUE	Empty	Fragile X mental retardation protein 1 homolog OS=Rattus norvegicus GN=Fmr1 PE=2 SV=2	Q80WE1 (+1)				1	1	1	1	1	1		2
TRUE	Empty	Septin-9 OS=Rattus norvegicus GN=Sept9 PE=1 SV=1	Q9QZR6 (+3)				1	1	1	1	2			
TRUE	Empty	Coactosin-like protein OS=Rattus norvegicus GN=Cotl1 PE=1 SV=1	B0BNA5		1			1			1	2	1	1
TRUE	Empty	Actin-related protein 2/3 complex subunit 2 OS=Rattus norvegicus GN=Arpc2 PE=1 SV=1	P85970						1	1	1	2	1	1
TRUE	Empty	Serine/threonine-protein phosphatase 2A 65 kDa regulatory subunit A beta isoform OS=Rattus norvegicus GN=Ppp2r1b PE=2 SV=1	Q4QQT4		1	1	1	1			2		1	1
TRUE	Empty	Cluster of Mast cell protease 8 OS=Rattus norvegicus GN=Mcpt8 PE=2 SV=1 (P97594)	P97594	TRUE	1	1	2		1	1	1	1		
TRUE	Empty	Cluster of Chloride intracellular channel protein 4 OS=Rattus norvegicus GN=Clic4 PE=1 SV=3 (Q9Z0W7)	Q9Z0W7 [3]	TRUE	3	4		1						
TRUE	Empty	Glutathione peroxidase 2 OS=Rattus norvegicus GN=Gpx2 PE=1 SV=3	P83645		3	3								
TRUE	Empty	Far upstream element-binding protein 1 OS=Rattus norvegicus GN=Fubp1 PE=1 SV=1	Q32PX7		1	2							3	2
TRUE	Empty	von Willebrand factor (Fragment) OS=Rattus norvegicus GN=Vwf PE=2 SV=2	Q62935								2		2	3
TRUE	Empty	Eukaryotic translation initiation factor 4H OS=Rattus norvegicus GN=Eif4h PE=1 SV=1	Q5XI72							2	1		2	3
TRUE	Empty	26S proteasome non-ATPase regulatory subunit 2 OS=Rattus norvegicus GN=Psmd2 PE=2 SV=1	Q4FZT9				1	1	1	3	1	1		
TRUE	Empty	Long-chain specific acyl-CoA dehydrogenase, mitochondrial OS=Rattus norvegicus GN=Acadl PE=1 SV=1	P15650				1				1	1	1	2
TRUE	Empty	Palmitoyl-protein thioesterase 1 OS=Rattus norvegicus GN=Ppt1 PE=1 SV=1	P45479		2	2							1	1
TRUE	Empty	40S ribosomal protein S18 OS=Rattus norvegicus GN=Rps18 PE=1 SV=3	P62271				2	1			2	1	1	1
TRUE	Empty	ATP synthase subunit g, mitochondrial OS=Rattus norvegicus GN=Atp5l PE=1 SV=2	Q6PDU7				2		2	1				
TRUE	Empty	60S ribosomal protein L11 OS=Rattus norvegicus GN=Rpl11 PE=1 SV=2	P62914				1	2	1	1	1	2		
TRUE	Empty	Histone H1.1 OS=Rattus norvegicus GN=Hist1h1a PE=3 SV=1	D4A3K5	TRUE			3	2	4	2	5	5		
TRUE	Empty	Mannosyl-oligosaccharide glucosidase OS=Rattus norvegicus GN=Mogs PE=1 SV=1	O88941				1		1	1	2			
TRUE	Empty	Astrocytic phosphoprotein PEA-15 OS=Rattus norvegicus GN=Pea15 PE=1 SV=1	Q5U318		2	2							1	1
TRUE	Empty	60S ribosomal protein L35 OS=Rattus norvegicus GN=Rpl35 PE=1 SV=3	P17078				1	2		1	1	1		
TRUE	Empty	UDP-glucose:glycoprotein glucosyltransferase 1 OS=Rattus norvegicus GN=Uggt1 PE=1 SV=2	Q9JLA3					2	1		1	1	1	
TRUE	Empty	F-actin-capping protein subunit alpha-1 OS=Rattus norvegicus GN=Capza1 PE=1 SV=1	B2GUZ5	TRUE	2	2	2	1	1	2	2	2	1	1
TRUE	Empty	Leucine-rich repeat-containing protein 59 OS=Rattus norvegicus GN=Lrrc59 PE=1 SV=1	Q5RJR8					2	1	2	1	1		1
TRUE	Empty	Enhancer of mRNA-decapping protein 4 OS=Rattus norvegicus GN=Edc4 PE=2 SV=1	Q3ZAV8								2	3		
TRUE	Empty	Microtubule-associated protein RP/EB family member 1 OS=Rattus norvegicus GN=Mapre1 PE=1 SV=3	Q66HR2		4	2						1		
TRUE	Empty	Hippocalcin-like protein 1 OS=Rattus norvegicus GN=Hpcal1 PE=1 SV=2	P62749		3	2								
TRUE	Empty	Apolipoprotein A-IV OS=Rattus norvegicus GN=Apoa4 PE=2 SV=2	P02651		3	2								
TRUE	Empty	Bone marrow stromal antigen 2 OS=Rattus norvegicus GN=Bst2 PE=1 SV=1	Q811A2		3	2	1							
TRUE	Empty	NAD(P)H dehydrogenase [quinone] 1 OS=Rattus norvegicus GN=Nqo1 PE=1 SV=4	P05982										2	2
TRUE	Empty	Glyoxalase domain-containing protein 4 OS=Rattus norvegicus GN=Glod4 PE=1 SV=1	Q5I0D1		2	2					1	1		
TRUE	Empty	Ragulator complex protein LAMTOR3 OS=Rattus norvegicus GN=Lamtor3 PE=2 SV=1	Q5U204		2	2								
TRUE	Empty	4F2 cell-surface antigen heavy chain OS=Rattus norvegicus GN=Slc3a2 PE=1 SV=1	Q794F9		2	1					1	2	1	
TRUE	Empty	Protein transport protein Sec31A OS=Rattus norvegicus GN=Sec31a PE=1 SV=2	Q9Z2Q1 (+1)				1		1	1	2	2		
TRUE	Empty	Microtubule-associated protein tau OS=Rattus norvegicus GN=Mapt PE=1 SV=3	P19332 (+2)	TRUE	2	2				1		2		
TRUE	Empty	Protein kinase C delta-binding protein OS=Rattus norvegicus GN=Prkcdbp PE=1 SV=1	Q9Z1H9						1	1	2	2		1
TRUE	Empty	Endophilin-B1 OS=Rattus norvegicus GN=Sh3glb1 PE=2 SV=1	Q6AYE2		2	1	1	1		1				
TRUE	Empty	Hypoxia up-regulated protein 1 OS=Rattus norvegicus GN=Hyou1 PE=1 SV=1	Q63617		1		1		1	1			2	1
TRUE	Empty	26S proteasome non-ATPase regulatory subunit 9 OS=Rattus norvegicus GN=Psmd9 PE=1 SV=1	Q9WTV5				2	1			2	1		
TRUE	Empty	60S ribosomal protein L7 OS=Rattus norvegicus GN=Rpl7 PE=1 SV=2	P05426					2	1		1	1	1	1
TRUE	Empty	Ester hydrolase C11orf54 homolog OS=Rattus norvegicus PE=1 SV=1	Q5U2Q3		1	1	1	1		1		2		
TRUE	Empty	Nuclear transport factor 2 OS=Rattus norvegicus GN=Nutf2 PE=1 SV=1	P61972		4	3								
TRUE	Empty	Cytochrome c oxidase subunit 6C-2 OS=Rattus norvegicus GN=Cox6c2 PE=1 SV=3	P11951				1		1	1	1	2		
TRUE	Empty	Acidic leucine-rich nuclear phosphoprotein 32 family member B OS=Rattus norvegicus GN=Anp32b PE=2 SV=1	Q9EST6	TRUE			2	2	2				1	2
TRUE	Empty	Ubiquitin-conjugating enzyme E2 N OS=Rattus norvegicus GN=Ube2n PE=1 SV=1	Q9EQX9		1	1	1	2	1	1				
TRUE	Empty	Cluster of Myosin-7 OS=Rattus norvegicus GN=Myh7 PE=2 SV=2 (P02564)	P02564	TRUE			1		4	1				
TRUE	Empty	Platelet endothelial cell adhesion molecule OS=Rattus norvegicus GN=Pecam1 PE=2 SV=1	Q3SWT0		4	2								
TRUE	Empty	Protein NDRG2 OS=Rattus norvegicus GN=Ndrg2 PE=1 SV=1	Q8VBU2 (+1)		2	4								
TRUE	Empty	Mitochondrial import inner membrane translocase subunit Tim8 A OS=Rattus norvegicus GN=Timm8a PE=1 SV=1	Q9WVA1		3	3								
TRUE	Empty	Dipeptidyl peptidase 2 OS=Rattus norvegicus GN=Dpp7 PE=1 SV=1	Q9EPB1		3	2								1
TRUE	Empty	Endothelin-converting enzyme 1 OS=Rattus norvegicus GN=Ece1 PE=1 SV=2	P42893 (+3)		3	3								
TRUE	Empty	Abhydrolase domain-containing protein 14B OS=Rattus norvegicus GN=Abhd14b PE=2 SV=1	Q6DGG1		1	3			1					1
TRUE	Empty	RT1 class I histocompatibility antigen, AA alpha chain OS=Rattus norvegicus PE=1 SV=2	P16391		2	3								1
TRUE	Empty	RNA binding motif protein, X-linked-like-1 OS=Rattus norvegicus GN=Rbmxl1 PE=3 SV=1	D4AE41 (+2)							1	2	2		1
TRUE	Empty	Mast cell protease 2 OS=Rattus norvegicus GN=Mcpt2 PE=1 SV=1	P00770				1	1					2	2
TRUE	Empty	Neprilysin OS=Rattus norvegicus GN=Mme PE=1 SV=2	P07861		2	2			1					
TRUE	Empty	Rano class II histocompatibility antigen, B-1 beta chain OS=Rattus norvegicus GN=RT1-Bb PE=2 SV=1	P29826							1			2	2
TRUE	Empty	Glycerol-3-phosphate dehydrogenase, mitochondrial OS=Rattus norvegicus GN=Gpd2 PE=1 SV=1	P35571				1	2	1	2				
TRUE	Empty	ADP-ribosylation factor-like protein 3 OS=Rattus norvegicus GN=Arl3 PE=1 SV=2	P37996		2	2								
TRUE	Empty	Glutamyl aminopeptidase OS=Rattus norvegicus GN=Enpep PE=1 SV=2	P50123		2	2	1				1			
TRUE	Empty	40S ribosomal protein S28 OS=Rattus norvegicus GN=Rps28 PE=1 SV=1	P62859		2	2							1	1
TRUE	Empty	6-phosphogluconate dehydrogenase, decarboxylating OS=Rattus norvegicus GN=Pgd PE=1 SV=1	P85968						1	2	1	1		
TRUE	Empty	Dipeptidase 2 OS=Rattus norvegicus GN=Dpep2 PE=2 SV=1	Q5M872		1	2				1				
TRUE	Empty	Phosphate carrier protein, mitochondrial OS=Rattus norvegicus GN=Slc25a3 PE=1 SV=1	P16036				2		1	1			1	1
TRUE	Empty	Protein disulfide-isomerase A4 OS=Rattus norvegicus GN=Pdia4 PE=1 SV=2	P38659				1		1	2	1	1		
TRUE	Empty	Protein LZIC OS=Rattus norvegicus GN=Lzic PE=2 SV=1	Q5PQN7		2	2								
TRUE	Empty	Alpha-adducin OS=Rattus norvegicus GN=Add1 PE=1 SV=2	Q63028 (+1)				2	1	1	1		1		
TRUE	Empty	Torsin-1A-interacting protein 1 OS=Rattus norvegicus GN=Tor1aip1 PE=1 SV=1	Q5PQX1 (+1)					1					2	2
TRUE	Empty	Proteasome subunit beta type-2 OS=Rattus norvegicus GN=Psmb2 PE=1 SV=1	P40307			1					2	2	1	
TRUE	Empty	40S ribosomal protein S9 OS=Rattus norvegicus GN=Rps9 PE=1 SV=4	P29314				1		1				2	2
TRUE	Empty	Mast cell protease 1 OS=Rattus norvegicus GN=Mcpt1 PE=1 SV=3	P09650				2	2						
TRUE	Empty	60S ribosomal protein L27a OS=Rattus norvegicus GN=Rpl27a PE=1 SV=3	P18445				2	2	1	1				
TRUE	Empty	60S ribosomal protein L3 OS=Rattus norvegicus GN=Rpl3 PE=1 SV=3	P21531				1					2	1	1
TRUE	Empty	Glutathione S-transferase theta-2 OS=Rattus norvegicus GN=Gstt2 PE=1 SV=3	P30713				2				1	1		
TRUE	Empty	Cytochrome c oxidase subunit 6A1, mitochondrial OS=Rattus norvegicus GN=Cox6a1 PE=1 SV=2	P10818		2	2							1	
TRUE	Empty	Dynamin-2 OS=Rattus norvegicus GN=Dnm2 PE=1 SV=1	P39052 (+16)				1	1	2	1		1		
TRUE	Empty	Biliverdin reductase A OS=Rattus norvegicus GN=Blvra PE=1 SV=1	P46844										2	3
TRUE	Empty	Non-specific lipid-transfer protein OS=Rattus norvegicus GN=Scp2 PE=1 SV=3	P11915 (+1)		3	2								
TRUE	Empty	Small glutamine-rich tetratricopeptide repeat-containing protein alpha OS=Rattus norvegicus GN=Sgta PE=1 SV=1	O70593		3	2								
TRUE	Empty	Dynein light chain 2, cytoplasmic OS=Rattus norvegicus GN=Dynll2 PE=1 SV=1	Q78P75	TRUE	2	3								
TRUE	Empty	NAD(P)H-hydrate epimerase OS=Rattus norvegicus GN=Apoa1bp PE=2 SV=1	B0BNM1		2	2								
TRUE	Empty	Ubiquitin-like protein 4A OS=Rattus norvegicus GN=Ubl4a PE=2 SV=1	B2GV38		2	2								
TRUE	Empty	ATP synthase subunit f, mitochondrial OS=Rattus norvegicus GN=Atp5j2 PE=1 SV=1	D3ZAF6				1						2	2
TRUE	Empty	Lysosome-associated membrane glycoprotein 1 OS=Rattus norvegicus GN=Lamp1 PE=1 SV=1	P14562		2	1				1	1			
TRUE	Empty	Platelet glycoprotein 4 OS=Rattus norvegicus GN=Cd36 PE=1 SV=3	Q07969		1	2	1				1			
TRUE	Empty	Ubiquitin-fold modifier 1 OS=Rattus norvegicus GN=Ufm1 PE=2 SV=1	Q5BJP3		2	2								
TRUE	Empty	Aldehyde dehydrogenase family 3 member B1 OS=Rattus norvegicus GN=Aldh3b1 PE=2 SV=1	Q5XI42									1	2	2
TRUE	Empty	Endomucin OS=Rattus norvegicus GN=Emcn PE=2 SV=1	Q6AY82		2	2								
TRUE	Empty	Neudesin OS=Rattus norvegicus GN=Nenf PE=2 SV=1	Q6IUR5		2	2								
TRUE	Empty	S-phase kinase-associated protein 1 OS=Rattus norvegicus GN=Skp1 PE=2 SV=3	Q6PEC4		2	2								
TRUE	Empty	von Willebrand factor A domain-containing protein 5A OS=Rattus norvegicus GN=Vwa5a PE=2 SV=1	Q75WE7								1	1	1	2
TRUE	Empty	15 kDa selenoprotein OS=Rattus norvegicus GN=Sep15 PE=1 SV=3	Q923V8		1	2								
TRUE	Empty	Acid ceramidase OS=Rattus norvegicus GN=Asah1 PE=2 SV=1	Q6P7S1		3	2								
TRUE	Empty	GTP:AMP phosphotransferase, mitochondrial OS=Rattus norvegicus GN=Ak3 PE=2 SV=2	P29411		1	2							1	1
TRUE	Empty	Trafficking protein particle complex subunit 3 OS=Rattus norvegicus GN=Trappc3 PE=2 SV=1	Q5U1Z2		2	1							1	1
TRUE	Empty	Lambda-crystallin homolog OS=Rattus norvegicus GN=Cryl1 PE=2 SV=3	Q811X6		2	1							1	1
TRUE	Empty	Mesencephalic astrocyte-derived neurotrophic factor OS=Rattus norvegicus GN=Manf PE=1 SV=1	P0C5H9		1	2								
TRUE	Empty	Farnesyl pyrophosphate synthase OS=Rattus norvegicus GN=Fdps PE=2 SV=2	P05369		1	2								
TRUE	Empty	Rho guanine nucleotide exchange factor 1 OS=Rattus norvegicus GN=Arhgef1 PE=1 SV=1	Q9Z1I6						2	1	1	1		
TRUE	Empty	Protein phosphatase 1 regulatory subunit 12A OS=Rattus norvegicus GN=Ppp1r12a PE=1 SV=2	Q10728 (+2)				2		1	1				
TRUE	Empty	Ras-related protein Rab-6A OS=Rattus norvegicus GN=Rab6a PE=2 SV=2	Q9WVB1					2			2	2	3	
TRUE	Empty	Ig gamma-2B chain C region OS=Rattus norvegicus GN=Igh-1a PE=1 SV=1	P20761					1		2		1		
TRUE	Empty	Syntaxin-binding protein 2 OS=Rattus norvegicus GN=Stxbp2 PE=2 SV=1	Q62753 (+1)				1		1	2	1			
TRUE	Empty	ATP-dependent Clp protease ATP-binding subunit clpX-like, mitochondrial OS=Rattus norvegicus GN=Clpx PE=2 SV=1	Q5U2U0						2	1		2		
TRUE	Empty	Cluster of Plasma membrane calcium-transporting ATPase 1 OS=Rattus norvegicus GN=Atp2b1 PE=2 SV=2 (P11505)	P11505 [10]	TRUE			1			2	1	1		
TRUE	Empty	Heat shock protein 75 kDa, mitochondrial OS=Rattus norvegicus GN=Trap1 PE=1 SV=1	Q5XHZ0										3	3
TRUE	Empty	Prefoldin subunit 2 OS=Rattus norvegicus GN=Pfdn2 PE=2 SV=1	B0BN18		2	2								
TRUE	Empty	Serine protease inhibitor A3N OS=Rattus norvegicus GN=Serpina3n PE=1 SV=3	P09006		2	1						1		
TRUE	Empty	Granulins OS=Rattus norvegicus GN=Grn PE=1 SV=3	P23785		2	2								
TRUE	Empty	Pyruvate dehydrogenase E1 component subunit alpha, somatic form, mitochondrial OS=Rattus norvegicus GN=Pdha1 PE=1 SV=2	P26284										2	2
TRUE	Empty	Proteasome subunit alpha type-6 OS=Rattus norvegicus GN=Psma6 PE=1 SV=1	P60901										2	2
TRUE	Empty	Heat shock protein beta-6 OS=Rattus norvegicus GN=Hspb6 PE=1 SV=1	P97541		2	2								
TRUE	Empty	Acidic leucine-rich nuclear phosphoprotein 32 family member E OS=Rattus norvegicus GN=Anp32e PE=2 SV=1	Q5XIE0					1			2	1		
TRUE	Empty	ADP-ribosyl cyclase 1 OS=Rattus norvegicus GN=Cd38 PE=2 SV=1	Q64244		2	2								
TRUE	Empty	Programmed cell death protein 10 OS=Rattus norvegicus GN=Pdcd10 PE=2 SV=1	Q6NX65			2							1	1
TRUE	Empty	ATP-dependent (S)-NAD(P)H-hydrate dehydratase OS=Rattus norvegicus GN=Carkd PE=3 SV=1	D4AAT7		3						1			
TRUE	Empty	Pulmonary surfactant-associated protein D OS=Rattus norvegicus GN=Sftpd PE=1 SV=1	P35248		2	2								
TRUE	Empty	40S ribosomal protein S25 OS=Rattus norvegicus GN=Rps25 PE=2 SV=1	P62853				2	1	1					
TRUE	Empty	Gamma-interferon-inducible lysosomal thiol reductase OS=Rattus norvegicus GN=Ifi30 PE=2 SV=1	Q499T2		1	2								
TRUE	Empty	Delta-1-pyrroline-5-carboxylate dehydrogenase, mitochondrial OS=Rattus norvegicus GN=Aldh4a1 PE=1 SV=1	P0C2X9				2	1						
TRUE	Empty	Paxillin OS=Rattus norvegicus GN=Pxn PE=1 SV=1	Q66H76					1			3			
TRUE	Empty	Pro-cathepsin H OS=Rattus norvegicus GN=Ctsh PE=1 SV=1	P00786		2	1								
TRUE	Empty	Dihydrolipoyllysine-residue succinyltransferase component of 2-oxoglutarate dehydrogenase complex, mitochondrial OS=Rattus norvegicus GN=Dlst PE=1 SV=2	Q01205				1						2	1
TRUE	Empty	Nucleosome assembly protein 1-like 4 OS=Rattus norvegicus GN=Nap1l4 PE=2 SV=1	Q5U2Z3				1	1		2				
TRUE	Empty	Serine/threonine-protein kinase N1 OS=Rattus norvegicus GN=Pkn1 PE=1 SV=2	Q63433						2		2			
TRUE	Empty	Voltage-dependent calcium channel subunit alpha-2/delta-1 OS=Rattus norvegicus GN=Cacna2d1 PE=1 SV=1	P54290		3	1								
TRUE	Empty	Epoxide hydrolase 1 OS=Rattus norvegicus GN=Ephx1 PE=1 SV=1	P07687								2	1		
TRUE	Empty	Calumenin OS=Rattus norvegicus GN=Calu PE=1 SV=1	O35783		2	1							1	
TRUE	Empty	AP-1 complex subunit beta-1 OS=Rattus norvegicus GN=Ap1b1 PE=1 SV=1	P52303 (+1)				1				2	1		
TRUE	Empty	Retinal dehydrogenase 2 OS=Rattus norvegicus GN=Aldh1a2 PE=1 SV=2	Q63639	TRUE					2	2				
TRUE	Empty	Cluster of Septin-11 OS=Rattus norvegicus GN=Sept11 PE=1 SV=1 (B3GNI6)	B3GNI6 [3]	TRUE			2	2				2		
TRUE	Empty	Haptoglobin OS=Rattus norvegicus GN=Hp PE=1 SV=3	P06866 (+1)		2	1								
TRUE	Empty	Aspartate--tRNA ligase, cytoplasmic OS=Rattus norvegicus GN=Dars PE=2 SV=1	P15178										2	1
TRUE	Empty	Rano class II histocompatibility antigen, B alpha chain OS=Rattus norvegicus GN=RT1-Ba PE=3 SV=1	P20037		2	1								
TRUE	Empty	Calcineurin B homologous protein 1 OS=Rattus norvegicus GN=Chp1 PE=1 SV=2	P61023		1	2								
TRUE	Empty	GTP-binding protein SAR1b OS=Rattus norvegicus GN=Sar1b PE=2 SV=1	Q5HZY2		1	2								
TRUE	Empty	Calcitonin gene-related peptide type 1 receptor OS=Rattus norvegicus GN=Calcrl PE=2 SV=1	Q63118		1	2								
TRUE	Empty	Arfaptin-1 OS=Rattus norvegicus GN=Arfip1 PE=2 SV=1	Q9JHU5		2	1								
TRUE	Empty	Sorting nexin-3 OS=Rattus norvegicus GN=Snx3 PE=1 SV=1	Q5U211										2	1
TRUE	Empty	Translocon-associated protein subunit alpha OS=Rattus norvegicus GN=Ssr1 PE=2 SV=1	Q7TPJ0		2	1								
TRUE	Empty	V-type proton ATPase subunit F OS=Rattus norvegicus GN=Atp6v1f PE=1 SV=1	P50408		2	1								
TRUE	Empty	Proteasome subunit beta type-9 OS=Rattus norvegicus GN=Psmb9 PE=1 SV=2	P28077				2						1	
TRUE	Empty	Inosine triphosphate pyrophosphatase OS=Rattus norvegicus GN=Itpa PE=3 SV=1	D3ZW55		1	2								
TRUE	Empty	Mitochondrial import inner membrane translocase subunit Tim13 OS=Rattus norvegicus GN=Timm13 PE=2 SV=1	P62076		1	2								
TRUE	Empty	Nidogen-1 (Fragment) OS=Rattus norvegicus GN=Nid1 PE=2 SV=2	P08460				1				2			
TRUE	Empty	60S ribosomal protein L15 OS=Rattus norvegicus GN=Rpl15 PE=1 SV=2	P61314								1	2		
TRUE	Empty	Medium-chain specific acyl-CoA dehydrogenase, mitochondrial OS=Rattus norvegicus GN=Acadm PE=1 SV=1	P08503										2	1
TRUE	Empty	Inositol monophosphatase 1 OS=Rattus norvegicus GN=Impa1 PE=1 SV=2	P97697											2
TRUE	Empty	Voltage-dependent R-type calcium channel subunit alpha-1E OS=Rattus norvegicus GN=Cacna1e PE=1 SV=1	Q07652						1	2				
TRUE	Empty	Coatomer subunit beta' OS=Rattus norvegicus GN=Copb2 PE=1 SV=3	O35142										1	2
TRUE	Empty	Xaa-Pro aminopeptidase 1 OS=Rattus norvegicus GN=Xpnpep1 PE=1 SV=1	O54975				2							1
TRUE	Empty	Guanine nucleotide-binding protein G(o) subunit alpha OS=Homo sapiens GN=GNAO1 PE=1 SV=4	P09471 (+3)	TRUE			2	2					1	
TRUE	Empty	PDZ and LIM domain protein 2 OS=Rattus norvegicus GN=Pdlim2 PE=1 SV=1	Q6AYD6								2		1	
TRUE	Empty	LDLR chaperone MESD OS=Rattus norvegicus GN=Mesdc2 PE=2 SV=1	Q5U2R7		2									
TRUE	Empty	Syntaxin-7 OS=Rattus norvegicus GN=Stx7 PE=1 SV=4	O70257		2									
TRUE	Empty	Cold-inducible RNA-binding protein OS=Rattus norvegicus GN=Cirbp PE=2 SV=1	P60825								2			
TRUE	Empty	Proteasome subunit beta type-8 OS=Rattus norvegicus GN=Psmb8 PE=1 SV=3	P28064							2				
TRUE	Empty	Gamma-enolase OS=Rattus norvegicus GN=Eno2 PE=1 SV=2	P07323	TRUE	2		2							
TRUE	Empty	Catenin beta-1 OS=Rattus norvegicus GN=Ctnnb1 PE=1 SV=1	Q9WU82							2				
TRUE	Empty	Microtubule-associated protein tau OS=Mus musculus GN=Mapt PE=1 SV=3	P10637 (+3)	TRUE					1			2		
TRUE	Empty	Peroxiredoxin-4 OS=Rattus norvegicus GN=Prdx4 PE=2 SV=1	Q9Z0V5					2			1			
